# Supplementary material for: Distinct and stage-specific contributions of TET1 and TET2 to stepwise cytosine oxidation in the transition from naive to primed pluripotency
Source: Sci Rep. 2020 Jul 21;10:12066. doi: 10.1038/s41598-020-68600-3 (PMC7374584; doi:10.1038/s41598-020-68600-3)
Supplement: Supplementary file 2 — Supplementary Information 2. [file 41598_2020_68600_MOESM2_ESM.xlsx]

## Sheet: Supplementary_Table_2
J1WT_n_1	J1WT_n_1_rep	J1WT_n_2	J1WT_n_3	T1KO_n_1	T1KO_n_2	T1KO_n_3	T2KO_n_1	T2KO_n_2	T2KO_n_3	T12dKO_n_1	T12dKO_n_2	T12dKO_n_3	J1WT_E_1	J1WT_E_2	J1WT_E_3	T1KO_E_1	T1KO_E_2	T1KO_E_3	T2KO_E_1	T2KO_E_2	T2KO_E_3	T12dKO_E_1	T12dKO_E_2	T12dKO_E_3	T: PG.MolecularWeight	T: PG.ProteinAccessions	T: PG.Genes
142087	140328	141601	14114	140538	140713	140267	135139	135091	136998	141212	141422	141804	12298	122447	122946	118636	142992	119621	121961	141144	122885	118988	120382	122671	99227.29;105108.7;105108.7-3;105108.7-4;105108.7-5	A0A067XG53;O70589;O70589-3;O70589-4;O70589-5	Cask
123426	132853	135118	134606	136589	131509	132058	136767	136179	138829	135855	135209	124915	134088	127899	131254	133574	134338	137515	137642	136989	14129	134963	126708	132197	57879.26;47865.08;57223.45;57223.45-2;51703.5	A0A075F5C6;A0A2R8W6L8;P38532;P38532-2;Q52L52	Hsf1
134975	135482	136139	154243	141718	139983	142171	14154	140836	141548	146281	14501	135978	134345	143677	143854	14,46	144555	137279	136023	133527	134113	142273	138033	135449	343257.78;349266.64	A0A087WNL7;A0A087WQ44	Srcap
172704	175581	175811	175279	174248	174094	173808	175266	175723	174477	175106	175732	176003	178088	177355	177042	178037	177793	177831	177395	178474	175703	177313	177944	176372	14939.68;10657;12473.16	A0A087WNT1;A0A087WQE6;P83940	Eloc
156973	155654	154931	153898	153538	152932	152535	155972	155473	154611	156171	156878	156769	148946	148379	150115	14925	149199	149117	151435	150742	15171	152043	148881	150031	53974.67;NaN;55679.6;58042.84;58042.84-1;58042.84-3	A0A087WNV1;A0A087WR52;A0A087WSR7;Q8K2K6;Q8K2K6-1;Q8K2K6-3	Agfg1
159282	157962	157406	15786	158906	157298	157286	156106	154866	151171	151142	150905	152057	148702	148718	148608	150186	151616	149553	148285	14,8	148677	151447	151583	151632	162851.24;164357.81;170959.23;161948.27;168025.87;162752.1;161077.35;160921.16;167938.79	A0A087WNW8;A0A087WP42;A0A087WQ31;A0A087WQ95;A0A087WRE8;A0A087WRK0;A0A087WS18;J3QP81;Q80TV8-2	Clasp1
126083	129167	132478	133841	132817	133248	127644	13211	12873	127998	124511	127506	126871	131879	131149	132047	13403	132027	131712	135348	134115	134346	134084	133852	135764	168858.2;169044.42;169044.42-3	A0A087WP74;Q5DTW7;Q5DTW7-3	Resf1;Kiaa1551;Kiaa1551
191587	193887	192766	192054	19424	193233	194953	191278	192684	191975	192281	192515	192896	192062	192657	190315	192832	191734	191915	190849	192461	192308	19199	193042	19265	149619	A0A087WPL5	Dhx9
149364	165638	165126	165859	154799	16375	163979	154592	163465	154895	154954	155589	15555	158648	15248	162042	157668	14911	150499	150045	15932	150475	151763	152464	152138	52482.86;49359.07;49387.16;52900.14;52840.04	A0A087WPP8;A0A087WRS3;P62484;Q6AXD2;Q6AXH6	Abi2
13297	136839	135373	137395	135981	135801	136279	134205	135507	134208	135596	135838	137173	145519	14475	146233	146358	146155	144699	144104	14433	142657	144061	145068	144374	128936.21;138973.35	A0A087WPT7;Q6P549	Inppl1
141523	144509	144523	144859	132725	141381	139027	132528	130477	137148	141097	142926	141092	146029	145527	13813	135788	137464	143529	143634	142751	14325	145062	146552	144509	123404.64;123276.51;123074.28	A0A087WQ16;E9QPY6;P13705	Msh3
148002	125473	136394	127313	118406	118172	137623	135842	134629	134699	133362	12419	152779	149098	153207	147295	150436	15282	146284	137915	147657	14807	144757	152912	151613	202173.89;192048.27;190976.08;191853.01;191724.86;191810.01	A0A087WQE8;E9Q9G6;E9QAN4;G3UW47;P33173;Q6TA13	Kif1a
155974	15143	150452	150959	151611	153029	152733	150536	148437	149265	150874	152492	150875	152575	153054	154108	153945	15586	156697	152931	151877	152138	152465	153062	154409	11156.8	A0A087WQH8	Slc35a4
122032	124258	123365	132311	124961	134112	131503	117708	12218	116287	126206	123967	118296	126555	120634	123658	118252	118745	118262	116343	121998	118669	118717	123436	118178	102559.74;105899.73;102219.27;104199.61	A0A087WQK5;A0A087WR24;B7ZNP0;Q2HXL6	Edem3
147548	147329	143224	145747	140294	145876	139823	137528	138805	142581	138747	14094	141561	139407	140067	146461	144388	135584	144636	146854	14727	149354	151291	147254	14209	194699.08;198978.89	A0A087WQM0;A0A087WQS0	Tns1
140238	14307	14299	14131	136871	136056	142365	137048	131487	134892	136957	138464	135616	139234	13951	140787	135722	134787	135419	134065	129781	133496	133045	131374	13399	194301.41;194757.99	A0A087WQN7;F8VQ87	Xrn1
187604	190187	18803	190048	18661	186579	187406	186616	183251	18756	188871	186738	18744	190274	190104	191706	188135	187785	188988	189868	188916	189355	190407	189089	189218	51209.83;48043.22	A0A087WQS2;Q9CQC6	Bzw1
123289	113108	130903	126447	136025	131743	134278	120299	122494	12227	12616	134471	12613	116303	117732	123822	117509	118338	120195	119532	121114	123475	125118	122346	135468	11099.76;15476.14;14745.24;14199.73	A0A087WQS5;P56383;P56384;Q9CR84	Atp5g2;Atp5mc2;Atp5mc3;Atp5mc1
151715	15585	151154	149253	15365	150243	152666	155331	155014	153189	152974	153573	152118	147032	146341	144038	153284	152963	153695	160065	159174	158351	160763	158125	158689	126045.13;137763.91;40317.83;137626.77;137626.77-2	A0A087WQS9;A0A0A6YX17;A0A0U1RNL0;Q9CWU0;Q9CWU0-2	Tdrd12
134848	141439	145409	146936	142791	147013	147691	141364	144794	144271	145444	152477	149312	115826	128893	123979	129303	124354	117711	128595	16603	127295	122288	129235	142035	262842.3;249552.45;272538.1;260128.23	A0A087WR50;A0A087WS56;P11276;Q3UHL6	Fn1
153195	15569	151504	153531	150665	15083	151573	153513	151044	151576	154901	153828	154468	15952	154018	15334	153449	150785	149784	152669	153217	15298	149066	152047	151571	19632.28;22628.48;20200.91	A0A087WRH2;D3Z3C1;Q9WUD8	Faim
136123	138166	136192	139124	132813	136423	133921	135614	134603	136528	135396	140434	136262	138544	139787	139331	136036	138749	140178	139242	14013	138975	138697	137151	139992	67703.6	A0A087WRN1	Bclaf1
16536	160909	161237	162736	165966	164098	165536	163166	162017	161741	165048	167391	164057	150806	150328	150073	156738	157634	156321	150223	149507	150305	151216	155478	153287	26184.16;26313.32	A0A087WRY3;Q80XU3	Nucks1
133014	137115	136533	137421	131915	138137	13389	13671	138772	135955	13485	133559	133956	136157	135974	138003	13546	133217	137871	135833	136937	136293	131773	135415	137028	NaN;116809.02;116809.02-2;116809.02-3	A0A087WS06;Q3UMR0;Q3UMR0-2;Q3UMR0-3	Ankrd27
215151	21,78	215799	216753	21549	21416	215144	215007	216787	213395	215464	216312	214772	220351	220526	223037	220723	220185	222689	218552	219412	221045	218626	217786	217945	NaN;169130.91;146411.88	A0A087WS76;A0A140LHL6;E9Q3S4	Map3k19
129714	121985	122157	128152	122869	12465	120206	124342	123381	126741	122393	12071	119776	119476	122666	119237	117465	119871	120702	125438	117847	126717	118589	120841	112974	18844.67;32373.17	A0A087WSJ7;Q3TE80	2410002F23Rik
145506	147232	144535	147311	144471	144132	141827	14481	146596	145184	14283	146125	14426	139246	130876	134971	123427	123192	126277	133421	131453	134338	131598	13115	130338	88032.49;87197.4;87314.62;83106.89	A0A087WSP5;P42225;Q8C3V4;Q99K94	Stat1
147492	14956	15003	149935	146632	145074	146586	148672	148378	148078	145724	146798	146308	139366	141404	141631	136517	135423	137364	139514	138365	140192	138617	139644	140518	49570.03;48605.82	A0A0A0MQ68;Q60759	Gcdh
131358	135732	129892	137728	138543	140622	140091	142427	142094	14455	140262	131241	129482	129378	129104	132195	128214	130574	148044	142035	129491	131208	144465	129123	130767	600303.34;600245.3	A0A0A0MQ73;Q6PDK2	Kmt2d
156092	155748	155496	157047	154462	154828	154773	154463	154097	155346	153586	154133	154436	156929	156265	157382	158229	158945	157507	157291	156933	156963	156256	156922	156807	97156.66;97255.79	A0A0A0MQ80;Q3UMC0	Spata5
132176	129779	130178	131383	123546	133019	13684	120299	119808	122158	133578	136429	140277	133229	136626	139198	13737	141625	136179	134092	135723	13,03	139609	142469	141421	35581.1;38383.51;38383.51-2;38383.51-3;38383.51-4;23050.88	A0A0A0MQ88;Q8K4R4;Q8K4R4-2;Q8K4R4-3;Q8K4R4-4;X1WI19	Pitpnc1
139763	144423	147841	146099	14681	148066	148101	148182	149126	127471	147183	141691	117038	146362	147148	148322	147091	148419	145291	148017	148564	142658	143704	148908	142093	68159.08;67844.78	A0A0A0MQ89;Q80US4	Actr5
149203	14851	152727	154326	151318	155436	156016	155577	156541	157356	154979	156816	154634	14607	124588	133452	12363	12973	120109	129492	131999	140638	139748	14129	127671	17744.42;11157.79	A0A0A0MQ90;P97352	S100a13
143074	14424	146459	14769	140694	143799	140018	145266	144377	145991	141754	137688	143767	135493	141399	139114	139292	135913	14,16	134443	13886	13,53	139944	141927	141221	90470.36;95352.42;95808.96;90013.81	A0A0A0MQ95;Q8C0D4;S4R221;S4R248	Arhgap12
153307	156983	154314	156379	151609	153594	151963	154657	154885	154031	154394	154715	155028	161988	160774	161409	159699	160299	158807	161816	162988	162062	161537	161916	15993	15175.19;16097.37	A0A0A0MQ99;V9GXX7	Swi5
176019	18014	179707	178623	179355	178627	179511	176015	175419	176185	171457	171215	172302	174899	175321	176582	177553	177081	176819	174187	176666	174967	170761	172031	171974	NaN;49924.4	A0A0A0MQA5;P68368	Tuba4a
140665	14206	142378	14208	154808	142153	140141	144681	145185	146666	139713	140288	142271	123894	127111	123595	12411	128077	125032	132992	131274	132856	127413	128701	126732	115756.12;117844.43;118924.46;118924.46-2	A0A0A0MQC2;B1AS67;Q66T02;Q66T02-2	Plekhg5
157624	157809	15614	156673	155518	156965	156202	155872	154711	154483	156844	156208	156562	153287	153776	154979	153212	154912	155268	152231	152629	152496	154483	156035	155734	78612.91;81610.02;78852.94;80885.45;72400.63;79546.92;79546.92-10;79546.92-11;79546.92-12;79546.92-2;79546.92-3;79546.92-4;79546.92-5;79546.92-6;79546.92-7;79546.92-8;79546.92-9	A0A0A0MQE0;A0A0R4J1Z4;E9Q6Z8;F8VQL7;I1E4X2;P25425;P25425-10;P25425-11;P25425-12;P25425-2;P25425-3;P25425-4;P25425-5;P25425-6;P25425-7;P25425-8;P25425-9	Pou2f1
131061	134335	164105	13113	132617	131503	130948	122188	140633	135027	132079	157111	135906	139054	138979	141228	139945	140144	132928	140998	145144	139204	132792	138583	13,32	176016.4;175887.28	A0A0A0MQE5;A2AHC3	Camsap1
132553	136053	134904	134024	134275	135107	133955	133822	138045	132877	134232	132224	13223	133993	133302	139497	135718	136657	131365	13552	136626	135646	136393	140565	140433	216448.91;215864.16;216981.47;215743.01	A0A0A0MQE8;B7ZCJ0;B7ZCJ1;Q6DFV3	Arhgap21
160232	15,51	15631	156263	158038	159286	157293	158578	160181	159782	15846	158939	15881	155574	15427	154034	155277	154689	155949	157925	155903	158425	156567	15993	159284	20972.59;76800.33;76800.33-2	A0A0A0MQG8;Q1H9T6;Q1H9T6-2	Zbtb48
15193	140663	141724	142804	137939	137681	136234	141014	139681	141922	136257	137578	137339	13876	139644	138328	13949	139105	142168	139613	138969	140573	138216	140656	138259	42736.5	A0A0A0MQH5	Macf1
145563	141335	122167	124584	147438	147831	149406	142263	121178	117523	120967	120539	145451	125428	119165	125929	123266	128066	121173	116154	12014	121199	128986	120866	118458	122552.3;16125.48;110649.85;187107.22;183254.83;187614.95;187743.08;187743.08-2;187743.08-3;187743.08-4	A0A0A0MQM2;E0CY47;H3BKE1;H3BKK4;I1E4X4;I1E4X6;Q4KWH5;Q4KWH5-2;Q4KWH5-3;Q4KWH5-4	Plch1
147068	150254	147922	141533	145356	145167	144338	144448	14347	146503	147032	144899	143018	140855	141667	142427	138113	140108	13,33	134322	139812	128764	135174	142341	138524	27146.27;34798.37	A0A0A6YVR9;P09925	Surf1
163336	162257	161717	160325	167139	16644	167515	168021	168749	16815	165701	166652	166991	169234	169898	16946	169772	170563	170481	169563	171365	170874	168738	168676	168706	NaN;21174.96	A0A0A6YVS2;Q921L3	Tmco1
170871	159252	163659	168034	163391	166899	164741	165894	167223	166109	164286	166446	163699	165411	165184	166377	164151	165635	166797	166723	163915	164793	166458	166072	167215	42147.16;42060.14	A0A0A6YVU8;Q9JKV1	Gm9774;Adrm1
172072	170924	172739	170823	171335	172259	16,91	173126	174332	17187	175189	175618	172538	171338	171882	169598	173318	173594	17445	174585	174769	174546	175368	175911	175075	16482.71;22329.29	A0A0A6YVV2;P11352	Gpx1
121742	109674	125657	133675	12,03	139771	136238	13,4	122704	124622	121836	122956	124883	123559	121967	123669	128509	120453	122551	123324	120214	123582	12256	126582	123069	63623.83;58886.47;61758.59	A0A0A6YVZ7;A0A0A6YWD3;Q8C735	Lin9
147097	146864	14767	14659	145799	144757	144017	144805	142579	144831	145114	144131	145469	149963	147497	144482	145327	146101	145882	145942	143236	14569	146832	146349	146695	103722.87;108342.84	A0A0A6YW28;P35123	Usp4
141987	149646	145779	147642	150493	148344	146555	149596	14584	15065	144471	147141	148623	138357	142599	143864	140847	139784	13891	143973	140636	143534	140618	139178	14085	70415.18;64926.97;78052.56;82978.96;82978.96-2;82978.96-3;82978.96-4;82978.96-5;82978.96-6	A0A0A6YWI6;A0A0A6YX33;A0A0A6YX71;Q6PGN3;Q6PGN3-2;Q6PGN3-3;Q6PGN3-4;Q6PGN3-5;Q6PGN3-6	Dclk2
14807	148976	149102	144934	147303	147409	148374	146339	145908	147221	147754	146862	147862	149415	14923	151979	145212	148152	147814	14634	146916	148505	144725	143822	143808	152542.82;154640.18	A0A0A6YWM5;E9QKE4	Rab3gap2
147791	147894	150023	151996	153714	153301	15362	15303	152511	152621	149206	14771	149833	139799	139294	140031	142649	144034	14299	141679	144036	143028	143579	145002	143926	140807	A0A0A6YWR8	Map4k4
151886	148324	153171	15564	155358	155229	15577	154745	157276	157196	157879	157358	159245	153849	152716	155005	147768	155408	151639	149234	154819	15138	15159	157136	154945	54109.07;55854.98	A0A0A6YX18;Q8BVE3	Atp6v1h
126065	132136	130262	132698	130072	133107	131233	128201	129871	129064	132348	131276	130918	125457	122653	130158	12,45	127664	121497	121319	121269	121453	126365	125514	125427	NaN	A0A0A6YX61	Mia3
140373	145837	143299	142468	149002	146258	147007	143948	146183	144121	146708	148357	149292	134652	134144	133407	139596	136698	137458	134821	133362	135201	137942	139921	135499	43165.62;45389.08;45589.37	A0A0A6YX73;P12367;Q8K1M3	Prkar2a
146677	152925	156433	151134	15427	159193	153917	15583	153561	156122	153215	154684	156972	157625	159119	157863	158942	158932	158487	161551	160178	162405	160269	161001	160806	21499.52;27613.78;64955.38;64955.38-2;64955.38-3;64955.38-4;64955.38-5	A0A0A6YX96;A2AK70;P48760;P48760-2;P48760-3;P48760-4;P48760-5	Fpgs
144778	141929	140519	152359	143078	145105	150327	149214	151309	154134	149957	147978	152353	150291	149472	150977	145959	149696	147459	14488	15044	141853	152768	143587	147017	NaN;13305.35;16582;25420.19	A0A0A6YX97;A0A0A6YXY1;A2APZ3;Q8R2U4	Ntmt1
186736	188857	189924	18995	187413	185968	185949	185235	184716	186194	187222	187938	188068	190688	191273	190915	18831	187831	188307	187343	190081	187465	19072	189407	19,06	10001.35;46009.61	A0A0A6YXC9;Q8VEG0	Ccdc71
131148	131609	13,66	136785	130958	139628	139759	131345	138195	149776	145226	14107	145079	128759	131743	131816	143798	132702	13,25	12976	131114	128643	117742	132571	138861	309374.7;286194.5;316815.05;317063.63;317063.63-2;317063.63-3	A0A0A6YXL6;A0A0A6YXX3;E9Q3Y4;Q9ESE1;Q9ESE1-2;Q9ESE1-3	Lrba
172241	173699	173985	174046	176518	177573	17527	173167	174826	172626	175502	176156	175392	160647	163095	160905	159504	161701	163489	162337	160441	164204	163813	164114	165238	27005.58;19761.81;6742.65;46434.43;46434.43-2	A0A0A6YXR0;D3YX12;D3Z5Y5;Q8BGS7;Q8BGS7-2	Cept1
155664	151391	163519	161883	150047	162216	160379	142293	153473	153681	144134	156588	15,63	128164	147686	125992	116885	125511	15811	146713	125332	151698	129616	151365	130778	93492.05;93620.22;93540.09	A0A0A6YY47;E9QB01;P13595-2	Ncam1
170887	173863	172299	172374	172051	171031	171834	173276	172874	16943	172141	172033	172511	17538	176055	176755	174402	174086	175276	174358	175421	175003	173694	173669	173419	61461.4	A0A0B4J1E2	Snw1
141303	123886	116497	126706	137489	117146	121229	119193	139739	124961	140436	137374	144094	138153	138279	136041	146854	137532	129266	143897	13434	144738	145528	138892	138158	109343.03;97497.54;109466.08	A0A0B4J1E3;D3Z5P5;P40694	Ighmbp2
166032	166713	166167	165867	165595	16519	165743	165053	163619	165379	164975	164953	164824	169435	169775	167493	168087	16,84	168458	16829	167559	167375	167783	169187	168122	68031.21;57922.78	A0A0B4J1E7;O35343	Kpna4
138255	136468	141502	139895	138563	135259	137878	140015	139005	140118	139164	138661	139869	15555	157728	158891	153129	163114	15716	156973	165439	157779	154903	152936	155335	25762.8;24499.35	A0A0D2X7Z2;Q9CY45	Eef1akmt1
125224	117579	120944	120749	125628	117705	115173	119168	117177	125479	12149	11617	123137	132331	136467	130415	13,66	144997	140868	133083	114769	132961	140149	141732	142956	157135.77;162650.26;165499.21;126058.31;164368.04;151046.92;160975.1;166634.49;132125.12;166577.48;166577.48-2	A0A0G2JDE3;A0A0G2JDF4;A0A0G2JDK6;A0A0G2JEQ8;A0A0G2JFF5;A0A0G2JFV3;A0A0G2JG66;A0A0G2JGM8;A0A0G2JH16;Q8JZZ7;Q8JZZ7-2	Adgrl2
132009	13312	137338	135817	137889	134882	140106	13649	134219	135647	136487	137153	13973	123516	132073	127458	127503	116223	13585	115582	121239	123278	120132	121377	122965	46030.6;58221.39	A0A0G2JDF7;Q3UN04	Usp30
129749	106125	120758	117006	120194	121655	128726	129073	121786	128038	126726	114163	125774	135662	135964	131251	117253	11829	133434	121413	131513	121174	131499	131832	120431	19335.25;17523.18;20832.76	A0A0G2JDJ1;A0A0G2JF44;Q9DAI2	Ift22
147112	157082	152176	150673	157183	15454	15694	153863	155096	153563	156343	15396	157209	15174	153534	155519	152889	154187	15133	150501	153896	151596	150487	153264	152692	NaN;18642.55;22764.9;NaN;37803.35;36884.26;14804;17226.7	A0A0G2JDK3;A0A0G2JF29;A0A0G2JG79;A0A0G2JGU4;P53612;Q3TVF4;Q6PFA1;Q9JIF6	Rabggtb
14144	127676	127902	121258	126411	12,46	128632	118341	151143	13,9	124414	127209	12253	136125	139744	127158	131507	116802	123491	131886	125199	128132	127745	129908	125767	82233.58;80831.96;82251.64;83097.64;83097.64-2	A0A0G2JDM7;A0A0G2JE03;Q3TWF7;Q8BTZ4;Q8BTZ4-2	Anapc5
133939	139458	135447	143066	137078	136633	136163	139363	13887	137289	136181	138652	136695	138198	14144	138887	141913	141658	144025	141172	13972	14133	139702	141219	141357	31315;31654.39	A0A0G2JDP0;O35387	Hax1
166456	168306	167816	166714	166594	166487	164657	167567	169773	16608	16881	170193	168944	168955	169128	165109	171333	170687	172437	170654	171889	17273	170766	17241	17162	9232.81;9461.12	A0A0G2JDW7;Q6ZWU9	Rps27
139942	142683	142216	141641	142936	143846	143909	143239	142699	142202	14692	147451	148382	145385	145753	147882	145024	144808	144341	146177	146715	14457	145848	145785	145607	44303.32;40855.3;40855.3-2;40855.3-3	A0A0G2JEC4;Q9JK48;Q9JK48-2;Q9JK48-3	Sh3glb1
163372	163784	164127	164199	172069	171163	163492	177332	169085	170504	172709	166052	169879	167026	166654	167846	152781	157656	152772	169786	168976	168262	160948	161552	161649	13581.66;8549.81	A0A0G2JEK2;P63254	Crip1
138037	142847	140897	126128	131407	130335	130029	128471	125576	132814	132196	128085	131076	135763	131319	13696	142143	142257	140665	141665	139929	141896	144099	143636	143805	48414.13;49761.61;45524.86;47133.63;47147.66;47147.66-2	A0A0G2JEP4;A0A0G2JFV5;A0A0R4J169;E9QN52;Q91WK0;Q91WK0-2	Lrrfip2
147586	149015	146737	139658	144318	14558	145241	138929	107222	105222	124912	972044	124696	121135	12285	116663	11764	129059	125631	12091	120991	125319	110845	120782	119108	213010.61;212129.57	A0A0G2JF55;Q4JK59	Tet2
138788	140319	14252	141352	13548	136001	134494	137492	136364	139468	142929	141785	142994	140708	135987	137875	142198	142752	139914	148294	149036	148401	143477	145028	143786	12550.24;16412.51;17908.31	A0A0G2JFE5;D3YWH7;P53368	Nudt1
17472	17154	171183	17309	167212	169656	167529	166286	167042	166762	169238	167125	166971	171727	170785	175293	173513	172835	173731	171651	172627	17091	173521	173672	174713	NaN	A0A0G2JFH2	Map4
162296	165531	166339	166066	169538	169316	169221	166704	169869	167737	168013	168824	168404	165375	167674	164822	164577	164391	167109	168803	164702	168031	167952	169563	16845	117251.03;117937.58	A0A0G2JFJ6;Q7TPD0	Ints3
192866	194603	151724	193867	152515	190586	153202	19223	192473	145914	190383	187957	151237	124164	194844	134944	199234	133389	193408	135582	137114	135059	189989	137502	12906	66066.39;66047.34	A0A0G2JFP4;Q8K385	Frrs1;FRRS1
19647	197982	197141	197077	196325	196501	197548	196189	19576	196223	197174	196515	197164	198122	198272	197955	197764	197828	197736	197189	197682	196047	195879	197147	197519	19143.06;19888.98	A0A0G2JFX7;Q9CWZ3	Rbm8a
190611	190875	191735	193017	191118	19,09	190648	192651	193073	194071	190429	191701	192178	181824	183591	181501	182386	182672	182485	186175	18707	185552	182933	184929	183435	20586.29;21199.07;21243.19	A0A0G2JGP4;P08556;Q9D091	Nras
153083	157443	155831	15671	153303	152795	153844	154678	156617	155631	157576	155502	158094	158511	15659	158776	15623	154154	153808	158353	158463	156792	156254	156962	155477	73116.87;70306.52	A0A0G2JGQ4;P54729	Nub1
143535	14543	144795	147279	147212	14602	147453	142463	143762	145369	150047	147571	146583	145005	145834	146431	143372	147056	144518	141932	141803	143674	147062	143875	147103	25621.1;24940.47;30086.27;28278.16;30097.32	A0A0G2JGV7;A0A140T8R8;A0A1Y7VP24;Q3UT23;Q9QZ73	Dcun1d1;Dcun1d1;Tes3-ps;Dcun1d1;Dcun1d1
186272	187363	190929	188986	189551	188703	188349	190521	191827	18979	189125	188635	190407	191716	190892	19,29	191857	190082	191898	192116	192833	192175	191016	191113	190954	67530.44;67443.36	A0A0G2JGW9;Q3TUE1	Fubp1
178162	176632	16146	165783	187115	186601	187782	187786	18359	187445	187178	186816	18626	17612	179833	177752	177575	176849	181717	181475	179239	183049	178065	17956	179972	112987.84;111691.53;115968.72	A0A0G2JGX4;Q6PIC6;Q8VCE0	Atp1a3
142417	139412	143003	143361	14288	144868	117251	124356	146817	119928	120128	14891	148089	123043	14065	121885	12175	137891	123448	135047	123448	133525	135977	118845	142442	21903.84;24726.99	A0A0G2JH13;Q8CJ26	Nradd
147113	152139	153127	151526	153769	157231	153241	14841	154808	147216	149038	148232	150647	152367	149611	157304	150252	157014	147925	147228	148505	145623	146916	14959	150295	247965.91;247712.61;245167.82	A0A0G2JH17;K3W4P2;Q6P4S8	Ints1
137704	142018	143154	142136	141521	140236	139922	138744	139649	139044	137961	141117	138465	148592	146136	149155	147898	147139	146169	143919	147306	144633	145029	146733	147159	141255.16;141999.13;141999.13-2;141127.03	A0A0H2UH19;Q5DW34;Q5DW34-2;Z4YJZ7	Ehmt1
162892	167653	167714	166898	166994	167655	168279	164889	165732	165668	165006	164509	165269	170151	169092	171412	171835	172198	171461	173876	17511	173136	172226	17333	173371	56768.63;54325.77;58537.41;58537.41-2	A0A0J9YTV5;E9Q7W0;P31266;P31266-2	Rbpj
173158	172349	171332	172714	172301	17208	173185	17099	170731	169714	172475	171604	171782	169416	169274	169733	168892	168476	168863	16919	16874	16979	16914	167331	168084	48978.86;49781.71;49694.63;49694.63-2;49694.63-3	A0A0J9YTY0;A0A0J9YUL3;Q8C1B7;Q8C1B7-2;Q8C1B7-3	2011-09-01
15764	154724	155373	154746	153074	153808	154442	153973	154963	155827	153211	154135	15445	158963	157711	158988	159375	156942	156479	158484	156472	156247	159741	156947	15724	46527.1;47744.54;47744.54-2	A0A0J9YU62;O88712;O88712-2	Ctbp1
241748	246838	245354	245616	243354	244938	24,44	243369	243636	24401	243051	243765	243936	241417	164152	240486	241377	241921	241895	239837	236759	240128	24232	242585	164981	233097.83;227465.44	A0A0J9YUD5;B9EJ54	Nup205
154462	150749	157601	157007	157569	157143	157554	15517	154744	154462	151164	157324	158762	15777	15834	160941	163485	164412	162065	15,36	154261	15572	153796	163857	154074	3791.32;4875.48;14424.27	A0A0J9YUH6;A0A0J9YV27;Q9D1M1	Polr1d
128635	149992	144055	146616	138551	139565	134238	137715	134509	135645	141445	139032	138351	143748	148799	146223	146841	147296	148552	148223	149082	146247	144985	14,67	146257	13214.31;10588.18;15766.05	A0A0J9YUI3;A0A0J9YVJ2;Q9CQT5	Pomp
158622	153488	15047	151769	146671	155985	121111	122403	153989	154165	160201	160352	157165	160831	122739	161113	161411	16265	162367	159968	162313	160718	163441	162981	16195	13635.24;9483.82;12517.99;16982.03;17315.42	A0A0J9YUN2;A0A0J9YUR7;A0A0J9YUW6;Q3TQ27;Q9Z255	Ube2a
144225	143828	144512	143604	116499	14414	146782	140142	145603	139597	141523	139209	139723	118434	122335	133864	120838	126511	134819	13656	137101	119343	12172	125759	132069	NaN;14195.42;19778.51	A0A0J9YUN6;Q0VGU5;Q6TEK5	Vkorc1l1
131993	138356	139435	152049	13123	141526	135899	13388	14024	137053	14319	143381	135934	145047	142995	141729	137794	136902	138284	143735	141681	143473	137601	142519	13991	164305.09;184700.33	A0A0J9YUP5;F8VQG7	N4bp2
201434	202923	201611	199448	203494	203122	203072	200639	201002	200706	20276	201305	201687	203135	202896	203051	203493	203102	202092	201895	201438	201838	203425	201555	202124	24233.63;24893.76	A0A0J9YUZ4;P63158	Hmgb1
153023	152071	152186	150433	153683	151211	153969	151571	153091	152397	152401	152849	153921	155614	156108	155918	155978	155819	156316	155301	151896	154484	157642	154797	156877	79458.81;79586.99;79558.93;79558.93-2	A0A0J9YV20;A0A0R4J0B7;Q80UZ2;Q80UZ2-2	Sdad1
149462	156981	156126	154392	150193	151459	151408	153095	15309	151747	157851	158677	157465	157181	158187	156897	156128	151533	15724	156739	156209	155875	15698	15,75	155629	25513.57;31602.95;28925.94	A0A0J9YV40;P97440;Q3V2L1	Slbp
168359	169556	169509	169183	168607	167075	169587	168354	169493	170553	167995	168245	168642	172207	171701	173311	169969	17,03	170321	170177	171237	171753	168406	169705	169301	72930.77;72799.58	A0A0N4SUH4;Q8BKS9	Pum3
167775	171048	17042	170722	170059	16956	169039	171645	171955	17159	169434	16952	168424	160064	161071	159991	161808	161564	163638	162258	162225	164108	161182	160614	160754	28654.73;28567.65	A0A0N4SUH8;Q9QZ23	Nfu1
14293	142381	14552	146185	147701	144653	144153	149064	125184	143783	145226	143679	148421	146174	145092	14277	147608	143697	143807	146347	145843	145259	145445	145118	146514	127275.35;141467.23;137996.34;137309.63;138067.42;140851.6;140780.52	A0A0N4SUS4;A0A0N4SUT9;A0A0N4SVG7;B2RRD7;E9PXP1;Q3U109;Q80XK2	Brpf1
138695	14172	137175	141613	139384	141083	149813	136807	142596	135876	142435	145198	138778	144497	141793	144608	142402	150947	14622	142193	144734	142614	142485	143269	142775	36015.73;41791.21;41791.21-2	A0A0N4SV15;Q80UY2;Q80UY2-2	Kcmf1
138597	137805	124389	129446	125296	120557	111081	121444	11898	124184	122214	126025	121045	138367	147905	130722	142119	121238	138673	136507	135798	139011	134631	144759	140658	162115.89;163617.7	A0A0N4SV29;Q80V62	Fancd2
139174	137822	135516	138368	138176	134575	141803	13684	132533	136846	130671	129025	136462	141577	139615	147815	143855	142265	145968	141165	139178	144725	139169	138647	144157	39644.6	A0A0N4SV32	Serbp1
158347	158729	158258	160724	160205	162417	161693	159024	160928	160729	160655	161122	161579	161357	161177	161825	16084	161627	160932	159841	158703	159442	160657	161622	160735	214460.48;214460.48	A0A0N4SV80;Q61464-4	Zfp638;Znf638
14327	136919	137688	137529	140813	138624	139982	140789	141607	14245	14305	141867	143239	138088	13866	13948	134526	135104	13533	142445	138484	141402	136338	133658	137936	15985.58;21539.01	A0A0N4SVB8;Q9CQW2	Arl8b
139158	140891	143806	144127	129595	137981	13877	147348	13,89	134425	129481	148658	142803	131835	142731	132405	134647	137038	134563	128067	127957	127666	130819	134153	123215	192818.21;174718.95;174818.03;174890.09;174890.09-2;174890.09-3;174890.09-4;173550.62	A0A0N4SVL0;A0A0R4J112;A2AMI2;Q80XI3;Q80XI3-2;Q80XI3-3;Q80XI3-4;Z4YKC4	Eif4g3
147491	15079	150972	151828	149531	149015	149363	147707	148855	149853	149397	147964	14,9	147288	147207	145533	147059	147413	145299	145633	146115	144534	14526	14652	145303	32547.27;35159.23	A0A0N4SVL9;Q9CQR6	Ppp6c
186086	187209	184731	184794	185277	18534	18479	180347	180824	181787	183085	182814	182915	175535	178331	178775	180036	181045	181435	175787	175765	176294	177541	17,84	17914	5876.6;9326.79	A0A0N4SVQ1;Q62425	Ndufa4
157995	159093	158966	151627	15817	159937	15,68	159962	167193	157789	159696	161094	156725	168201	166485	17016	165467	166965	167192	166224	165429	159752	167388	165629	163737	18799	A0A0N4SVS6	Cnbp
12607	131569	117918	127105	13855	13305	137533	129444	128864	136079	129108	127334	138299	118536	123808	117057	123155	125144	124659	122157	125997	120453	124058	119721	120652	139555.56;69552.85	A0A0N4SW73;Q8R361	Rab11fip5
161852	162289	160282	16016	160898	159455	160664	161521	159915	159382	161257	161501	161948	163184	161719	162617	160592	160381	160583	160476	160818	160381	160189	161372	162045	125864.9;125935.98;125985.05;125985.05-2;126064.11	A0A0N5E9G7;G3X8Z6;P35601;P35601-2;Q5U4B1	Rfc1
137048	145567	144825	14316	145051	145158	146547	137065	135665	137868	143914	14414	144499	146305	14698	14976	146181	146524	145606	13995	144435	140281	137867	147584	146291	10469.24;9746.39	A0A0R3P9C4;Q8C1Q6	Smim4
150905	155467	153327	154625	156938	156971	157869	150626	150581	151092	151422	151478	152783	147394	144496	148783	148442	149866	147428	142148	141006	141005	145233	144265	14514	42121.67;42525.19	A0A0R3P9C8;Q9DC69	Ndufa9
15625	157608	160708	158453	154518	157568	158249	15762	16013	160081	158465	160825	160564	159837	16203	162334	157935	157832	156991	160103	161033	158692	158994	160342	160587	98283.97;98255.87	A0A0R4IZW5;P09803	Cdh1
164227	165851	166679	167537	165665	16786	166568	170992	171001	171302	168921	169077	16894	158807	158416	160304	154805	155125	154843	162693	163823	162452	159615	160742	159427	28406.01;28463.06	A0A0R4IZW8;O88456	Capns1
144255	144662	146646	146867	147136	148475	147856	145084	145102	146668	145367	145725	144761	146028	146022	145307	145726	146181	145811	14512	14511	144547	143967	14534	144428	23990.99;23159	A0A0R4IZW9;Q9DCT5	Sdf2
176856	179727	178307	177112	177438	175548	178059	177435	175733	177127	175569	173997	176982	180787	181106	181509	182624	180617	180565	180706	18091	180681	178129	178997	17916	78026.9	A0A0R4IZY0	Thop1
145645	11,93	149243	156116	154452	152892	12779	122697	149528	117811	151474	122597	113164	122677	123842	121266	120371	113249	115916	114898	126554	126637	117049	120638	119503	48010.41;43692.45;48028.45;48028.45-2	A0A0R4IZY5;A0A0R4J1U4;Q62296;Q62296-2	Tead4
134757	131892	134005	133939	136338	135231	136504	131532	134971	133636	130494	130356	130414	133429	132723	134205	135377	135767	135978	13423	133173	134175	135331	134856	134953	71150.5	A0A0R4IZY9	Dus3l
153935	155988	156185	155429	15,76	157727	156855	15788	158221	156206	157699	158265	157425	160647	161659	160906	161585	161464	162469	161592	160434	160862	160242	160759	160993	116311.18;111245.06	A0A0R4IZZ6;Q6ZQ03	Fnbp4
139905	13833	139361	143549	141725	144642	137649	139807	140449	137649	141005	140136	140713	144652	144472	14748	143073	141987	140764	146677	14515	144159	143696	143428	141978	26135.68;26163.69	A0A0R4J000;Q8VC57	Kctd5
113995	137934	126688	133908	133808	134675	13541	133532	140814	140324	132543	139085	120708	132729	121395	118548	124723	132853	118303	117565	133606	119272	121435	120705	122039	38387.6	A0A0R4J005	Lims1
149378	150571	151167	14989	150328	149042	151407	148505	146475	148559	144748	143867	147453	140796	139621	140886	145126	140733	139286	142238	143111	143229	138799	140662	140187	96763.84;96739.9	A0A0R4J007;P70261	Pald1
156339	156949	157867	159085	161296	161644	160953	16,01	159987	159878	162984	163052	162949	157152	15602	156608	15658	161426	159594	156419	159169	156317	15777	160834	161397	55330.17;55302.12	A0A0R4J008;P70288	Hdac2
151255	149104	148644	150206	14954	148378	15109	14767	147857	149695	150501	151816	151137	148959	149797	145315	145799	146474	144762	144513	143901	142384	144072	146352	146897	27571.65;27585.68	A0A0R4J018;O55060	Tpmt
139222	152809	151068	153909	146777	159454	160976	156371	155031	156979	169751	161548	162149	121176	118419	120256	116029	128184	147453	126393	150132	121284	151814	120044	116418	33337.94;33394.99	A0A0R4J023;Q9JLZ3	Auh
137957	140269	142909	14173	137174	139189	138762	14194	13928	142156	141051	143635	140862	14382	144146	144186	138505	140308	136446	142917	142414	140118	14195	142086	141034	37104.59;35752.31;37060.54;37060.54-2	A0A0R4J024;A0A0R4J1Y0;Q924T3;Q924T3-2	Xrcc4
154884	157273	156417	157117	159687	159939	161829	158044	157122	158618	159613	159264	159346	154876	15615	157479	156571	156273	157964	15541	156894	155786	156444	157706	157243	87479.75;87380.62	A0A0R4J034;Q99K01-2	Pdxdc1
146299	14781	147416	151644	147679	147751	147407	148343	150175	148829	149862	151033	152563	153834	152606	156013	152214	154803	15404	154378	153757	153205	153782	154078	154008	64630.2;64616.17	A0A0R4J041;Q8C3P7	Mettl3
14379	153236	149829	144069	146741	147326	151712	147839	146034	148145	145802	141056	150557	155985	156039	156348	156793	157899	158631	154445	151209	154244	156421	15666	157209	41380.61;41398.64	A0A0R4J044;P57724	Pcbp4
161542	161682	152969	159412	166867	158315	156934	15516	148041	157826	157364	158848	150903	163866	157416	160678	152876	152994	154546	156218	157331	15612	153162	153139	158385	26630.5	A0A0R4J045	Rrp36
16026	162032	160028	159057	160103	158464	159109	160379	161731	158879	159761	16007	158893	166265	165469	166057	165771	16606	166779	164655	164638	164638	166358	164787	164554	38465.33;43934.15	A0A0R4J047;Q9CYI4	Luc7l
142205	141271	141594	14281	139976	138688	138182	140082	140223	138945	137262	137923	137404	136687	135464	137122	130611	129916	131528	137591	138286	137681	133901	134661	133956	28920.06;34103.18;34084.13;34084.13-2	A0A0R4J052;G5E8T9;Q99KB8;Q99KB8-2	Hagh
151369	150055	140432	14238	137674	135385	148582	138726	138611	137448	137864	139462	149071	142234	142778	14573	147675	135152	134223	139959	151142	137567	137593	147235	134404	111157.01;111240.19;111228.09;111228.09-2	A0A0R4J060;J3QNK5;Q8BIH0;Q8BIH0-2	Sap130
149026	149352	155039	158014	154883	154476	152671	156238	158329	158313	152307	15,25	152119	154636	152095	152644	15686	150462	15283	153008	153976	15,5	152389	153984	153309	47203.86;47173.84	A0A0R4J069;Q9JLI6	Scly
145522	146474	145562	146011	146857	148442	146557	146448	147582	147477	148283	14,8	14925	143971	144716	145907	145185	146575	145721	143718	143404	143585	14629	146591	147063	60181.72;60180.78	A0A0R4J079;Q8BMP6	Acbd3
160719	159118	157872	15846	159429	161467	162406	159303	156375	157001	155365	168126	158433	160215	169577	155964	161375	159953	163154	158777	158291	159439	161649	158774	160674	37985.09;37782.82;37809.85	A0A0R4J081;A2AQ17;Q9CWX2	Ndufaf1
138732	143459	144067	142394	140799	14166	140565	14282	140893	139442	141794	141652	142544	142831	142385	14358	137212	137545	137849	140984	142252	139958	138377	139267	138661	58495.61;56871.91;58582.69;58608.73;58608.73-2;58608.73-3	A0A0R4J085;A0A0R4J1F6;Q3UHZ7;Q91YN5;Q91YN5-2;Q91YN5-3	Uap1
151449	158536	158885	159586	157913	157976	159193	159806	159123	156675	159146	15866	159456	160194	162283	155888	159562	159787	160846	163355	162748	162706	161571	160994	160633	16672.4	A0A0R4J091	Pole3
120757	122677	12759	128216	125052	118234	12112	123181	128331	131223	132982	134292	135097	118545	123574	115263	125707	126207	116682	11451	111629	12018	123937	113354	109164	100847.79;100830.85	A0A0R4J092;Q8K2I4	Manba
132265	125476	130874	13017	134078	132492	130528	125881	130469	132036	128382	132465	133748	145525	146375	146703	146814	149147	150511	146141	146585	146127	145604	146541	145372	65167.2;65225.24	A0A0R4J098;O88291	Zfp326;Znf326
147711	147362	149442	150978	147284	152306	145163	145605	146753	155913	14695	15461	155735	147455	145652	147364	156069	151238	156207	144665	146776	142804	14962	147455	146314	27603.06;27631.07	A0A0R4J099;Q3UY34	2210016L21Rik;Custos
140499	140419	138079	138508	141299	142598	142657	143307	139139	140672	146175	143691	143553	121895	123386	125062	118091	127744	11579	130741	122433	120932	12258	122104	117064	112448.74;112462.76;113091.53	A0A0R4J0B3;O70405;Q6PB82	Ulk1
136079	13701	139967	14018	139073	138229	138325	138218	137529	140303	140442	138818	139049	124928	128881	123922	12,49	12023	123519	122065	125254	123097	120148	121684	124051	48029.91;48057.97	A0A0R4J0B4;Q99KK2	Cmas
142063	140767	138435	140787	14099	140825	141239	138125	137975	138578	141194	141805	143423	14654	14683	14754	146129	147928	148747	145595	145663	146136	145433	148327	147191	73021.92;72977.81;63607.93	A0A0R4J0B6;Q7TMS5;S4R2E1	Abcg2
138061	13949	138045	140892	137988	139347	139404	140251	13916	139082	138728	138078	137978	141782	140364	140026	141934	140807	14159	140553	142001	139885	139982	139689	140457	38950.26;7199.25;35098.87;38934.26	A0A0R4J0B8;J3QQ08;J3QQ44;Q62421	Sh3gl3
140499	142061	141141	142206	141921	143681	143022	139497	139512	139916	144346	144338	14243	138684	137874	141314	13469	137686	139751	137969	134578	138706	138475	139112	138301	32038.66;30708.08	A0A0R4J0C0;Q9D720	Nsmce1
138732	116455	119751	128224	120127	129136	119566	126851	128391	132489	124611	124519	127611	126118	120373	134842	125885	12726	12176	118129	124778	121628	124084	12,67	122969	37422.65;40565.31	A0A0R4J0C7;Q99PT3	Ino80b
159814	162509	160608	161993	154794	154698	154834	160949	160739	160335	158206	159399	159344	164554	165527	165426	158814	158411	158885	166074	165876	164693	161425	162158	162864	39551.32;39493.28	A0A0R4J0C8;Q7TMF2	Eri1
147444	154608	142838	119962	156135	157573	156976	156155	154338	15,53	161687	158781	155219	146359	154776	153874	14846	155753	159405	155349	158245	154314	156854	154974	15905	93314.84;93245.74	A0A0R4J0D3;Q3TDQ1	Stt3b
142551	147664	145731	146989	138865	140987	140949	147187	148527	147901	14799	14808	14601	145101	145326	142177	122892	121626	140492	145377	143545	144709	143458	144772	144614	30236.28;30250.3	A0A0R4J0E0;Q91W78	Usb1
135932	14419	145266	149356	150219	147857	150164	148348	149876	150298	150433	150066	150182	144066	145489	141879	14592	140023	140626	142765	144049	144896	139489	141306	140745	106876	A0A0R4J0E4	Ints7
137749	140419	13946	140504	139604	142369	141537	140848	138165	139687	143215	143049	14441	134537	137108	135178	13776	13,58	136159	134941	135003	120148	13693	137302	136159	143670.5;143640.51;143640.51-2	A0A0R4J0F6;Q99KY4;Q99KY4-2	Gak
159356	157973	160391	161542	165973	166367	168185	167915	167486	167722	164602	163545	164475	153479	156796	15446	16109	161709	162989	157011	155724	156986	155603	157974	158646	73418.29;70527.89	A0A0R4J0G0;Q8BH04	Pck2
140891	15424	154145	155868	153248	154217	156409	155093	156204	156831	15,62	158404	15868	158208	157465	163272	155745	154102	157287	15483	158586	15424	153946	156968	156132	70087.85;67188.41	A0A0R4J0G4;Q6VN19	Ranbp10
15473	15175	15353	155035	152813	153002	151599	150324	124161	149785	143873	144278	14749	155637	155128	158868	15558	156959	154878	152997	153752	152455	153528	15608	155356	97507.87;97562.95	A0A0R4J0H0;Q3UMY5-4	Eml4
161175	161495	162965	161454	162439	162538	163799	162876	16139	160686	162441	160708	162045	162667	165142	162867	164013	163862	163038	162887	16293	163463	16,27	16264	163524	155593	A0A0R4J0H7	Ncapd2
14014	139588	145035	14529	147812	151332	152923	14317	138889	14385	143849	143675	131551	140566	125095	112553	127786	121386	121672	124887	11874	116094	135736	120201	120577	87348.34;87366.38	A0A0R4J0I6;Q80XL6	Acad11
150072	150297	151246	153659	151289	151617	151318	151111	14871	150528	151015	152651	151396	153033	145602	15101	152887	153072	140914	149509	152505	150694	151117	152297	14334	77426.68;74077.77	A0A0R4J0J5;Q8K114	Ints9
151486	152539	151823	153375	155354	154753	155651	153504	151812	153805	155015	155028	154821	152154	153039	152037	152441	152481	152395	14951	149918	14936	150994	152407	152915	78700	A0A0R4J0J6	Thoc5
13137	113964	117622	120582	122713	116024	119999	124819	122788	11818	11861	145811	120694	131587	120344	130575	121856	145004	119329	13374	134477	142781	129382	146288	132442	126549.3;124487.74	A0A0R4J0J8;Q2KN98	Specc1l
163646	163983	162907	163682	163194	16241	159973	165023	164053	164393	163872	163719	162665	170077	170047	167764	169209	169816	169659	170402	171248	169421	16,82	170123	169228	223519.15;225634.64;225634.64-2;225634.64-3;225635.58;218707.54	A0A0R4J0K2;A2AGT5;A2AGT5-2;A2AGT5-3;K3W4R5;Z4YL78	Ckap5
127626	128592	117032	130266	130103	12777	12957	130793	130508	131384	126585	129197	129316	127279	12,35	113227	123674	119982	109379	115755	118033	118579	119483	122269	122512	63229.3;9330.67;63251.26	A0A0R4J0K4;D6RI14;Q9CRG1	Tm7sf3
146857	156932	145116	144856	15432	146643	146077	147472	146294	146696	144272	145379	145735	141527	150582	147408	148949	151618	149114	149491	143439	149108	151582	129134	151105	73012.69;69413.69;73039.71	A0A0R4J0L5;Q8BRB0;Q8R3I3	Cog6
152766	152688	15089	151181	151974	152939	151386	151164	152013	153023	150025	150784	150422	147627	148903	149109	147276	149028	149497	148256	14657	147703	147218	148653	149046	35917.22;35975.24	A0A0R4J0L6;Q8BJZ4	Mrps35
125824	150582	143893	135059	13282	122623	159235	152504	152076	159504	158647	162424	159222	149148	157204	155679	155101	154747	15527	150684	160066	15492	155215	154028	148675	53957.68;53941.72	A0A0R4J0L8;Q3U155	Ccdc174
136219	139505	134709	140962	14113	143282	151334	14056	144072	14035	144279	140388	139986	146113	13983	148461	148618	147669	146023	144967	143826	141413	146277	149852	146047	38094.8;38124.83	A0A0R4J0M1;Q8VCN9	Tbcc
152592	153098	148883	14376	152165	152156	151295	154052	153995	151535	154597	156234	153786	15036	16126	15871	156573	15569	150091	162523	158147	16078	160106	159081	160356	29458.9;29444.88	A0A0R4J0M5;Q9CPV1	Ska1
148301	149625	148614	149119	147428	148798	147939	146412	145566	146513	147528	146466	146994	144932	144947	138634	14,1	145953	145936	142386	139136	142555	146337	146688	145334	134442.84;134502.87	A0A0R4J0M9;Q8CDG3	Vcpip1
159688	162119	159673	160217	160905	165187	161509	160107	158068	159716	160551	164525	161014	161641	157013	159457	158434	163929	16055	161705	161682	158837	159121	162874	162852	38325.81;38341.85	A0A0R4J0N5;P46718	Pdcd2
155835	144105	144073	145125	146605	14855	149253	14286	150507	14191	14313	143768	151394	142945	116691	136102	146051	13799	125487	140035	145739	12656	127444	144492	144398	45091.84;45075.84;45019.78	A0A0R4J0P1;D3YTT4;Q9D7B6	Acad8
161335	158827	159577	159419	160047	160629	160465	15924	158042	159613	16,05	161247	161025	156649	157061	156337	158092	157481	157166	15694	157414	156259	157875	157482	157411	71589.28;71559.15	A0A0R4J0P6;Q8VDG3	Parn
184693	185572	184353	183755	184349	183875	183956	18376	18587	184588	184694	185986	18586	183804	182545	184632	18112	181193	181367	181931	182857	182699	181508	181044	181258	69084.91;67318.05	A0A0R4J0Q5;P21619	Lmnb2
136781	135846	13739	135252	140796	140586	140288	137179	136879	156063	139999	141216	140158	139951	13598	145524	139232	147769	160372	139955	154849	135282	146531	157993	157036	86074.63;86072.66	A0A0R4J0Q9;Q3UM29	Cog7
131156	135788	13,9	138656	144014	140415	141306	14377	144677	144762	145541	144999	146136	138839	141746	140619	144402	143934	141337	142885	144716	143696	141344	142931	146263	11435.33;11451.33	A0A0R4J0R1;O70404	Vamp8
16162	150965	14667	16094	161571	15469	163444	15922	154948	161213	159996	161628	160806	155651	155642	155821	15845	15857	158932	157368	161169	155381	160401	157637	161204	40991.49;41019.55	A0A0R4J0R3;Q3U1G5	Isg20l2
133876	134874	133611	132022	140245	138663	139149	135451	133126	131444	140054	141546	140508	130443	125442	131809	121413	121586	126483	124197	129004	128842	130009	128139	127754	115565.12;112617.85	A0A0R4J0S4;Q80Y17	Llgl1
16829	160387	158605	157076	159237	159574	157271	156257	154673	156172	15601	16078	156005	162569	16332	162914	161625	162399	164203	162394	159814	159655	16286	163817	163725	46448.65;46478.67	A0A0R4J0U2;Q0VGB7	Ppp4r2
136102	137124	126275	142494	128802	128137	129757	137634	127981	136362	133309	137351	13,32	130523	13,44	136131	133764	133238	132182	136077	136882	13252	121469	121096	13132	24467.06;24493.09	A0A0R4J0U7;Q8R395	Commd5
150929	154452	154416	155356	156253	157909	155581	142062	155334	154218	15674	153287	157968	156498	157748	154663	158955	158553	15843	152608	158369	144804	155986	160748	147323	80920.24;80861.17	A0A0R4J0U8;A2RSY6	Trmt1l
133937	138883	132304	128899	131336	133789	136574	130093	124134	117968	128139	129781	144684	132976	132575	136388	12616	137772	13071	13,05	120868	13298	146396	144749	136251	84852.05;76129.82;82019.78	A0A0R4J0V1;E9Q361;Q8K2A7	Ints10
172238	174649	176289	176183	173931	17346	173249	17392	174215	173784	174171	173973	174335	174698	173295	175679	172832	173428	173037	172324	172087	171567	17,33	173289	174331	213481.01;217176.17	A0A0R4J0V5;P08775	Polr2a
166102	171939	170089	17193	167034	167265	166435	166594	166224	167003	165003	164245	164883	167151	167161	165555	165855	166552	166975	166728	166497	166711	166856	165939	166274	68048.59;68075.63	A0A0R4J0W6;Q9CRC8	Lrrc40
15907	117785	15697	161962	155521	124162	157875	120658	120845	115453	121926	116779	189528	120281	195033	12378	117917	191782	119828	194109	118404	121259	162947	194773	193341	81104.3	A0A0R4J0W9	Exoc3l4
147742	14835	147908	149615	146217	145995	145272	149924	147781	149165	148729	148777	148047	148611	149324	148454	146033	144762	147444	147413	146226	147666	148634	148077	148913	73030;72353.6;97055.82;97055.82-2;97055.82-3;97055.82-4;97055.82-7;97055.82-8	A0A0R4J0X8;D3Z0V2;Q9ES28;Q9ES28-2;Q9ES28-3;Q9ES28-4;Q9ES28-7;Q9ES28-8	Arhgef7
192102	188718	187918	188148	188348	188554	187257	188416	189199	187388	186332	187506	186081	184653	183526	182224	185144	18573	186238	185109	185436	184099	183685	184282	184147	72369.77;71982.42	A0A0R4J0Z1;P08003	Pdia4
145659	147345	149703	146859	153408	153448	153408	151997	151025	151175	149675	156133	153205	146574	152618	151644	154781	155729	149868	152662	141861	150615	153723	155082	153825	NaN;81580.86;81580.86-2	A0A0R4J107;Q8R146;Q8R146-2	Apeh
139749	142136	138143	138028	13,6	13053	136328	137432	138435	138215	137686	13,8	138127	142499	140558	142839	140821	141666	139434	140696	139875	13881	141795	141172	14,02	88301.27;88817.74	A0A0R4J114;Q8BTT6	Diexf
158525	164116	165947	156149	161198	159079	161083	157786	15778	158036	159567	157789	15,9	158773	160159	159198	161211	158889	160172	160745	15931	158746	160164	158301	15901	151837	A0A0R4J140	Cluh
148436	147723	138801	150603	137913	140836	152253	133722	142302	135283	139731	150681	149994	130871	157552	146047	133356	132362	132306	144402	153285	14,83	146325	146787	15426	74030.94;72829.6;73789.65;85980.96;85980.96-2;85980.96-3	A0A0R4J161;A0A0R4J1I5;D3Z726;Q9DBY0;Q9DBY0-2;Q9DBY0-3	Foxp4
165864	161501	162264	160596	161957	163697	161413	160074	159644	161332	162488	162236	161181	162978	164008	163367	163799	163793	163288	162275	163038	162107	163435	163287	162743	181856.64;181427.12;181427.12-2	A0A0R4J170;Q3TKT4;Q3TKT4-2	Smarca4
139609	140745	143274	142419	144291	143887	145521	141773	139838	142675	14263	144382	144637	145873	145586	14,71	147889	146661	147583	143026	14439	144115	142742	144054	143112	49772.92;49799	A0A0R4J174;Q9QZH6	Ecsit
145172	143975	143812	144119	142871	144197	144093	142374	143041	142939	143608	142373	143555	136562	135476	139385	134479	133157	137663	136503	136652	138065	13604	135655	136556	66968.37;66840.24	A0A0R4J175;Q3UQU0	Brd9
171853	172128	173065	173513	171449	170356	170297	17781	17673	177038	172401	17137	171748	17352	174312	174985	171479	171683	171492	175493	176187	175128	170799	172117	171513	69485.28;69484.34	A0A0R4J187;P23475	Xrcc6
16284	162734	161639	163037	16115	162216	161706	161547	16092	161714	162054	161686	162387	16229	161666	16083	162708	163381	16277	162374	161069	161852	164081	163535	163365	36812.65;36883.73	A0A0R4J195;Q9CSU0	Rprd1b
120949	124947	121943	134376	126516	12476	127301	128751	154909	165134	116284	124927	127839	129165	121289	124871	12283	123947	125247	117392	113984	118789	120174	119333	120639	63914.48;64172.71	A0A0R4J1A7;Q62431	Arid3a
120095	121696	117093	113621	114433	116471	118133	11664	123278	127237	11812	117239	130604	119745	115302	118978	123931	126827	122177	120915	113588	120732	122084	121486	124709	85603.49;85187.93	A0A0R4J1C0;P70351	Ezh1
13124	132135	13588	131692	136174	133473	130973	127547	126664	128982	135553	137744	141801	152868	153741	150436	153758	153353	153855	146635	148484	145831	14669	151525	150517	72544.55;77286.84;77286.84-2;77286.84-3	A0A0R4J1E3;Q9QXS6;Q9QXS6-2;Q9QXS6-3	Dbn1
135833	128942	131949	134218	129507	122613	130902	142573	143777	136814	122408	116385	121435	135607	11542	13655	127409	120803	11641	139535	137723	137756	124988	120533	121476	29802.08;33365.14;33365.14-2	A0A0R4J1E8;Q6P8M1;Q6P8M1-2	Tatdn1
160098	160996	160356	159739	162621	162562	16153	161806	160856	159993	165012	16529	164034	16,36	163684	162302	164892	164421	164816	162326	161702	162062	164144	166349	165624	120346.28;124383.51	A0A0R4J1F8;A0A2K6EDP7	Wdhd1
139448	135774	138611	138037	137406	139557	139201	139874	140672	139988	140503	141023	140872	131989	131629	130731	129685	130447	131006	132681	134242	131132	133319	131583	13292	39181.97;38936.67	A0A0R4J1G5;Q91X78	Erlin1
127519	131301	13252	129212	131837	131154	131495	133544	131865	133918	128613	12941	130894	129115	129077	131685	127705	127567	128105	129042	130637	127772	126015	128072	127461	162891.55;167290.44	A0A0R4J1H6;E9QP99	Golga3
125722	124053	126557	111667	122888	119421	120629	124958	122271	126298	132256	119445	12,23	145299	138291	144647	13528	141799	142496	139554	136567	142472	135711	132561	132889	195427.99;205735.75;214325.3;214887.97;214887.97-2;214887.97-3;214887.97-4	A0A0R4J1H8;A0A286YDQ8;E9QMY5;Q9QXN0;Q9QXN0-2;Q9QXN0-3;Q9QXN0-4	Shroom3
160799	159797	159934	160733	162142	163182	163695	160589	159882	160038	163597	164919	164335	152617	152712	15221	154543	153804	153702	151705	152913	152149	155801	156538	15,67	199487.19;204100.69	A0A0R4J1I6;Q9QY81	Nup210
133757	133346	137802	134377	137431	139162	137234	134404	142183	140023	145535	145129	14365	115151	120129	126953	118078	120859	124437	125014	119866	127219	122382	116807	112504	15569.8	A0A0R4J1J1	Pnkd
143609	143156	142299	146334	140168	140312	144439	140548	136239	13,93	144814	139632	134183	138747	14022	136356	136063	139032	139956	137479	139862	139143	138345	148308	135714	77815.57;70781.04;70332.56;63474.04;63474.04-2;63474.04-3	A0A0R4J1K1;E9QA19;Q05BG1;Q8BT14;Q8BT14-2;Q8BT14-3	Cnot4
161457	159493	158146	160263	160958	161287	161142	162007	16336	16287	161121	159378	159442	164389	164954	165414	166756	167317	166932	165724	166928	165793	164973	163676	165276	28728.14;61391.98	A0A0R4J1L2;F6ZFU0	Eef1d
129283	128708	12784	135196	131789	133353	133145	131128	131573	133345	135381	130961	131993	124166	124604	127221	122549	127501	126439	124739	124257	124592	123351	126132	127246	32367.51;36464.09	A0A0R4J1N8;Q8CEE7	Rdh13
157082	16449	163207	160542	162832	163474	163587	160186	160058	161569	163956	164174	164272	160611	160895	162239	161139	161937	161355	159503	160051	159824	161512	161908	161913	23383.94;27987.53;27987.53-2	A0A0R4J1N9;P40630;P40630-2	Tfam
148166	144967	134647	14337	146697	14184	14218	13859	142801	141818	15006	144707	144703	142656	145471	145151	14508	148762	145221	141865	147957	143395	15045	150043	14964	99697.42;97847.21;97038.45;99355.02;99299.93;99299.93-3	A0A0R4J1S2;D3Z4N6;E9QMI6;E9QP07;Q80W14;Q80W14-3	Prpf40b
121621	126641	126933	133704	136607	136051	134929	122358	125507	121838	133396	132606	132942	131097	130412	121015	129691	127518	132339	124238	127748	125744	123705	125914	128254	56734.72;68036.01	A0A0R4J1T9;Q9WU79	Prodh
143841	146559	145159	149373	144935	141889	144513	14414	142865	142586	14664	140276	143794	148931	147559	144197	143246	14257	140279	145039	146668	144209	14315	147038	145742	68564.57;65877.56;68561.55	A0A0R4J1W7;G3X8W7;Q8BGZ4	Cdc23
154563	158379	157648	156252	15	152856	149881	154316	153637	154354	152021	153134	151315	157432	158622	15799	154315	157152	158752	159811	156539	159061	15804	159495	159006	98808.56;149085.94;147445.17;143755.18;108873.56;112648.82;81327.07;NaN;149014.86;149074.96;149074.96-2;149074.96-3;149074.96-4;149074.96-5	A0A0R4J1Y4;A5D6P2;B7ZNY3;E0CXL4;E0CXR8;E0CZE2;E9PYJ2;F6S7Z1;G3XA13;Q99NH2;Q99NH2-2;Q99NH2-3;Q99NH2-4;Q99NH2-5	Pard3
143691	145751	144492	147592	143023	147835	148756	147626	146146	148822	148735	150202	148816	149807	149429	151479	148747	152184	152487	141478	147866	150403	150367	150379	149829	33386.78;36324;NaN;22752.8;36778.57;36778.57-2;36906.7	A0A0R4J1Y8;E0CYF3;F6TWX0;F7DFJ2;P23708;P23708-2;Q9DBV7	Nfya
143597	149911	144913	148026	153016	142027	153745	148204	146503	147492	151261	148716	152872	11874	149134	147303	14,98	145449	144079	145418	149768	147897	141974	143862	146146	27932.04;4637.54;28031.17	A0A0R4J1Z3;E0CXY5;Q9CR67	Tmem33
149485	149039	149623	147388	147474	146057	147357	141953	141814	143377	14208	141879	141852	14416	144616	14471	143965	147061	145312	142844	144453	145905	146536	144894	145978	38226	A0A0R4J205	Trmt10a
159645	161268	161438	163166	165427	169246	167696	162687	163895	166648	168579	169151	167489	146132	147414	142827	145808	14997	142903	140759	145935	143909	147505	153111	150788	35756.17;35692.13	A0A0R4J209;Q9JKA5	Gpa33
161669	154563	153796	149351	160737	156625	158533	162112	15,89	158842	161124	163447	164792	162538	15891	158874	16468	163518	163002	158277	165546	164172	162233	163346	165087	30825.35;30608.02	A0A0R4J215;Q3UFS4	Gpatch11
144674	147394	14679	147996	146396	144888	145104	146046	146655	146932	144807	144328	145115	145082	143848	144388	142535	141514	141593	143763	144517	141299	142606	142061	140009	38801.91;38107.08	A0A0R4J243;Q8BR65	Suds3
137313	151631	152309	153163	157864	159149	165167	124474	160653	164552	175935	147305	17124	121091	126028	180708	128666	118867	126333	118627	128454	119574	181248	11659	128071	40863.89;38932.69;20799.15	A0A0R4J250;Q61070;V9GXH2	Ei24
145234	142263	147756	149034	151691	153605	144501	151666	15101	144333	142843	150855	152148	157215	15588	150718	158031	157088	156015	151468	155673	15195	155229	156133	156309	129965.27;129979.34	A0A0R4J254;Q9ESJ0	Xpo4
164964	166105	165507	164945	164103	16385	163902	164868	16252	164496	164591	164177	164764	164994	166188	163816	163992	163043	164241	165244	165097	163902	164221	163148	16375	62544.14;62672.27	A0A0R4J259;Q7TMK9-2	Syncrip
165342	162929	160488	162112	159587	161239	159781	163895	163806	163574	161146	161771	160834	166942	166864	16447	16071	161387	162117	165933	165077	164956	164147	16475	16396	122927.15;123055.28	A0A0R4J260;B2RRE7	Otud4
156233	160445	15919	157294	162507	161759	161937	153942	156398	15,66	157398	157811	156843	152343	150205	152134	153088	153409	153458	146674	146193	146174	150952	150222	150596	17633.11;17086.41	A0A0R4J275;Q7TMF3	Ndufa12
152759	144959	115658	149452	13981	135775	117943	156739	154789	158918	14,26	142603	143399	126388	120942	123374	119096	12708	129046	133171	137452	133695	124105	118004	120063	89795.57;89825.56	A0A0R4J293;Q9JLF6	Tgm1
152861	155652	148651	153271	153748	15412	154208	155752	154997	15337	151946	153809	151663	15454	156061	156405	159871	153302	154636	157651	155388	157694	156458	153497	157335	68481.49;68447.47	A0A0R4J2A3;Q9D4D4	Tktl2
128817	132814	129601	120414	124994	12161	126586	128047	108952	117324	120713	110059	151154	115669	115924	140428	118788	11552	113602	126343	126806	125369	119544	122825	124028	110030.9;110062.96;110062.96-2	A0A0R4J2D0;Q8C0R0;Q8C0R0-2	Usp37
147524	151898	149728	150644	153941	154252	153567	151486	153587	152486	153028	15154	152674	156312	152256	15341	150644	154808	151039	151205	150614	150888	149834	151806	150429	38160.96;38191.97	A0A0U1RNF2;A2RTH5	Lcmt1
192546	188276	187769	186227	188046	186868	188047	188699	189644	189509	188485	188639	188189	189284	190318	19093	191381	19173	19049	189375	190148	191388	189064	19021	18,98	23460.11;35854.04;34915.01;35275.65	A0A0U1RNF5;A2ATA0;Q8VEZ7;Q8VGR6	Olfr396-ps1;Olfr1112;Olfr390;Olfr393
127908	134516	134201	104447	131131	124414	131942	123218	132537	121762	138022	136842	124089	127308	126126	138863	13,95	138289	13812	136327	134602	140745	139998	131814	13745	37980.79;41316.57;24351.04;46587.51	A0A0U1RNL7;A0A0U1RPT4;D3Z7R0;O55028	Bckdk
144391	144331	142961	142198	141066	145185	143118	147194	147084	143991	144457	147046	14384	149752	150625	151781	149775	150988	152536	152727	152386	153374	152434	153008	152431	51190.8	A0A0U1RNL9	Maz
136479	139001	138086	139381	133163	139434	134325	135135	138068	135778	134025	135048	13596	136972	122515	127112	131875	134282	13,7	120207	127341	121153	125371	138948	138902	NaN;196805.11	A0A0U1RNR6;Q6NV66	Zfp646
145392	147313	147822	144669	144083	146401	148404	149958	149481	151853	147896	144481	146178	15154	149839	150282	151695	153328	15285	151809	150054	151563	153828	152859	151847	59479.67;NaN;59084.08	A0A0U1RNX4;A0A0U1RPG9;Q3TLD5	Uri1
127856	129702	12971	128991	131447	130536	132612	130178	141789	131198	134654	134866	133031	131486	13291	129901	132896	14516	132736	130109	142586	130214	130151	143889	133986	226758.19;237476.35;237476.35-2	A0A0U1RPD8;Q8K284;Q8K284-2	Gtf3c1
158362	158391	155492	159896	157325	154926	156253	156937	157564	157647	155869	154465	157347	162499	161762	160917	156744	158925	159397	163163	162058	162786	158544	159566	158004	NaN;43066.49	A0A0U1RPX4;Q63844	Mapk3
13,99	143797	144172	143269	138537	139029	140435	139169	139778	132914	140485	14489	140104	164204	165375	164458	163405	164127	16435	166939	16,7	166135	167046	166091	166131	24535.91;24182.84	A0A0U1RQ37;Q921J4	Ube2s
116655	112755	118058	104231	117089	128978	115636	112557	113509	123504	112404	111433	105939	109007	110864	112977	118598	107347	110734	121809	111755	122679	11552	11061	112833	71201.7	A0A0U1RQ46	Zfp950
152746	153643	154455	153609	155476	156264	154403	154713	156389	154681	155429	155921	156275	161454	160332	161872	164242	163832	166919	16112	160779	161806	165293	164207	165148	98509.48;100563.81	A0A0U1RQ85;P22682	Cbl
140989	14307	143666	141582	14362	143135	142785	142545	139113	141797	142622	142462	14187	14572	146371	147448	144307	144637	142449	146099	145985	145355	145174	144715	144624	21926.6;26415.98	A0A0U1RQ91;D3Z3H0	Ino80e
142993	144103	142639	143845	143847	147269	142349	148648	119674	124909	12264	148799	126039	122976	131525	135406	126764	121976	129314	130065	115864	135318	132973	12172	117169	NaN;57368.25	A0A0U1RQA3;Q3UJV1	Ccdc61
159483	158266	160309	158749	160664	158705	160323	158427	157425	157564	159866	15715	160783	155066	157443	154664	156784	156008	155099	155097	15071	155735	155631	157986	155869	70321.3	A0A0X1KG62	Nelfb
185555	187414	18717	187701	185155	18378	184458	182061	180627	183614	183129	182836	183185	184857	185933	184797	185354	18526	184244	184835	185486	183551	183081	184839	184177	36766.33;36954.52	A0A140LHA2;Q9WVA3	Bub3
145629	14,51	148037	145436	145218	146581	147973	145634	14606	14553	148753	148176	148058	147363	147083	146102	14687	148112	147603	143642	142739	139131	146297	147932	145886	85325.8;77865.44;63378.89;78112.74;78112.74-2;78112.74-3	A0A140LHG7;A0A140LHQ0;A0A140LIH0;Q8VCB2;Q8VCB2-2;Q8VCB2-3	Med25
196971	197809	198741	197456	196475	196824	207371	208475	206815	207007	206318	206738	196734	199036	199733	196971	198679	199121	200281	198676	199804	198692	200284	199184	199377	NaN;49851.76;54608.18;54608.18-2	A0A140LHI7;E9QKU9;Q8CHY7;Q8CHY7-2	Ttc23
142556	140586	14327	143422	140227	142852	138751	142407	144506	145162	142778	14332	142259	147856	146958	145771	145287	145541	147957	144281	14676	147278	145826	147277	147189	148660.45;149537.38;149537.38-2;149537.38-3	A0A140LI54;Q3TRM4;Q3TRM4-2;Q3TRM4-3	Pnpla6
152789	151271	149163	118702	150698	134912	149872	140653	148677	15274	125688	125727	126039	138394	132751	140427	137415	147414	139403	131534	131099	138311	133514	149757	132538	11838.51;14977.87;17987.46;12521.2;35836.74	A0A140LI69;D3Z1T3;D3Z688;E9Q3H2;Q3TDV8	Zfp444
141737	141569	14437	145672	146632	147456	146933	143698	144744	144024	143787	14564	145603	138127	137536	138504	140308	141739	140816	136666	138181	136581	140302	140968	140657	91052.8	A0A140LIQ6	Tacc2
144479	146917	142797	145723	143434	153441	14176	138256	143496	140364	141339	141242	142462	145471	144824	148267	143711	147011	142826	144128	14516	142993	159507	142866	143821	54220.14;53918.73	A0A140LIT2;O88455	Dhcr7
163801	161988	160642	159335	161416	159396	161732	160553	160729	158608	160296	159934	160262	159735	160032	162718	158788	158613	160206	158903	16013	162985	158936	158317	159734	28078.24;24977.65	A0A140LJ01;Q9CYN2	Spcs2
139722	136206	136569	141249	144356	144781	145308	142183	145721	143945	144072	144079	144644	129666	128671	131924	129807	133435	121971	133968	136087	135063	13339	132098	131478	71169.01;91534.79;82509.35	A0A140LJF0;P70218;Q3UPT4	Map4k1
165557	172176	134344	179725	144166	169629	167518	140533	13858	144874	140877	166254	166876	179306	168199	171944	123211	177214	17,64	177953	176076	17531	178052	168477	177407	231355.4;237041.74	A0A140T8I9;E9Q3L2	Pi4ka
161131	158781	16077	161882	16442	163667	167134	161285	160759	165205	165847	16145	161707	150727	150452	146546	149373	151658	14215	149744	150739	157227	147788	145558	148295	21052.8	A0A140T8J4	Hebp1
115447	118404	141688	115839	117265	115404	114499	117646	114966	116265	118919	119963	117589	131895	129239	130713	128391	129378	128851	130499	131405	131053	133191	131792	131654	93585.79;93454.6	A0A140T8R5;Q6IE82	Jade3
148048	14475	14942	146303	146329	147504	146408	147813	146373	146833	147411	147428	148549	144123	145069	142828	138207	141595	145283	145974	141729	145763	148234	146943	144002	43886.52;52714.76	A0A140T8R7;Q8CFE3	Rcor1
151516	156239	155726	156733	151721	154262	152135	154203	155403	154471	152449	15202	151488	153737	15319	154056	153578	153376	152779	153136	153655	151596	153284	154763	155184	87561.13;87561.13	A0A140T8S5;Q8K327	Champ1
142354	146141	144012	143694	145048	144371	144617	153709	153047	154848	144384	143693	146398	141657	140778	141993	141223	139619	140068	144995	14116	145411	137693	133899	141329	584627.59;584783.78	A0A171EBL2;E9Q555	Rnf213
136818	140621	13936	136784	139321	13961	139858	13,9	137986	138981	142283	142481	14213	13886	138197	137209	136836	139709	138427	135795	135552	137504	13605	139001	137978	102742.09;103222.65	A0A1B0GR08;Q921G8	Tubgcp2
193161	19542	194385	193684	193155	193103	193715	195551	194602	194153	192772	192363	19314	191004	190922	192325	189716	19064	189929	191199	190833	190683	191553	19101	190645	42151.38;37386.94	A0A1B0GR11;Q93092	Taldo1
135173	148022	146229	14837	151104	152094	150177	145025	148598	148951	146878	146865	149229	148435	138484	146715	142175	144696	14,09	149889	147468	13912	133872	145237	140886	13058.82;5279.88;10192.78;5397.12;10445.64;12428.19	A0A1B0GR52;A0A1B0GR53;A0A1B0GS34;A0A1B0GSF3;A0A1B0GT05;O35153	Bet1l;Bet1l;Bet1l;Bet1l;Gm45785;Bet1l
19143	192861	188201	189491	188617	189782	189728	187989	188221	186484	190355	188941	189716	190945	190016	193809	192586	18953	191316	174307	189773	173317	173727	187448	190691	192730.82;43215.36;34668	A0A1B0GR85;A0A1D5RLN6;Q8BRV5	2900026A02Rik;2900026A02Rik;Kiaa1671
12125	124003	117461	123308	12188	125332	120581	117418	121354	125008	12029	123742	119269	130443	128724	132644	127157	128608	125307	127905	125981	127619	125892	124912	126593	9283.7;12865.69;20748.52	A0A1B0GR88;D3Z2M5;Q99ML1	Bbc3
136093	139737	142378	143225	139827	138031	136849	140826	14623	145255	137818	139892	137048	136661	134641	137917	133856	128885	129947	133927	141732	139422	136626	134994	136472	16783.99;22575.27;28246.09	A0A1B0GRG3;A0A1B0GSK8;O35566	Cd151
144302	144992	14,53	14982	140345	148537	145986	153555	155357	155153	153474	154476	153194	150677	148929	149284	146831	148765	147476	149213	149292	149153	147364	150761	149331	120108.12;125025.08	A0A1B0GRJ0;E9Q8L9	Rab11fip1
164955	16839	16923	167622	162818	162414	163341	166243	165117	164478	166252	165582	166764	165476	167907	168141	161141	161605	163708	164474	163311	165127	164871	164341	164054	NaN;30048.62	A0A1B0GRP7;Q9Z2Y8	Plpbp
169545	170754	170585	168976	167482	166915	168151	168678	168149	167284	172663	173383	174172	163884	164241	165053	159482	159123	160993	162438	162647	162322	163517	163564	162726	34973.9	A0A1B0GRV0	Bpnt1
145909	148577	148821	149872	144347	143919	146125	150273	151174	150345	146799	147016	14808	137192	140226	13707	132118	130681	134134	139391	139739	140492	135026	140138	139166	22344.85;34747.26	A0A1B0GRZ8;Q8BGF6	Elmod2
156096	153889	154049	155689	15306	153387	15,48	153697	151592	15454	149887	15198	152091	160541	161557	161204	160829	161537	161109	15955	160459	159054	159192	158991	160748	47809.79;42636.23	A0A1B0GS18;Q8VCG3	Gm45736;Wdr74
151348	156957	15067	157911	147211	150922	151148	152219	15537	155468	153707	15398	154079	163823	16354	16482	160391	161334	160671	165257	166856	164469	162741	164832	163748	80185.32;76812.48	A0A1B0GS41;Q9QYY0	Gab1
121874	136491	130084	128836	132433	126907	12,5	129446	129403	127708	129112	127077	127848	127179	130205	125508	129396	127834	125368	127912	126114	124772	125269	130749	126184	37288.08;29347.97;37772.59	A0A1B0GS63;A0A1B0GSM3;Q8K221	Arfip2
139804	135709	13816	139062	143195	119759	121727	154005	116543	140862	126852	117659	139058	150616	143006	143371	147151	120431	121229	14204	14041	14513	145225	143631	154423	82113.26;79576.79;79576.79-2;79576.79-3	A0A1B0GSA5;Q80Y98;Q80Y98-2;Q80Y98-3	Ddhd2
176347	177001	177967	177884	177655	176587	178386	179645	179442	17925	177401	175755	177602	171949	172665	17453	170895	16,91	170265	174896	17408	175517	170473	169354	170658	53926.28;49816.45	A0A1B0GSG5;Q91VI7	Rnh1
115603	115879	119808	119718	123614	120704	123908	126142	130944	121261	11969	123711	121503	115656	118435	138092	117185	127825	137088	121447	124833	116675	123617	133272	120045	11002.49;25761.15;25761.15-2	A0A1B0GSJ9;Q6P0X2;Q6P0X2-2	Zfp511;Znf511;Znf511
14451	150842	150458	149143	146972	145277	148204	149351	149158	149847	145929	149392	148353	148433	149323	14975	148784	152614	148691	151192	149664	150587	147273	146131	147656	84797.9;79488.93;84755.75	A0A1B0GSU0;D3Z0B9;Q571I9	Aldh16a1
208062	209689	208109	205231	209649	209979	207174	204456	20131	202257	218087	21765	217534	216073	215207	213171	217031	217081	216154	211736	207942	210385	218633	219411	219702	39758.21;36498.53;36498.53	A0A1B0GSX0;P06151;Q564E2	Ldha
165596	167775	168432	169346	168352	168569	168824	168597	168455	168929	168433	169479	167804	165095	166294	166441	166358	168242	168137	167203	168424	16788	167692	167732	168393	197312.7;197240.63	A0A1B0GSX7;Q6PFD9	Nup98
137373	138513	136798	139066	131727	136111	13,53	13873	13869	136606	139323	137953	138565	134875	135473	135935	130929	132079	131498	134169	133558	132862	133406	136905	135205	80458.33;83365.68	A0A1B0GT78;Q7TMK6	Hook2
196609	187198	187699	189361	193826	193379	193963	194293	194642	19,26	192802	192952	192936	189981	19035	191366	189805	191126	190467	188557	189872	188836	190447	191662	191049	18955.56;21394.59	A0A1B0GT81;Q07813	Bax
168645	167161	169174	167786	170797	168856	171927	164659	163595	164688	16744	167949	167607	165217	167629	17046	169329	165222	169744	165724	16627	166828	166632	164971	166406	43493.75;44127.41	A0A1B0GX27;O35855	Bcat2
15523	15609	15511	155976	155637	158169	156251	157115	158436	156681	158375	159912	157893	151294	15255	152497	152021	153551	152432	154023	152978	153691	151015	153057	151901	52997.16;53408.66	A0A1C7CYU3;Q02819	Nucb1
119699	119186	129728	108376	12174	11509	118815	123796	12504	122171	122636	125708	118005	128407	127072	125416	127134	129409	124419	124875	122332	126095	119779	137018	126217	108024.04;106541.46;106541.46	A0A1C7CYU5;J3QP99;Q3U2I3	Fam160a2
162008	160618	162003	163363	163608	165664	164677	157252	157617	158375	163683	16336	16288	163497	163835	163286	167827	168897	168256	159606	161161	159485	165423	166054	165339	70642.82;71746.11;70741.95	A0A1C7CYV0;B1AX58;Q99K51	Pls3
176545	178125	17701	175761	17479	17457	174412	176099	175146	174999	175189	175444	17497	17731	178145	177196	176962	175878	176619	177315	177373	176302	176171	176348	177032	106411.85;107671.27;106168.59	A0A1D5RL92;G5E8I8;Q8CGZ0	Cherp
134686	135184	135927	132683	134183	133926	134435	163055	143192	164622	166833	134495	137224	134618	133986	13315	136127	140504	129985	13494	13789	132998	135373	138808	139335	437352.1;437222.99;434046.47;435801.18;NaN	A0A1D5RLL4;E9PWT1;E9PZA7;E9QLK7;F7CGG2	Trrap
158026	154069	154415	155328	156198	156984	155641	156478	154852	154009	156332	156235	155601	156839	15744	156824	157476	158131	159296	159077	155712	159673	161163	160024	160481	85303.54;85248.36	A0A1D5RLV0;Q8C1D8	Iws1
139578	144393	140592	169343	142472	143061	142609	144941	14957	147388	14769	146258	14405	138661	138421	137009	138652	143603	136869	139168	141554	140316	137039	139263	136325	187458.37;189412.51;189412.51-2	A0A1D5RLY9;Q80TE4;Q80TE4-2	Sipa1l2
175104	178192	174761	174701	173855	176059	172024	176275	175549	175634	172613	170749	172827	175997	175082	172269	172139	17281	177015	175663	171263	175442	17462	176428	175392	101878	A0A1D5RM54	Mroh3
196942	201284	19727	197024	197322	194764	195639	196132	195368	196454	197087	197167	196011	200754	201074	199317	200669	200749	19938	199733	199145	200406	200741	199586	199221	24638.34;20732.33	A0A1D5RM85;P62717	Rpl18a
131441	127156	125402	125893	119074	11534	113574	124658	127806	126624	123959	127114	124864	136233	138458	139041	127344	124714	124692	134545	138687	136621	131163	130669	13471	71035.64;76684.74;76684.74-2;76684.74-3;76684.74-5	A0A1D5RM90;Q8R3L2;Q8R3L2-2;Q8R3L2-3;Q8R3L2-5	Tcf25
139111	145372	139215	143023	133142	137849	139421	139914	136928	142286	135189	136987	139499	136647	132091	142971	136669	138774	131929	133273	13,9	134896	140931	142391	13503	30760.58;30501.21	A0A1I7Q4A6;Q9CPQ5	Cenpq
134706	137216	138074	139653	118182	130964	114313	122547	145458	122105	13794	133892	123514	121616	130868	145219	124955	121644	121932	124136	121959	125057	118795	121329	119467	64094.81;58221.22;58319.51;59146.36;59146.36-2	A0A1L1SQ41;J3QNU1;Q4FCQ7;Q9Z2A5;Q9Z2A5-2	Ate1
168811	168577	167937	167305	168134	165948	16773	168358	166314	166663	165344	164736	167341	165254	165744	165545	164464	16487	165314	165967	165312	166229	163242	164486	16509	271926.51;271667.14	A0A1L1SQ51;E9PUM4	Tln2
14188	140398	141431	142686	140822	153409	139271	153728	150742	148727	157711	141137	142319	139247	141081	156712	13912	141377	136013	148155	146661	147084	138652	143294	138226	16283.46;20984.23;23030.58;22515.05;14752.63	A0A1L1SR11;A0A1L1ST53;B2RUC1;O54818;Q3V2G6	Tpd52l1
140446	146441	146408	143428	146094	15235	152035	142803	142955	142436	145533	144381	14384	144401	145061	144625	145339	145141	145737	144482	14469	143331	146304	145696	146089	39714.27;39696.23;39740.31;39740.31-2	A0A1L1SRT0;F6TCF9;Q60739;Q60739-2	Bag1
157968	155112	157249	157527	154714	155375	153611	157631	158264	156554	155187	156711	154649	156807	156607	155987	155729	157072	156546	157534	155631	15674	15798	15708	15628	26000.56;14458.51;17428;40433.38	A0A1L1SRT5;A0A1L1SRW2;A0A1L1STF2;Q91W67	Ubl7
14,13	14552	153232	129772	124598	119462	119206	120717	12245	122806	123034	129649	124975	120615	118957	119674	121697	117589	129556	123562	122894	116572	130052	11282	115256	95089.99;89281.4	A0A1L1SSC7;E9Q723	Ttc13
152979	155955	15737	159401	152124	154499	153075	151463	15423	154436	150421	149417	149396	149215	147928	147151	147804	148987	147664	145606	146124	143981	142355	14768	147203	31334.71;34995.9	A0A1L1SSF8;Q91V76	4931406C07Rik;
139877	13903	139764	14075	144277	143592	142654	140384	140321	143137	144039	144303	143807	137982	135797	136188	138078	13919	136828	137781	13803	138814	13695	141109	138497	66341.45;66369.51	A0A1L1ST22;Q8BRT1-5	Clasp2
168209	167793	170218	170136	171941	173526	172217	171363	17368	172027	173734	17514	174884	170964	170627	172522	171515	172168	17342	170873	172099	171271	17271	173772	174237	41519.95;39638.7	A0A1L1STE6;Q9D6R2	Idh3a
15073	134467	144772	145521	153143	15297	155851	143993	14581	144712	141176	140952	156423	14,55	147179	151075	150487	153055	152778	148449	147442	155191	148968	151535	149425	54513.34;59506.11;59506.11-2	A0A1L1SUS7;Q8K0D0;Q8K0D0-2	Cdk17
15778	157189	156517	156668	156175	15669	154889	158675	157024	158336	156814	158923	158571	161515	162187	160317	161451	158342	162991	162137	158112	162258	162269	161752	161571	157154.9;154841.34	A0A1L1SV73;Q8BY87-2	Usp47
132433	132686	13529	137025	141842	137478	142407	136564	138656	136912	137494	138415	138086	134741	134325	138329	13,75	138413	130491	132444	134595	133626	134044	134555	140448	9174.08;26624.34	A0A1L1SVD8;Q9JHS9	Cwc15
151218	15317	150359	150364	148488	15029	148347	14789	14586	14848	14876	149861	149831	151638	152548	151049	153674	154956	152762	15223	148371	151589	15376	155805	154746	71101.12;69819.55	A0A1S6GWJ4;Q91VN6	Ddx41
175231	173821	17416	175197	174138	175896	17592	176776	178483	176205	176161	175425	175108	177932	178896	178436	177379	175284	177579	176434	177824	175789	174904	175738	175288	23214.07;34322.38;34322.38-2	A0A1W2P6P1;Q8BJU0;Q8BJU0-2	Sgta
161164	162092	160299	159369	16097	16188	163001	159988	15,93	160257	161821	16257	163192	155858	157486	155191	158378	158809	158198	156484	157342	156441	159734	159773	159607	209737.18;209476.87;209405.79;209618.1;209618.1-2;209618.1-3	A0A1W2P6X9;E9Q374;F8VPM0;Q91YE5;Q91YE5-2;Q91YE5-3	Baz2a
137045	141558	138863	139522	149611	147694	151417	146998	150892	15213	151786	150828	150289	147687	143409	148416	147992	142515	141223	14481	147959	145111	146245	144096	147118	156590.54;89273.11;84959.39;90380.5;88296.07;89403.46;82069.02;87718.38;156461.43	A0A1W2P711;E9Q3S2;H3BJI6;H3BJS0;H3BK48;H3BKH2;H3BL19;Q8R311;Q91ZV0	Mia2;Mia2;Mia2;Mia2;Mia2;Mia2;Mia2;Ctage5;Mia2
137957	142042	143388	14556	137417	139648	132466	143299	143395	143719	137803	138741	137305	140597	14069	139845	13848	140794	14061	140218	139696	138929	139682	14198	138134	329465.71;331337.71;329464.73;329464.73-3	A0A1W2P737;F8VPV0;P48725;P48725-3	Pcnt
204614	20153	200044	204479	201853	20419	203648	20506	206097	204249	205493	206062	207204	205809	202122	204287	200653	204947	19975	197889	205086	195034	203908	200417	201143	20246.69;15388.02	A0A1W2P768;P84228	Hist2h3c1;Hist1h3b
212215	213422	211853	20989	211507	210177	210298	21201	211632	210603	210791	210654	21033	214432	215832	214123	214747	21397	215076	215373	214254	215042	214801	214368	21373	15978.59;15180.77;14514.93	A0A1W2P7A1;F7AEH4;Q6ZWZ6	Rps12;Rps12;Rps12-ps3
155947	156149	154908	155393	137085	136001	135949	129169	126047	126477	130175	133886	132194	127556	117413	121062	124693	124603	116587	119235	119348	115905	121743	123818	117487	20689.63;65979.88;66301.21	A0A1W2P7B8;Q60696;Q9CZB2	Pmel
163818	164115	163254	167427	166765	16533	158579	16517	157205	165936	165011	159698	163341	167077	168058	169693	168282	167947	165331	166844	172112	170909	170768	170056	164626	15028.75;22942.61	A0A1W2P7K2;Q9CQE6	Asf1a
13213	133674	130297	130574	132326	132697	13	114248	131226	135418	129494	132868	133017	130111	13165	120957	137052	134489	129805	130739	123572	132727	131732	131071	14969	50894.71;47133.49	A0A1W2P7K6;Q68EF0	Rab3ip
160269	16023	153968	160961	156205	157006	157477	161419	15923	159687	155797	154608	155882	15671	155789	155832	159115	157178	15685	155763	160019	159922	153767	158384	157119	109788.88;109733.79	A0A1W2P7Q6;Q9CRT8	Xpot
163499	165289	16555	168163	16,61	167561	167636	169028	169768	168193	169269	167473	169042	174852	173543	173229	171941	172474	170862	17163	173138	171796	173473	174341	172625	6437.44;9058.43;9030.41	A0A1W2P7X0;E9QMV2;Q4KML4	Abracl
127845	137391	129682	119189	141427	139028	151956	116392	113825	121596	130177	13061	119836	119962	122952	128255	120126	130436	116501	12639	124628	119709	131487	128774	134382	166011.72;163003.25;164185.63	A0A1W2P7Y1;B2RRF0;P35822	Ptprk
178978	181821	179352	179037	179534	179497	179706	178631	180695	18032	179105	177293	178337	179856	176717	18161	178996	178763	177755	180348	179723	179168	179031	180271	177214	191254.84;211799.94;211931.78;214062.35;214062.35-2;214062.35-3;197498.3;284643.68;216909.38	A0A1W2P812;G5E8K2;G5E8K3;G5E8K5;G5E8K5-2;G5E8K5-3;S4R1S2;S4R2K9;S4R2S8	Ank3
173858	174263	172999	165265	178345	178555	17994	169267	175828	176505	174006	179022	176585	152534	17347	172109	164368	179138	137277	182848	138718	182818	183655	181045	185767	17865.27;25766.66	A0A1W2P8C6;P41731	Cd63
183716	186584	18517	186244	183488	182673	180271	18252	183533	18563	183371	182111	183845	185544	183042	187625	184778	183865	186402	184678	187164	18819	190396	188326	188534	16882.46;25609.33	A0A1Y7VIM9;Q9D0L1	Zbed3
139855	125116	129607	146143	124261	151985	124452	154871	160107	154482	159535	113875	152701	130537	13186	123983	126944	148543	127549	119203	160082	131144	121724	121776	12988	38430.62;36247.55;58512.76	A0A1Y7VJ13;A0A1Y7VKW0;Q62158	Trim27
131594	131769	124872	115465	126922	122356	128828	127626	117866	131251	131432	131856	130188	13219	129703	130109	123638	115756	128101	128545	127748	11828	12975	126754	12969	55076.63;70281.12;72085.89;64273.3;70837.67	A0A1Y7VJ93;D3YXX1;D3YY86;Q8BJZ0;Q8R5C8	Zmynd11
123456	115413	117909	119973	119794	123783	120822	12,51	115132	125741	115239	124298	126894	118047	124219	127266	121414	120556	125968	12579	12327	124559	123645	115642	113143	19453.58;107871.43	A0A1Y7VJR6;L7N1W9	Nlrp4f
14359	145882	147132	144244	144373	142337	142035	15,05	149642	147739	145345	145884	145484	151171	144802	145943	140952	139177	142614	146374	145793	14509	14259	144427	142749	24205.12;24275.22	A0A1Y7VJZ2;Q9WVL0	Gstz1
143916	142636	143949	142519	146187	146855	146131	149715	148508	148652	149174	150068	148532	14336	144559	143942	144746	145663	143753	145729	142002	14608	145445	147227	145589	NaN;16717.9	A0A1Y7VK19;Q9DCB8	Isca2
143962	145204	14672	146775	141058	140049	142118	144621	141194	139086	141752	142651	14258	144322	148358	147377	141838	142135	145319	143752	144875	142521	145352	139686	140831	8576.95;8202.83;5400.45;6491.68;13052.31;8546.92	A0A1Y7VKT9;E0CY38;E0CY91;E0CYW1;E0CZB3;Q9EPV8	Gm16381;Ubl5;Ubl5;Ubl5;Ubl5;Ubl5
212133	213608	212015	212259	211585	21119	211167	210895	211632	21115	21218	211891	211034	213802	215074	214115	215197	21,61	216383	214898	216728	216357	214847	216107	215448	17748.65;17671.57;17718.67	A0A1Y7VKY1;F6YVP7;P62270	Gm11361;Gm10260;Rps18
16379	14107	158916	164427	164279	158777	169548	169478	162593	165507	162386	170421	168052	159236	156044	163919	162753	165076	165879	160276	160332	165505	167703	162812	168728	93038.97;164552.87;164552.87-2	A0A1Y7VLM0;Q69ZA1;Q69ZA1-2	Cdk13
118852	116241	123873	105274	127412	128515	124993	130178	131081	128709	128083	130098	130488	127997	122027	119073	122028	131267	114677	13312	130901	131678	128722	124279	122053	98535.72;102041.62;102001.56;102001.56-2	A0A1Y7VLN4;E9QKQ5;Q91ZP3;Q91ZP3-2	Lpin1
18,09	180998	181163	179812	183757	183266	184733	180903	178698	179038	181562	18283	181547	180741	176356	180166	178604	177299	17912	175026	18077	176633	175254	176348	176894	6560.83;6697.97	A0A1Y7VLP0;P56379	Atp5mpl;Mp68
13065	138209	139622	140339	134102	13,58	132536	136289	137329	135855	136705	137908	136692	129766	131749	132681	130193	131223	130244	128854	130253	131795	130693	13251	131789	8578.6;24012.84	A0A1Y7VLX4;Q9DAY6	Yae1d1
142723	142196	145247	14681	146949	147313	14644	143851	141387	142624	149385	147364	14608	119244	150841	151185	147145	14904	146458	148471	150025	149522	147947	14875	149068	NaN;36856.56;29678.33	A0A1Y7VMC8;Q8VC77;Q9CZU0	Akr1c20
150459	15101	15085	151699	136977	151637	154475	152042	148015	152224	151559	148319	138403	139443	137743	146582	138205	127623	139667	151303	148021	142836	139186	140341	151037	166790.34;160615.61;160585.59;160585.59-2	A0A1Y7VMN0;F8VPK5;P70336;P70336-2	Rock2
146448	13812	138385	138722	138126	139124	138633	139458	141195	140344	142297	143636	140819	144445	145832	145919	147599	148122	148824	144477	145306	145814	145339	14698	14,67	88828.54;84389.53;84389.53-2;84389.53-3	A0A1Y7VNZ6;Q03141;Q03141-2;Q03141-3	Mark3
136287	139199	139422	138582	136795	137963	137192	135921	137931	136813	135526	135508	135963	138598	139322	137678	137927	139132	136713	136085	139419	138312	139486	139742	138978	30416.31;38439.21;38439.21-2;38439.21-3;38439.21-4	A0A286YCB4;Q9CZP7;Q9CZP7-2;Q9CZP7-3;Q9CZP7-4	Cdc37l1
14481	146234	141187	142089	143597	144118	143421	14278	142275	142636	143648	148042	144055	141152	142916	14365	145353	143898	144661	142094	139975	140941	143653	142147	144148	23427.61;23714.88	A0A286YCS0;Q7TMY4	Thoc7
18156	180426	184626	18173	184081	161436	182915	178987	181879	182202	183379	185564	185249	185198	18427	188719	184539	180109	182128	182398	184965	183271	184895	180493	185921	204941.74;204575.35	A0A286YCV9;E9Q4K7	Kif13b
162388	168412	168006	167184	164285	164835	163042	164266	165526	163525	165972	165325	166055	168154	167849	172519	167892	168682	168338	165586	164818	165645	16636	165068	167593	160811.79;160910.92	A0A286YCX6;E9PWG2	Trappc8
138917	204792	147275	201259	201985	201049	202398	205431	138651	205451	145213	203507	209694	206002	210965	211719	144872	208637	207463	145511	201595	206577	145516	148011	203784	NaN;154354.82;154354.82-2	A0A286YD05;O70546;O70546-2	Kdm6a
194939	196115	195569	19,52	195915	196218	195419	197425	197796	196145	195255	196669	195409	19853	198534	196758	19701	196722	199917	200031	198931	200105	198165	199113	199525	73427.5	A0A286YDA2	Nolc1
146125	139649	14193	146193	137435	141714	142909	137637	137891	145971	14062	147824	142126	147958	145818	146383	146295	145752	146128	145188	150719	149082	14856	151032	149421	66610.57;62180.38;65978.82;65978.82-2;64282.03	A0A286YDA5;A0A286YE10;O70293;O70293-2;Q9EP84	Grk6
160979	160761	161816	162587	160998	162223	162395	162535	164215	164913	159632	160065	161751	13223	131099	134344	132731	135699	134508	141087	144421	143978	135672	139585	135808	234526.09;233323.89	A0A286YDF5;Q69ZN7	Myof
157439	159393	159735	16048	158805	160309	159635	159155	158976	159873	15,91	159066	159585	157094	157433	155894	156812	156726	158648	157445	157025	15778	157109	157618	157983	111613.39;118581.16	A0A286YDI8;G3X972	Sec24c
113518	121523	152289	137885	147955	150885	144954	154067	156801	15549	152738	152237	154649	146774	149149	148636	159816	137267	125375	149127	154644	149744	148712	150327	149894	21695.54;37275.18	A0A286YDK2;Q91VC9	Ghitm
129293	134491	123063	128801	130978	130142	131887	130095	130452	126209	130429	13049	13044	124004	120493	11597	119211	123223	116694	11646	129851	116621	120137	123141	128463	44743.5;40332;47008.07;88734.24;88734.24-2;88734.24-3	A0A286YDL7;F6RG68;J3QPQ1;Q3UQN2;Q3UQN2-2;Q3UQN2-3	Fcho2
139121	136613	14256	141708	135648	137041	139309	143231	138423	137385	136713	144767	141096	14517	143478	144295	140578	14134	141506	14741	147872	147307	145142	147073	147574	NaN;19518.99	A0A286YDP0;O35648	Cetn3
138166	139073	136972	136728	135367	135266	136464	13487	136602	135483	135354	134728	136171	135257	135573	137729	134986	136635	13663	136825	138759	135102	139691	13664	137283	NaN;115429.01	A0A286YDU0;E9PYG6	Rasa1
150826	154791	151711	154311	149092	151968	14923	149962	149214	150669	14983	148478	149095	147732	149324	147742	148209	14735	146804	149664	147314	147139	146541	14601	147491	23029.9;41023.33;46936.18	A0A286YDZ6;H7BWY2;Q9JKC8	Ap3m1
152352	149436	14782	148863	147452	149259	112631	13933	144442	141155	144981	144654	147367	139544	146184	145319	117194	118574	119477	144831	123627	120543	117527	117355	142372	66385.19;66456.27;66456.27-2	A0A286YE25;Q9QYY8;Q9QYY8-2	Spast
12391	149089	143188	140852	141065	141242	139222	135479	135802	139596	141668	140496	142574	144225	145647	140936	148416	149325	148302	147181	146457	143292	142081	146607	149423	16419.91;21333.09	A0A286YE31;P52482	Ube2e1
116818	123952	127166	127958	12709	121618	114259	121459	11931	12259	123174	123283	124648	123165	11596	120303	117042	117579	119094	116179	119698	11906	121104	124313	119911	88490.76;195700.78;195812.96	A0A286YEC5;F8VQ75;Q9EQW7	Kif13a
179233	178291	179119	179934	179483	179491	178608	18207	181261	182131	181272	181426	181651	174769	174177	174195	173746	172358	174721	174462	174283	174943	173052	173772	174885	52270.73;49925.27	A0A2C9F2D2;Q07076	Anxa7
190677	191635	19007	189536	18855	188251	187869	189303	190468	188687	187569	18831	188201	192885	194265	19354	194122	19252	193231	192954	193129	19245	193572	193128	193496	12454.84;12440.82	A0A2I3BPG9;P83882	Rpl36a-ps1;Rpl36a
144334	137641	142954	147194	140195	14041	137688	136058	135128	137959	139362	134003	134468	141047	142252	14273	143018	142834	143345	141252	140737	140659	141532	142427	142294	104161.24;105306.61	A0A2I3BPN6;E9QAP7	Taf4
148222	152939	148568	151334	152185	151401	151504	151879	143412	151429	142064	151779	15164	149852	151576	152984	151712	140391	151793	151072	150698	136937	150786	150336	152163	203826.54;203755.46	A0A2I3BPQ5;E9Q784	Zc3h13
161119	130067	121572	117884	124678	123938	125266	116901	120086	163406	160036	124325	122153	14167	140444	141199	142189	143256	143331	145904	146444	145596	143283	142498	145116	18700.71;26460.33	A0A2I3BPR1;Q9D1D6	Cthrc1
130196	123325	120917	125192	124115	115556	122855	123851	129809	126193	120916	126136	124573	125451	112253	127539	124976	12102	122696	128756	126547	12971	126569	122399	111295	108466.58;106255.08;106255.08-2	A0A2I3BPX3;Q6P9J9;Q6P9J9-2	Ano6
157609	157499	155245	15654	155008	155594	153727	161964	161761	162455	154392	154332	154836	149957	150375	148564	147415	148617	148503	15546	154169	155057	149236	151552	15113	105715.71;108852.28	A0A2I3BPY7;Q9EP71	Rai14
129426	146869	14657	147958	148539	146639	147063	147685	147713	147623	149309	149142	150704	142888	143808	142526	142038	142279	144826	144128	142349	146293	145292	143546	145238	116033.25;112897.7	A0A2I3BQ07;Q505D1	Ankrd28
142388	145859	145146	147971	146298	14,79	148148	145902	144934	145195	147044	148723	146738	130282	126709	13182	127093	12037	121653	131976	136382	126921	132582	115772	134567	76058.86;79076.19	A0A2I3BQ16;P62046	Lrch1
14839	152125	14724	146622	148306	148055	147258	147379	146239	147961	147528	149632	147043	14147	143419	141546	140409	142346	141358	145588	144738	144536	145409	146008	142226	93139.64;94144.82;93282.78	A0A2I3BQD7;E9QL65;Q8CI04	Cog3
13598	119617	128349	135356	131448	133362	131023	12931	130914	133563	13,05	132061	131396	124123	119753	120504	127446	127285	124502	127967	12729	128394	123161	126869	127154	10376.02;51310.67;49967.9	A0A2I3BQJ6;Q6P1Z5;Q8BGX1	Pced1b;Pced1a;Pced1b
16451	167603	166502	166445	165648	165534	166081	166065	166619	165103	166066	162117	163727	160462	163513	161731	162613	163046	164674	16245	16,07	162447	161586	162849	162885	63239.9;59606.87;59606.87-2;59606.87-3	A0A2I3BQP6;Q923T9;Q923T9-2;Q923T9-3	Camk2g
159767	162876	159977	160921	159214	159882	158747	16049	160823	162975	157451	157411	157196	155957	155625	155339	155564	155216	153014	156892	155985	155961	15542	153498	156033	308968	A0A2I3BQS6	Ubr5
921222	0	0	125013	96562	874264	158983	120779	125698	128979	119207	127705	126293	159288	158676	160338	162472	164526	163724	150953	152269	151055	162567	164251	163778	104337.48;104944.25	A0A2I3BQV4;Q9QX96	Sall2
141511	138635	142363	142341	141416	14181	141433	139573	139967	13682	140299	139961	142037	144333	14431	14432	142162	143314	142535	141874	141896	142277	142457	144271	143565	123959.52;123897.4;123810.32;123810.32-2	A0A2I3BQV5;E9PUW7;Q9EPK7;Q9EPK7-2	Xpo7
138986	141261	139746	135929	133672	134927	125428	136029	13684	131465	138161	138291	137058	14295	144874	143678	147807	141733	145406	143095	143218	14386	144243	148631	143636	63858.3	A0A2I3BR81	Nt5dc2
168894	170672	171599	171918	170953	171394	170224	172593	173692	172462	170946	170881	170412	171906	171135	170708	169807	170115	170766	17187	171056	171755	171083	172458	172399	10983.9;11528.61	A0A2I3BRK6;Q9JIX0	Eny2
141255	140098	139547	146408	14322	143752	143208	143614	148813	14055	148538	147906	145323	144571	14305	14611	140727	140889	140355	135985	142026	144941	14364	143009	143842	46294.72;46131.64;37887.37	A0A2I3BRL3;Q8K1K3;Q9QXG9	Tinf2
155185	150485	152522	156961	162447	162789	163554	168705	168123	169997	159258	158626	159993	144107	157106	134681	164244	146932	147855	152022	152348	153531	142754	150657	167389	381722.33;NaN	A0A2I3BRT4;Q8R0W0	Eppk1
151205	157887	154281	155781	15,38	15251	153565	152814	156779	152308	150462	152556	153431	150002	151686	148675	150977	149224	154364	151586	152009	152542	149803	149875	14962	11776.8	A0A2I3BRW0	Spcs1
136642	142677	13908	140441	138505	137381	137412	141274	140862	141899	140294	136528	14192	134174	133072	128809	133761	133757	13366	138549	135637	133337	137159	128301	135291	31133.35;28231.21	A0A2I3BS18;Q91VT1	Nsmce2
165544	163128	161817	161041	159824	16262	163074	163044	164265	16509	164817	162123	165865	165594	166121	16643	168535	175267	169904	167797	165937	168846	167973	167766	169154	20749.71;21909.08;21978.23	A0A2I3BS49;Q9CXU4;Q9WTQ8	Timm23;Gm10273;Timm23
154507	153267	153244	152429	155074	152456	154843	159965	157951	159454	152001	151189	154169	152436	152097	150141	151098	151436	149684	157433	156497	154667	149735	150444	150142	66605.8;66704.93	A0A2K6EDK3;Q6PIP5	Nudcd1
160349	158907	15838	16056	16124	162141	161621	161885	161646	161373	161655	162091	162048	158124	157599	157434	156505	15867	156539	154748	15538	153296	157814	158958	156583	16949.38;17306.7;17609.27;21300.36;20933.9	A0A2R8VHE7;A0A2R8VHI8;A0A2R8VHI9;A0A2R8VHL6;Q9D8T3	Rhebl1
169049	167275	167198	166647	170224	167995	169195	167937	168719	169415	168445	169149	170193	168032	169129	169933	16966	167914	16776	170647	16862	170575	168202	16892	170293	150137.11;155117.91	A0A2R8VHH1;Q99P88	Nup155
17,97	170614	173716	17,6	175372	178492	174451	176554	178339	176938	17725	17,69	176651	177769	17847	177506	175767	176694	180278	180294	178256	179093	181728	179731	178818	NaN	A0A2R8VHL8	Pcbp2
13932	106506	155721	157007	16596	164627	115814	166269	10188	204398	157595	984281	116334	194423	157239	189854	20017	204336	139072	195669	19698	139096	150589	136728	142229	60786.13;70933.22;77280.2	A0A2R8VHU8;E9Q7U2;Q8CGU1	Calcoco1
122956	129908	115301	128302	117815	12666	115494	122033	140123	138517	14079	121214	121092	13491	11774	139586	136905	115335	114079	139202	142264	140524	121254	112968	120088	36280.64;40446.68;40446.68-2	A0A2R8VHX5;Q8VD12;Q8VD12-2	Zfp385a;Znf385a;Znf385a
132563	140185	140807	145565	154657	155703	154435	149457	151032	152117	14466	149035	146149	149167	149985	150627	156917	154409	153409	158424	160707	156147	160264	16154	15998	41046.21;69971.74	A0A2R8VI72;Q8R0H9	Gga1
123739	135895	13264	139181	127737	137467	12834	123849	133087	119117	117795	128712	113921	137498	138796	139485	132677	131234	133981	13865	130823	134613	117006	12404	117643	25184.55;22967.2;38726.55	A0A2R8VI80;A0A2R8W6R9;Q9JIZ5	Tfap4
151598	143083	148383	150627	143357	16039	146247	145526	145962	146679	144969	143667	144739	14754	145414	146322	14601	14885	146251	145683	148064	14092	144314	149076	146392	57021.54;57031.33;57031.33-2	A0A2R8VKI7;Q9ERA0;Q9ERA0-2	Tfcp2
12568	111345	112283	115247	978038	999207	119603	13421	136773	137219	921532	116354	0	127085	124915	123346	131455	133135	132415	142481	143735	143046	122643	122107	124242	57735.46;57863.63;54297.69;54267.6;54267.6-2;54267.6-3	A0A2R8W6R6;G3X981;G5E846;P15331;P15331-2;P15331-3	Prph
158515	151225	152144	160402	161178	162096	162474	166255	167355	166109	164009	16,3	163347	158009	159418	160486	160241	16103	16,15	161129	164003	163482	161961	161672	161666	67487.7	A0A2R8W6Y5	Larp4
133552	139504	139711	140335	139093	139781	137735	143904	146005	144631	136549	139283	136257	136603	136393	139594	136552	137582	137255	142441	141073	140255	13,6	135611	134708	27149.5;59362.28;59362.28-2	A0A2R8W718;Q8R5A6;Q8R5A6-2	Tbc1d22a
153437	15451	156702	154507	15747	155009	157749	153467	15537	153379	154807	154536	157006	15793	160574	160185	16054	157659	157216	159132	158999	158874	15734	157232	159659	84973.31;81799.62;90063.19;89876.98;91542.91	A0A338P695;A0A338P6S3;Q6ZPR5-2;Q6ZPR5-3;Q6ZPR5-4	Smpd4
148855	154912	148008	153117	151004	152168	150309	150593	150804	15089	152493	159244	151626	150252	149767	153035	152218	152986	152438	149854	146935	155849	152297	154358	15385	144767.93;148949.63;148949.63-3	A0A338P697;Q3TUF7;Q3TUF7-3	Yeats2
155409	152447	149232	15376	15392	156564	152752	154493	155138	157627	155722	153386	15666	148543	147101	150966	145922	147781	148177	146935	148167	141234	148614	146801	14927	83656.4;84333.24;83629.38	A0A338P6F2;G5E8A0;Q8CI95	Osbpl11
17613	175052	177608	175921	176932	177923	177142	178622	181191	179121	177452	178963	178116	181124	179788	179502	181711	181411	184954	180644	185125	183206	181891	180669	181114	13026.62;11613.99;11484.88	A0A338P6F6;P17095;Q3TE85	Hmga1
175467	17539	177711	177277	178074	174113	178199	176413	181264	179753	179267	181158	17531	184131	183881	18199	184659	184215	183065	181259	177394	182665	185501	183953	183629	9422.75;10487.76;10616.88	A0A338P6G6;A0A384DV79;P17095-1	Hmga1
159756	152473	154851	155426	155675	154806	156538	155957	155833	158002	157983	156787	158487	158495	158342	157361	158569	159394	159739	157741	156689	158298	15738	156709	159072	16492.81;17143.3	A0A338P6I2;Q923G2	Polr2h
161144	151938	148681	148923	14,89	149594	158179	14868	149285	148265	147036	149674	149358	141219	14188	144369	143969	141987	14383	142349	143636	142959	141839	13948	140622	6770.93	A0A338P6I9
185529	176479	187442	187335	188839	188805	187985	189295	18,88	189757	190549	190527	179707	189918	18971	185823	187578	187402	176582	178025	17623	188533	189938	187932	188078	83743.05;88750.92	A0A338P6K3;Q61624	Zfp148;Znf148
144185	140977	141789	141273	136609	137185	136239	135978	137482	138418	133829	133917	132574	154485	152688	153596	150784	152181	15271	15286	153984	152117	153138	152496	152896	194475	A0A338P6K9	Qser1
184823	186265	185268	186298	185989	184836	185504	184396	184783	183484	183159	183014	183617	188463	187361	189483	187272	187487	187597	186143	187991	187043	185379	185472	18559	195756	A0A338P6W1	Rbbp6
126443	142106	142241	143011	147752	148986	149098	142798	142201	143778	147018	143035	142614	131562	13,2	132339	133588	134902	129976	138754	134798	133828	132791	134734	133567	18834.58;18783.48;29608.78;29608.78	A0A338P711;A0A338P7E3;C0HKG5;C0HKG6	Rnaset2b;Rnaset2b;Rnaset2a;Rnaset2b
153277	154001	154858	155045	155454	158102	155537	151805	153383	155632	156355	159238	158263	154708	155145	15146	16806	155831	155838	850476	151446	153155	127759	131456	149901	35548.4;33046.87	A0A338P721;Q9JI59	Jam2
14896	147776	149503	149624	144872	148733	146059	145165	155965	146351	147253	148539	147921	150955	157877	155337	148157	152615	154785	154756	153363	149045	151504	150832	154672	71918.58;82595.71;86607.27	A0A338P730;E9Q7C1;Q924H2	Med15
150495	152943	146904	145135	143087	144803	144189	145589	148233	145952	149345	142343	147957	148142	14969	150766	146113	14532	148499	148875	149102	149353	147805	144189	147743	54730.86;62490.43	A0A338P7E9;Q9CQS5	Riok2
141284	135247	146928	148975	149697	148977	147637	143314	146236	144882	14934	148674	14787	142347	139532	141014	138506	139188	137152	13705	132915	135706	13897	137534	138388	23528.07;23934.55	A0A338P7L8;Q8BJF9	Chmp2b
147858	142785	141478	143854	14366	144648	144106	144662	146167	144377	137873	136433	138034	153183	151958	15,3	15476	154183	153963	149405	148581	150733	151112	152207	15064	64086.45;62411.51;62298.4	A1A549;A1A550;Q9Z1J1	Tcf7l1
145058	146961	146902	146099	146406	145948	146171	144239	145083	143246	145992	147815	145604	150088	148484	151653	147956	148673	149104	147983	147036	145632	149262	148531	149116	63638.88;65410.88	A1L3S7;Q8VHR5	Gatad2b
156108	156191	155805	156991	158488	158508	158041	16046	160814	161236	15768	157574	158824	160087	159772	161567	16202	161735	161685	162306	163314	162076	162212	162447	162116	110699	A2A432	Cul4b
140946	138392	139877	139934	139442	141855	140985	134069	135568	136323	138792	138872	138575	137252	136834	137822	137174	136769	136586	139708	139151	139551	139631	139415	138513	151824.48;151952.61	A2A468;Q05BA5	Ncoa3
146402	149643	148385	150061	147497	148814	146279	14962	150816	150426	145715	146188	144527	160413	158201	157532	159125	161319	159725	157194	156415	156973	158461	160835	159788	130190.08;131910.95	A2A483;E9Q8D1	Zmynd8
151448	148259	153434	146405	142697	150185	145782	145654	145296	143679	142645	144981	145463	142761	142243	139998	141459	141354	141604	14278	140404	141031	154612	144425	14195	16922.15;NaN;16922.15	A2A4A1;F7CGC9;Q91ZF0	Dnajc24
141977	144423	124857	140033	132614	129437	130889	13981	128947	140805	131201	133331	132909	142985	143691	133904	140546	131992	140779	14661	141995	143663	140815	139972	139633	148534.07;149668.28	A2A4A6;Q62077	Plcg1
12853	115324	11225	124559	12421	124437	121581	134516	13131	135946	123045	127229	120272	12,06	130433	131631	123753	131218	128122	127517	115598	12,92	131654	132507	12988	95459.51;90424.73;94316.16	A2A4B1;A2A4B3;Q99PI4	Lpin3
141012	145693	142063	142562	140268	141005	141126	142452	141392	143049	139923	139597	14221	147312	147405	147332	14793	14763	146176	147178	148299	147408	148388	149591	146275	142572	A2A4P0	Dhx8
150147	15345	15145	154371	15485	154987	155253	153954	153987	155453	154117	153728	152659	154804	15355	157425	157652	157814	158845	153684	154762	155891	156628	157886	157665	58167.62;60506.34;44970.92	A2A4P3;A2A4P4;Q3THG9	Gm27029;Gm27029;Aarsd1
122014	865447	121192	126552	122363	165552	118141	125508	123876	124123	14669	129241	159089	134512	134538	134263	147685	151611	122896	131653	126498	139355	121556	123611	124618	57041.08;57769.84;57769.84-2;57769.84-3	A2A513;P02535;P02535-2;P02535-3	Krt10
199928	201591	200312	200509	200459	199584	200159	199524	201634	199669	198171	199025	198678	204449	204579	206376	204682	203739	205341	203381	202853	20304	204284	203697	205214	23247.69;23465.96	A2A547;P84099	Rpl19
14307	143017	145959	143656	145323	144796	143868	144639	144252	142394	142022	142575	143823	137209	139611	139625	139755	138849	137744	141207	140188	140105	138094	138304	13,99	202240	A2A5R2	Arfgef2
14995	154331	152327	150669	152195	152055	151538	150414	152052	153809	152247	153924	153726	151133	151156	151836	149855	154666	151636	153088	150892	152757	151245	151403	153604	53746.52;54855.85;54166.04	A2A5R8;A2A5S3;Q9DBE7	Stau1
147802	150211	151736	151919	153417	153213	153704	151711	15,15	15176	151507	151963	151879	158295	158357	159083	159712	159165	158387	156831	157765	156795	158335	157711	160168	333228	A2A654	Bptf
132134	129067	131834	134034	131055	132727	130458	129451	137456	133455	125682	133783	131265	131595	132216	131069	134522	133269	132307	129536	129624	131636	131489	132369	132546	164987	A2A6A1	Gpatch8
155744	156973	155009	156254	153939	154992	155216	154007	152568	153741	154883	155051	154771	154093	153176	15,17	153231	151508	155744	154507	151716	153436	154199	154951	153362	91842.42;91842.42-3	A2A6Q5;A2A6Q5-3	Cdc27
186121	188005	189334	188549	186771	187407	186065	18739	185654	18759	184168	184526	184874	17073	171155	169326	172248	172687	172534	176118	175991	175684	173877	173981	173527	63772.82;65574.89;65574.89-3	A2A6U3;Q80UG5;Q80UG5-3	2009-09-01
151761	153144	152614	153592	151218	152251	152342	154774	153884	154136	154402	153953	153154	153923	154909	151542	153576	150851	152495	152079	15288	151364	151493	150901	150657	172438	A2A791	Zmym4
138064	145653	146716	146014	146096	146066	145014	142219	14281	141844	140938	142739	141839	136731	13634	136311	133679	132292	131659	135979	127869	131505	131741	132046	13255	84479.3;84473.03;83651.14;83651.14-3	A2A7Q5;A6PW84;Q3V1T4;Q3V1T4-3	P3h1
191615	192625	190023	190659	191961	191747	191958	192938	192043	192738	19128	19089	191451	185464	185909	185296	185802	18559	186908	18585	184979	186268	184405	18538	185388	63001.8	A2A7S7	Yars
147385	14764	145303	176605	152631	152085	145379	153298	153626	153502	149971	148721	149847	160348	140373	157447	137625	139452	144069	140765	138125	138272	140002	144915	149255	110654	A2A7S8-2	Kiaa1522
159301	138274	157962	155201	153644	152637	153279	149822	158233	15309	155363	135096	150373	13972	139098	140621	138835	152186	138175	137896	139273	150778	153565	139836	149187	100035.35;110418.72	A2A7T8;Q3TJB1	Zmym1
12741	138495	137994	138577	140062	140413	138974	136715	138251	138905	137206	132198	136932	131803	132164	135881	130531	133356	131607	135298	135591	136606	135485	13,67	135929	86227.8	A2A7V0	Zfp600
175026	175458	175907	175448	170859	171444	171745	175571	17355	175461	171281	171499	172459	173388	174224	171681	172676	173247	171342	174445	174056	173701	173187	173464	172695	42828.46;42828.46-2	A2A7Y5;A2A7Y5-2	Miip
139062	138932	133681	13926	141443	140932	142482	143223	143754	14242	143251	144821	144511	143548	14,23	143682	144737	145757	144008	14,16	143415	137259	14383	140825	143282	97239.68;95911.23	A2A841;P48193	Epb41
152052	155659	155325	155189	153759	153787	153776	154305	152565	152015	154815	154196	154035	153268	155027	153511	15447	153055	155813	153563	154046	154012	153801	154907	153413	15783.06;18020.47;18020.47-3	A2A8E2;Q8BHG2;Q8BHG2-3	0610037L13Rik;;
139013	13024	122793	131289	131595	147556	14215	120844	147578	125123	146842	136569	142984	13,22	126145	138131	130405	134769	128614	125411	12583	125784	146148	143806	132869	185126.09;184649.52	A2A8R7;B2RX14	Tut4
125929	122397	116973	129152	12215	120741	120587	119057	123353	120374	119524	135826	11875	125734	115318	127441	130417	134835	138062	121682	11119	127931	128444	122102	131264	72499.66;72499.66-3	A2A8U2;A2A8U2-3	Tmem201
166381	167932	165057	164386	165594	165102	16,25	166951	167497	166522	165437	168399	167172	165738	166675	163396	16546	165843	165529	166674	167723	16681	168668	168735	167052	102660.24;103715.57;104306.2;101161.95;106862.14;106862.14-2	A2A8V8;A2A8V9;E9PUK6;E9QKA4;Q52KI8;Q52KI8-2	Srrm1
154118	143743	144111	145177	145058	145292	146338	145384	145435	146533	142953	143923	145085	139619	140271	141592	136499	138551	138248	139951	139966	140266	138957	138789	138654	83109.47;81730.06;73904.29;81091.02	A2A8Z1;E9PXZ2;E9Q6C1;F6UHR6	Osbpl9
208001	205149	204508	206131	202255	20363	204281	20166	202106	202038	205678	204901	204573	213224	212305	213448	214144	214484	215787	210469	211745	212074	217023	214913	216193	138900.92;140730.04;140945.25;130340.39;140858.17;140858.17-2;140858.17-3	A2A930;A2A931;A2A933;A2A934;A2A935;A2A935-2;A2A935-3	Prdm16
203069	204349	203226	20248	200519	201455	199906	20314	203219	203066	20173	202144	201753	203688	20488	199767	205695	206385	206425	205991	206914	20548	20664	20767	206155	377627.02;377627.02-2;NaN	A2A9C3;A2A9C3-2;V9GXW1	Szt2
126593	120401	132613	134297	12237	115168	126374	124001	11792	124191	122893	116872	110783	116179	121823	122803	126316	121188	138626	107212	111431	130703	127774	114277	132642	19571.55;24725.28	A2A9I0;O35166	Gosr2
120378	123745	128705	123374	127396	130917	128038	122795	128007	128879	126774	124556	126076	123605	112011	11595	118317	117932	120175	121545	132015	125151	125922	127332	12823	75497.2	A2A9J5	Zfp980
122311	141212	124511	160345	124615	145805	147514	148336	147561	148177	14867	150683	148656	144274	149275	142638	150667	144227	150509	150618	148166	150864	144964	154016	149834	85098.42;85339.71	A2A9K3;Q8BMK0	Cep85
157542	159605	15888	158329	158169	156898	158774	157676	157908	156606	15475	15,36	15593	156595	157878	156346	157264	156986	156102	155806	156852	155294	156408	157344	157244	140619.96;132891.28	A2A9Q2;Q8BHG1	Nrd1;Nrdc
146452	147892	150262	148745	148124	146819	148724	149149	147648	146957	14757	14757	147565	153864	153228	154171	153464	153667	153033	151113	151021	149458	150491	152045	152432	70192.36;77972.9	A2A9W7;Q8BMI3	Gga3
137674	136271	141645	141155	13851	139143	138943	137501	139339	140906	138969	140673	14008	132956	131087	134253	129522	13,15	128862	127403	131758	127937	128845	12835	130494	68927.11;70367.78	A2A9Z1;A2A9Z2	Dmd
149821	152778	153509	15323	148837	150197	149697	150893	147154	15109	153154	151152	153044	149437	149955	147809	149915	148177	149889	150857	149211	151011	150067	150301	149162	78505.53;79960.17;79960.17-2	A2AAN0;O35250;O35250-2	Exoc7
16677	169682	167213	16511	167834	164926	167563	165026	162908	164911	166069	164937	167155	170596	170742	170665	171884	170558	169389	169578	168812	169423	169589	169579	169322	65952.84;70574.21	A2AAN2;Q8BMA6	Srp68
153072	143509	154228	154732	154068	158474	159162	152695	158439	159284	159772	153559	154643	157922	158217	156801	155241	154577	155549	155462	157146	153742	152347	14399	154198	43446.09;45234.98	A2ABY3;Q922E4	Pcyt2
13739	121618	150656	159928	155226	160981	150887	151391	149164	149709	154715	14897	153149	127844	129469	127905	118667	123898	12197	128751	153866	128663	131967	13164	127868	149497.31;149471.28	A2ACM0;Q8K4Q0	Rptor
151513	139606	143652	151315	126528	148213	151453	115662	143026	146369	14265	127851	117679	118276	158074	11704	122453	148508	118889	119406	126266	120942	157061	119823	121553	78739.82;75876.59	A2ACQ1;Q8K1G9	Dhx35
183518	174503	176832	176956	172743	175598	172882	178922	17823	179006	171981	173284	173411	178496	17922	171629	176572	177255	175288	178826	176178	174429	178147	180535	17827	38399.68;38527.86	A2ADR8;Q8R3G1	Ppp1r8
154795	156408	15507	156151	157414	159318	157804	159092	157862	158555	15821	157617	157589	158184	158083	156929	157296	157438	160605	157966	15616	157301	158174	159661	159384	44590.6	A2ADY9	Ddi2
144515	148847	14,45	145551	142569	141173	141438	146322	14393	143641	142165	141344	14276	150087	151048	151497	150166	149558	150297	148779	149193	149171	147811	148861	147784	94696;92023.87	A2AE27;Q9DBT5	Ampd2
152134	156218	154263	154258	150192	148738	150504	148633	148771	148091	153379	153663	154127	155897	158494	160999	153192	153555	155118	150177	149708	151377	152145	151641	15234	23958.1;22821.79;32183.71	A2AEB3;A2AEB4;Q9R0Q4	Morf4l2
167659	17514	17,49	173665	172444	172761	173537	172266	173222	172508	171173	170139	170414	172045	171934	172683	172665	173209	172567	174315	175055	17292	170263	171303	170706	27586.11;30597.46	A2AER8;Q91VJ5	Pqbp1
147741	150966	149427	148471	150653	150426	149775	149794	14,94	148097	147379	146289	146678	152609	152267	153637	153297	154771	152704	150606	152239	150493	147786	151042	14808	57736.94;61476.06;61536.16;61536.16-4	A2AEW0;A2AEW1;Q64092;Q64092-4	Tfe3
147523	149774	151714	151153	143684	148111	146815	145926	151111	15237	139621	142298	141606	145063	141424	146795	146491	14587	146434	152409	151813	151149	145345	144667	146414	35080.54;33563.56;31888.71	A2AEX6;A2AEX8;P97447	Fhl1
157552	195438	138122	187184	190236	20314	197373	201892	19729	201598	205254	203438	198534	203033	203054	205796	203566	201146	20757	202971	202044	201199	201777	201495	201755	145706.38;141281.35	A2AFF6;O35638	Stag2
161294	159218	158632	157409	158131	157565	158864	158285	155843	157423	158535	160159	160226	156822	15931	156963	159008	157317	158656	160103	16,04	159392	15865	15814	158966	22945.82;22909.69	A2AFP5;Q9R0M6	Rab9;Rab9a
171898	171064	171872	172541	17196	171207	171437	17229	170636	171265	171233	170841	169826	170331	171101	169933	171323	169969	170378	169083	168231	168848	168999	171317	171819	482691.66;482634.61	A2AFQ0;Q7TMY8	Huwe1
155641	15885	155832	154883	155085	151206	154516	15349	152663	153996	151165	150729	152239	167036	165608	166963	167734	167839	166389	164301	166842	165261	164403	166088	165176	166521.24;166748.51;166592.32	A2AFQ9;E9PUU4;Q8BX17	Gemin5
144036	144699	146717	140804	15358	152384	153048	145699	145531	14,19	148688	149103	149086	142495	143487	143528	147812	142285	145312	138935	13729	143875	138616	136366	14425	32344.9	A2AFW6	Mtch2
147359	135561	12986	13474	139304	130721	131484	133036	132747	162457	168457	161439	158474	15852	166866	167402	172453	162068	170924	131765	118829	15752	126011	157596	160363	90111.47;90111.47-2	A2AG58;A2AG58-2	Bclaf3
115658	12082	115988	140667	12009	120825	120072	149269	121348	121256	120063	151967	120915	130512	128437	139101	126963	131178	146415	124833	123014	118182	13,72	130908	130331	244561.11;244561.11-2;240877.14;243536.06	A2AGH6;A2AGH6-2;A2AGH8;A2AGH9	Med12
141554	147275	144649	144002	143812	144104	142405	143434	145119	145513	145712	144628	144017	144858	144069	146859	144504	144924	145256	142866	141063	14295	144362	141747	143377	24072.59;37195.48	A2AGL5;Q9D9K3	Aven
182722	186274	184815	184923	184888	184466	185223	184694	184382	184134	185514	186164	184219	188587	189603	193532	188045	188094	189571	18645	185774	187675	187272	186349	18788	109491.88;109360.69	A2AH85;O08810	Eftud2
155104	156652	155654	158426	156176	158683	155704	155827	156097	156368	159496	159376	157915	154496	154105	154085	15588	157771	157307	152927	153116	152496	155792	157492	157041	123887.09;122610.58	A2AI52;Q80U87	Usp8
16001	153823	152065	157058	156946	160665	160126	162803	162472	159815	159348	160126	158338	166701	165696	165855	167571	168377	168258	167631	166707	167083	168058	166357	165912	27942.78;32066.4	A2AIH8;Q9D711	Pir
139902	142328	143178	141768	145686	144504	146465	146015	14451	144203	14,25	141871	143033	138229	14202	139779	141528	139926	139604	139973	140639	140394	140311	142871	14192	201439.2;207170.71	A2AIV2;E9PZY8	Virma
174976	176483	176524	175428	176721	177552	176791	174511	174898	17466	176338	175967	176164	173413	173958	173609	175235	174538	174975	17412	173385	173861	174084	175237	174152	61447.3	A2AJ72	Fubp3
158545	154592	15507	157427	154115	155425	155231	155575	152993	156869	154712	155371	156223	154622	155659	157115	15378	154839	153067	153804	154338	152444	152302	153491	153785	31189.5;31129.4	A2AJG0;Q80UU2	Rpp38
153153	150698	152284	151104	15251	152229	15389	148537	14903	150247	153676	151343	154562	145136	146398	146438	145567	14525	142895	144247	14509	145477	142014	143951	144898	56984.33;60484.27	A2AJH3;O70311	Nmt2
153007	153036	151947	153482	155065	157413	153426	15278	153658	15,24	151807	151762	152819	160064	158386	161104	163682	164581	164853	159358	159532	158425	16206	162762	163116	93275.68;93275.68-2;85764.24;90092.17	A2AJI0;A2AJI0-2;A2AJI1;A8Y5P4	Map7d1
142657	145129	145462	146327	143954	144606	143464	144489	144409	143945	143816	144039	144334	147053	145892	145701	14495	145945	145855	144537	146583	142247	14,43	142771	144819	92115.18;93195.44	A2AJT4;A2AJT5	Pnisr
166251	163944	162244	166002	163958	167136	16881	165226	169199	169921	17011	170819	169145	168135	164975	167707	12405	158946	164926	165384	167837	121378	129495	15769	169093	61558.3;61558.3-2;61558.3-4	A2AKB9;A2AKB9-2;A2AKB9-4	Dcaf10
148863	154182	119023	152966	123775	126298	128192	123818	153566	125829	126975	122861	127717	137599	13,82	138775	137844	139355	135908	134495	132453	129613	131336	135531	131555	53282.7	A2AKD7	Snta1
152278	153613	153344	154252	155119	155766	154883	152659	153812	153814	157308	157759	157291	147977	147753	145722	14659	141114	143806	14167	147817	145245	148288	151922	151115	24132.14;26726.13;26760.15	A2AKH7;Q8JZX5;Q9D1G5	Lrrc57
13,9	138344	139981	140416	137981	138828	13793	13957	13977	140916	139846	140495	139693	125255	131051	126632	125861	140669	128509	126509	132337	133337	128596	132959	128194	111511.72;115359.99	A2AKI5;P43406	Itgav
139763	136143	114073	121613	136204	127483	137025	137553	139818	140356	137742	137424	13845	134881	135229	115916	138579	141809	13814	136056	137439	137154	136361	139454	13776	33301.67;23500.52;33061.32	A2AKV6;A2AKV7;Q8K1E6	Alkbh3
157908	13836	158618	157199	146494	158095	15962	144355	142746	157295	158626	15846	159672	154149	14824	151123	159492	158204	157545	158425	159112	153879	158965	159308	158984	297589.03;297589.03-2	A2AKX3;A2AKX3-2	Setx
208288	206922	208527	208458	207385	207107	20638	208106	207686	20804	206757	20,79	207714	205734	205581	203805	203792	204284	206173	204619	20,31	204083	205575	206716	205432	34475.89;39651.99	A2AL12;Q8BG05	Hnrnpa3
154923	15484	152464	152794	161289	162819	161903	16059	163283	161919	160793	162231	160462	157735	157092	156618	159466	158213	157079	156163	159552	154918	156455	159006	159883	74342.54;71683.52	A2AL50;Q8C0I1	Agps
16219	165299	167164	16731	164067	164264	164643	162307	162041	163554	162985	163756	165639	156771	158144	154878	155937	155864	155464	152582	153161	153311	153919	155982	155369	81468.43;83042.15;75127.72	A2AL85;Q8BSY0;Q8CBM2	Asph
14,25	148038	143965	14436	144466	145112	143527	145752	143583	143267	142837	143936	143697	147549	147636	146917	145105	14492	145823	147921	146788	147459	14,59	147088	146257	19562.24;22281.78;22281.78-2	A2ALA4;Q62276;Q62276-2	Med22
137056	139338	137141	134875	13346	132518	133096	134609	133706	133299	136287	136517	144481	141433	140163	144202	147313	146927	142775	141163	141421	142425	141151	140562	141109	45465.46;47598.94	A2ALB2;Q6PAQ4	Rexo4
161593	154526	154752	156966	152652	150303	159762	160802	158807	159098	156799	156448	155696	142995	14501	146892	148335	152405	147007	148262	148258	148194	148197	151385	152221	118771	A2ALR9	Usp48
132875	122484	129842	125072	134673	133553	133248	133598	134928	12273	128845	135775	135105	14316	143229	140172	145725	146287	149254	142712	141811	137657	145694	147203	145908	164703.35;165263.95	A2ALU4;A7TU71	Shroom2
154141	156916	159237	157865	158766	157137	157891	153408	155441	15,75	160966	160456	160755	149058	149418	15294	15	148925	148861	150777	149437	150476	150079	147281	149676	48295.97;39955.34	A2ALV3;Q62420	Sh3gl2
135135	136661	144319	123836	107167	13163	128635	152402	134205	144343	131592	135641	150145	16266	163445	162446	163707	163476	163442	155625	153917	156325	158802	15813	158712	45444.45;37788.73	A2AM37;P53784	Sox3
143177	141642	140747	142459	145285	14714	144615	147201	148683	146101	150313	151483	149117	12,18	120008	121626	115883	117922	12328	122582	12,34	119788	122485	126568	125386	59117.51;80064.08;73044.78;73066.97;73066.97-2	A2AMH3;A2AMH4;A2AMH5;Q6X893;Q6X893-2	Slc44a1
18121	183622	181045	181754	181261	18085	182227	182317	182522	181027	182859	182361	18,33	182679	182045	185205	18292	182485	183113	181203	183313	18185	181621	182507	181749	29295.24;30628.73;33767.24	A2AMW0;P47757-2;P47757-4	Capzb
157793	159069	16028	161263	160001	160277	16096	159446	161029	159407	160279	160328	16061	164791	163813	166967	163243	16495	165386	163838	165629	163123	164121	16,53	164662	117834.73;117965.92	A2AMY5;Q91VX2	Ubap2
151149	15156	153079	151316	153637	151254	15379	151065	150252	150245	149854	147855	150567	151645	153428	151414	154729	153058	152088	152423	151689	151653	150851	153222	15255	572289.85;572289.85-3	A2AN08;A2AN08-3	Ubr4
156525	153605	153345	154822	158053	158666	158524	153834	152089	154093	158228	157851	158874	145401	147897	14505	14703	148048	14856	14,82	142821	147896	15054	150022	150708	50535.78;52227.15	A2AN84;P70290	Mpp1
170538	168353	169597	170262	17008	170628	16951	170523	170637	169844	169314	169454	169618	171986	172006	172256	174648	173044	173986	172276	173087	171953	170874	173852	173047	630342	A2ANY6	Mdn1
152479	152802	151945	151602	151223	149572	155119	122341	143482	145482	142971	129512	144891	121897	11501	12,06	140921	141164	14,04	133817	122238	125189	139235	136321	132019	11741.54;15515.06	A2AP32;Q3UIU2	Ndufb6
156577	159587	164473	163212	159325	163839	161056	163425	160335	159743	159536	159119	159097	154676	158096	159036	147534	150648	151291	153971	152628	151877	151796	153796	15167	18311.24;23009.99	A2AP78;O54879	Hmgb3
14377	146723	146463	146712	153326	152018	156419	151107	153066	154788	151392	152043	153539	14338	145484	146571	13,71	148845	125334	15909	151345	155235	144873	156459	157036	55602.94;52831.6;49136.57	A2APA8;Q3ULB3;Q61312	Tfap2c
153237	157306	156296	155474	153364	15372	152243	152275	153134	150262	151891	152016	151505	159789	160347	161011	157452	158526	158691	161719	161815	161294	158811	159708	159461	85894.1	A2APB8	Tpx2
146421	143071	134356	143137	136205	14,62	150552	14764	147493	153425	15033	14675	149452	132782	141389	146424	151166	131985	145082	142055	142856	149411	147559	146295	147948	111380.72;113353.19	A2API3;Q80V86	Ints8
154638	153535	156258	156743	15263	154274	153212	158778	158784	158298	154934	155696	153868	140702	143515	136379	142812	140158	147068	149166	148426	147772	142695	137058	137391	101597.78;97137.89	A2API8;O54931-2	Akap2
143454	152129	152596	147805	153718	155485	15637	154366	15624	155255	155947	158501	154553	120408	120379	116837	143514	118097	123875	151387	150031	148774	148403	115004	150457	11140.68;15530.82	A2APX3;P21460	Cst3
158848	158326	156582	155809	156617	15545	156231	155492	15,5	154216	154307	153924	154276	154163	154491	150351	153621	154428	154078	154836	154352	154969	154343	154983	154581	80797.1	A2AQ19	Rtf1
160819	15866	159905	161114	160207	162547	16113	161258	161576	161695	161793	162908	161659	159424	159583	160373	160635	158293	161146	160335	159982	161181	158667	160708	160902	213036.78;218446.03	A2AQ25;E9QAU4	Skt;Etl4
140792	14,54	139933	14482	151218	149002	15,11	150033	148771	14569	151652	138856	143729	120784	133686	119829	124456	123149	146768	123682	116633	117687	118789	119257	142061	71278.7;68423.44;64628.98;65183.71;68978.17;71343.82;71343.82-2;71343.82-3	A2AQ41;A2AQ42;A2AQ43;A2AQ44;A2AQ45;Q80TY0;Q80TY0-2;Q80TY0-3	Fnbp1
143757	157877	155137	155518	157901	155058	158489	146648	154563	156583	15141	157113	16081	144539	153922	148572	154134	154797	154186	153131	143323	153301	139939	154165	15278	66016.9	A2AQA1	Zfp345
175647	17209	172976	172892	172914	173562	174471	173541	172801	173864	174099	176149	175016	176975	179451	178985	17848	179266	180077	181281	18101	181586	179533	180334	180561	82829.68;80953.74	A2AQR0;Q64521	Gpd2
122611	119109	119175	130056	117422	126903	119834	11996	12959	130053	124893	129152	129428	116277	127182	133986	119833	124843	121121	126871	127715	129399	118168	124223	120607	16063.37;14149.15	A2AQU8;Q9D975	Srxn1
166386	166307	165313	166282	164272	165428	164092	166152	165577	166183	163614	165405	162883	167228	167581	166128	164523	165333	166742	165974	165081	165369	164731	164695	164911	88324.6	A2AR02	Ppig
118102	127152	122556	130157	12092	132104	116237	125067	114673	120303	122175	13,51	135681	123608	138112	134199	139831	135228	134442	134442	136316	136777	136515	139257	137814	30560.72;43243.45;49408.62	A2AR60;E9PZJ6;Q6P2L7	Casc4
125155	122441	124582	144462	103416	126548	118408	109247	109929	146019	12077	118691	122065	114674	115208	130475	141464	116955	140107	114571	115398	127699	109906	106789	107114	325886.09;300139.95;300139.95-2	A2ARP8;Q9QYR6;Q9QYR6-2	Map1a
145499	141759	14294	140435	146947	143557	143557	142811	140301	141224	14243	142391	142773	135983	138062	138298	135672	136779	136077	130578	135955	133444	136932	137145	137857	39940.8	A2ARR8	Gm14409
130824	126028	129983	123694	116866	133141	140814	118221	125938	126098	118632	128171	137904	151198	150658	151654	159272	160748	16025	154487	15487	155224	158862	158257	159066	519208	A2ARV4	Lrp2
141151	141059	139438	144702	143054	140486	137022	143137	143022	131473	145952	14138	13514	135317	139737	137994	139554	140979	138508	135736	135267	133505	137807	139283	136575	21681.1	A2ARW5	Gm14393
143474	148179	145159	148205	148108	146707	148571	145739	146368	146947	14787	148504	148973	137866	129613	139702	128328	132848	127921	12782	130691	12663	126272	132338	127215	128526.8;131550.93;131550.93-2	A2AS45;Q68FH0;Q68FH0-2	Pkp4
145164	150008	149094	145513	146622	14776	146592	145937	147692	148106	148203	146248	146831	146871	144265	146604	145163	145271	145893	145487	146113	146263	149104	146435	146809	104527.71;113029.27	A2AS70;O54826	Mllt10
133599	141074	144401	138792	143866	140744	142114	140543	139079	139386	137872	13909	142297	138061	13647	132759	13685	130284	146855	135941	133681	136115	133638	135154	135739	129510.74;128783.91	A2AS98;P28660	Nckap1
13,42	139058	134362	130469	131783	13849	139007	127753	132379	126495	115848	141151	132839	119251	134197	11734	137599	127194	11213	135081	120254	134476	136027	116444	137986	207538.68;207538.68-2;207538.68-3;216648.99;204953.77	A2ASQ1;A2ASQ1-2;A2ASQ1-3;M0QWP1;Z4YK85	Agrn
158152	165065	174183	174069	171576	171357	173127	171179	17252	171431	17037	170305	172391	174024	173777	176785	173751	173819	173341	173284	173722	173807	172584	171999	171812	3906487.62;3716057.14;3716016.09	A2ASS6;E9Q8K5;E9Q8N1	Ttn
202038	205055	203771	20,38	202983	16686	203363	204428	202245	203853	201777	201331	202839	200302	200015	198043	202433	201703	201355	203566	199484	202953	203103	203421	202304	147553	A2AT37	Upf2
162257	161478	165613	166342	167032	171625	166716	16741	16865	167673	166063	169611	171847	168529	170233	169179	165806	169451	17047	168867	165661	168469	168954	169094	170096	45026.16;47038.33	A2ATI9;Q99JX3	Gorasp2
150896	150107	150606	154237	152341	151273	15038	148581	14,94	150386	15161	148745	151162	143678	144121	143482	142151	139786	143727	140068	142605	142779	14347	141537	14451	102793	A2ATU0	Dhtkd1
161905	166665	166454	16683	166924	164265	16553	163052	164032	162529	16745	165843	167414	164062	167085	164292	166089	165603	166553	166352	165519	167394	164911	165239	165667	50182.43;49278.31	A2ATU9;Q8BY71	Hat1
141187	141706	141371	143292	141954	142723	14401	147811	145261	147261	142683	140039	142323	141549	142834	138746	144213	141909	140862	146808	147267	139232	13729	144151	143637	14683.08;22652.14	A2AU52;Q8BG94	Commd7
187608	191213	189357	189847	189525	19034	19017	188052	187615	187491	188999	190498	188979	188469	188069	187937	187649	187261	188052	186728	186852	186041	185173	18,73	186095	23119.83;31690.46;33187.91;33187.91-2	A2AU61;A2AU62;Q64012;Q64012-2	Raly
123426	135295	125643	126419	125178	138798	128706	124465	126288	127396	127152	128083	128206	121299	119478	122979	122831	124973	121857	119404	120092	12,32	124138	125071	124984	15819.18;18753.18;22100.73	A2AUE1;G5E8T0;P60904	Dnajc5
136222	136523	141332	142281	14187	141958	142532	148163	149951	148999	140625	141014	142077	125409	123423	125543	123897	124488	123202	134287	136279	133498	131045	130538	12938	96853.31;96853.37	A2AUK8;Q9Z2H5-2	Epb41l1
150441	159326	15797	159206	15907	158573	158114	160898	160863	16,08	159244	159823	15965	158192	157758	156924	153439	155225	155395	158167	156853	158266	156527	15657	156273	24233.68;26457.17;26457.17-2	A2AUT4;Q3UA16;Q3UA16-2	Spc25
171843	173722	173091	172447	171021	169155	169499	172247	17,18	171226	16959	169669	169754	176725	181531	189844	173229	179051	173748	176463	17758	177212	174056	17539	175125	125115.03;123960;127311.68;NaN;131726.48;131726.48-2;131726.48-3;131726.48-4	A2AUX3;A2AUX5;B7ZD29;F6RK07;Q3UHC7;Q3UHC7-2;Q3UHC7-3;Q3UHC7-4	Dab2ip
137344	133104	115364	127207	139568	138184	136652	134666	135855	135258	13713	143123	141145	117138	119785	120041	121368	120943	121979	119446	114353	11506	117991	123082	126578	234001	A2AUY4	Baz2b
152891	153046	152469	154123	152529	154189	152822	150188	152109	150676	150983	151665	150844	155142	154387	158345	15518	154836	154331	154326	155043	155459	153522	153097	153863	158395.57;172879.22	A2AVJ7;Q99PL5	Rrbp1
150452	155966	155088	154231	158162	156687	159529	158461	158084	158109	160719	161442	163266	162762	162778	165518	164942	164353	16448	159948	163022	161504	161057	163003	162668	33052.66;44338.93	A2AVQ9;Q8R3H9	Ttc4
170968	17369	173579	173656	174738	174504	17341	175665	173522	174942	176334	173826	173645	170442	176141	173364	172501	173724	174304	172284	173288	173259	176917	174403	173155	11927.77;10989.67	A2AVR9;P62627	Dynlrb1
144927	133591	133789	131139	141408	129643	12567	131312	15233	131964	132224	130923	114388	114593	138114	13496	12571	131982	122821	12624	13185	146021	127347	131254	133441	120798	A2AWA9	Rabgap1
137684	133435	133664	136275	134677	13,44	134347	126514	126178	128626	131365	132923	133286	152703	147106	148701	145273	145241	14,56	150255	148472	148507	148738	14767	149892	27845.48;50446.22	A2AWK6;Q62521	Zic3
147924	150771	150857	149215	148847	149891	149545	149632	148577	14,99	148831	148528	148247	145617	144757	144719	144771	14507	144068	14,79	147898	147447	147139	147279	146636	328801.71;333136.83;312135.88	A2AWL7;E9QLG3;H7BX50	Mga
147755	147524	150131	149161	146862	150208	146654	146528	148257	148515	145899	144935	144667	148246	145461	145921	147402	149605	149913	147503	149544	146377	150445	149785	149325	63900.06;60878.63	A2AWN8;P59326	Ythdf1
18,47	182974	180956	181836	181911	182449	180762	181408	182762	182303	179439	180462	179378	178206	178395	176175	177575	179118	178537	179321	178167	179106	177526	178956	178048	89478.9	A2AWT5	Ubtf
149011	147235	146962	149474	149333	147972	149531	147693	14697	149688	148986	148717	149268	145682	14681	146829	148763	148625	148145	147712	148729	148663	146116	146378	146555	23432.19;29174.68	A2BDX2;O70152	Dpm1
193076	193371	190875	191434	192774	191192	19304	192804	199721	191634	211144	201081	200712	192855	194579	198831	194326	194355	195484	194009	193989	202911	200412	209195	195216	49375	A2BDX3	Mocs3
129967	131738	134948	137895	136679	137671	13439	131017	132483	133664	139721	142726	142689	147831	148512	151314	148674	148663	148389	144854	146417	144595	145193	144908	146188	46818.18;46344.65	A2BDY3;Q61060	Foxd3
14053	139335	138799	138352	141322	140685	140464	13912	138365	138465	140195	140282	140773	136056	136742	13918	136605	136796	133313	135006	134699	134544	137747	136245	135898	57650	A2BE23	Gm14305
158917	15526	156113	156456	157312	157325	157683	157198	157817	159239	156553	155882	157289	157645	158328	156992	159834	159545	158206	158573	159942	156905	158396	159376	159128	89414.35;89414.35-2	A2BE28;A2BE28-2	Las1l
147986	147009	147615	147206	149347	151088	151823	151397	150204	152046	149145	150307	148922	155304	156316	154467	156433	154372	156575	157602	15454	156045	154173	157204	156347	92115.04;57905.31;93482.39;90328	A2BEE9;A2BEF2;P70175;Q52KF7	Dlg3
125543	12296	119446	108604	105737	128444	110629	110601	106899	112325	124178	106443	123928	118282	11514	109906	112955	123826	121458	111564	124349	118312	110705	113352	109739	33355.01;27871.98;24912.76;33339.01;33339.01-2;33339.01-3	A2BFB0;A2BFB1;A2BFB2;O08609;O08609-2;O08609-3	Mlx
159165	161914	162262	161802	164294	165915	162068	164544	165223	165131	164948	166923	164876	162626	162951	161063	161726	162265	162888	164262	163634	16,3	16505	163509	165521	71296.26;68266;71424.39;68394.14;70612.5	A2BFF5;A2BFF8;A2BFF9;O88487;Q3TPJ8	Dync1i2
154994	158838	156248	155423	154754	156224	150482	154517	157476	151555	155643	155845	157022	154454	150953	158168	153716	15318	157646	156114	159147	159093	16382	158055	160875	81492.45;81426.23;77009.4	A2BG95;A3KG49;Q52KH6	Gm5936;Gm5640;Gm14685
170654	168999	170591	169238	16984	170876	169166	169021	16861	170045	170122	169924	172175	171655	168386	171985	165961	17633	174055	168102	172284	165791	167693	176212	166123	17232.83;19208.12	A2BGI8;Q9D868-2	Ppih
163887	165238	165289	166527	165883	165435	166402	163869	16453	163917	164654	164631	165597	170867	169581	171049	168918	170972	171177	16798	167958	166411	169841	17132	170468	242091.68;242673.31	A2BH40;E9QAQ7	Arid1a
138292	137883	138739	141217	116578	107193	115081	127492	130419	127477	12522	126952	126829	153133	155176	155416	140865	143743	150016	150967	14278	152021	149139	14319	150059	52784.94;52872.01	A2BI37;G5E8W8	Zfp185
118478	118026	126512	123513	122648	118162	127131	11373	122094	119789	121271	121104	121766	145513	143111	143023	14323	141569	142113	144725	141501	144242	143741	145012	142153	85819.29;82985.23;88303.18;87733.52;97480.6;86571.15;86571.15-2;86571.15-3	A2CEE5;A2CEE6;A2CEE7;E9PUP0;E9QK39;Q7TPS0;Q7TPS0-2;Q7TPS0-3	Rps6ka6
15,29	159402	158264	157601	161225	162969	161168	161564	159929	160276	160826	159587	159805	150108	150227	146504	152033	154513	148688	150992	147023	147482	150019	15106	14848	63747.49;61418.19	A2CEK3;Q9D0F9	Pgm1
131514	128454	129571	127935	128575	127045	129094	12605	127471	126332	127418	130444	13058	137648	135492	137877	134566	136694	134085	133964	135247	133313	13571	13716	134504	134687.59;138039.24	A2CG76;Q9Z148	Ehmt2
153197	145899	146635	147007	151405	151275	151313	148144	148865	148543	149617	14984	148796	14679	146888	147182	148432	14966	151194	150174	148149	148646	150841	151333	151575	38416.5	A2RSX9	Arfip1
163148	138497	137186	136051	134574	132828	135773	134419	137859	139147	139024	140271	136136	138662	13796	136926	133792	133831	134484	135315	13,2	135597	138921	139353	141351	93279.4	A2RSY1-2	Kansl3
154577	152242	15513	155619	14181	143269	14,43	16432	163114	163478	143981	144492	144376	157323	158703	157893	151104	151139	15153	164132	16483	164294	154734	157713	156622	78788.3	A2TJV2	Palm3
170268	168685	169335	166748	16686	165431	165601	168365	169853	168971	170051	168261	16793	172534	17,14	17422	175302	173749	172645	174976	172873	17616	177095	172631	17295	135899	A3FIN4	Atp8b5
187957	189696	186901	18752	193237	192683	193397	190066	188398	188437	195289	194223	194121	191465	193219	192058	196084	196233	197792	191159	191373	19,16	195734	194914	195836	69430.46;72242.47	A3KFU5;Q6PHQ9	Pabpc4
154118	156893	157412	15786	158374	15869	158101	155709	156043	155937	157933	157532	157522	158814	158624	16088	161122	161431	160443	159362	160019	160419	159087	160549	160118	94659.32;92850.57	A3KG93;Q6ZQ88	Kdm1a
139741	140919	139157	139278	141485	138261	136809	138751	137805	137149	140284	13,91	140035	143964	142317	146969	142482	143811	140328	139437	139885	138669	139378	142357	143197	26495.16;NaN;20596.19;34727.99	A3KGG8;F7BE71;H3BKK2;Q9D9Z1	Knstrn
144515	127446	144191	158508	114139	120156	128234	121405	120816	120047	12486	122065	121398	128593	119416	126107	120886	120456	116421	135371	134965	133314	124264	142208	123752	238185	A3KGI3	Knl1
133758	128837	135212	131451	130315	130611	129883	125995	133903	130978	13169	131635	130899	137323	135632	135005	13601	133997	136522	133387	134076	134719	139509	136864	137768	9725.87;11912.94;9311.5;NaN;9422.69	A3KGL9;B7ZCQ3;E9Q2Z4;F6W687;P09602	Hmgn2;Hmgn2;Gm16494;Hmgn2;Hmgn2
147726	157921	151833	153669	157256	15251	119209	157419	153769	156531	142894	148302	151301	156178	158758	150369	158052	127978	157729	154135	158846	158364	117016	156002	119968	95541.41;95541.41-2;95541.41-3;95541.41-4	A3KGV1;A3KGV1-2;A3KGV1-3;A3KGV1-4	Odf2
181315	178349	180811	183202	179962	186492	181153	181795	186145	181295	186083	185992	186736	190969	189871	190237	191093	193744	192124	188138	200231	14709	143857	191057	150541	131630.93;132548.02	A3KMF4;E9Q921	Aff1
132541	133066	134581	136447	13631	127829	132027	138519	142164	142449	136723	137793	134316	143837	141081	139209	143701	14,31	142297	143588	148542	144101	141128	140086	141731	14532.07;13836.55;14544.08	A5A4Y9;G3UZ30;Q8K1L5	Ppp1r11
149197	146339	146114	146597	145063	144599	144689	145716	144015	144836	147167	144135	147174	129161	130149	139557	13237	13711	13462	138183	137898	142817	138719	145279	141429	37728.47;37728.47-3	A6H5X4;A6H5X4-3	Phf11
142963	141931	140402	141058	140177	139508	141713	142349	141706	143222	143923	143786	144413	145379	144168	143028	145724	146459	145802	143386	142579	142403	144871	147129	146837	139069	A6H5Y3	Mtr
144397	146838	14698	145266	14853	145519	149308	146341	148029	142778	132182	147635	148987	116568	115599	121759	128603	12214	118416	11969	111497	120503	115827	123228	131962	94129.59;94129.59-2	A6H5Z3;A6H5Z3-2	Exoc6b
149033	152158	148258	147813	150321	150824	15187	148114	14879	148775	146347	148827	150492	146626	148274	145638	149191	149473	149358	147122	147304	147801	149519	149737	150484	80852.1	A6H611	Mipep
136736	137308	139372	136171	137317	135846	133758	139819	139647	138894	138588	138918	135529	136097	13389	138114	133678	137048	133573	136287	13349	135623	133782	117053	132785	184080.51;184080.51-2	A6H619;A6H619-2	Phrf1
145957	136037	138923	138734	140017	139164	139129	139613	140181	140255	141005	141295	142772	141554	140891	140904	139852	140519	13992	139681	141669	139733	141492	141082	140534	50548.8	A6H630	Armt1
138969	137516	135365	136183	138385	139476	138976	139681	139566	139152	137155	137314	137624	133521	132703	133982	137212	136629	134422	133354	134898	133053	135226	136056	135523	211457.95;211457.95-2;178673.86	A6H8H2;A6H8H2-2;E9Q449	Dennd4c
140281	14057	144982	132963	144339	137743	13842	134568	130409	156495	123917	141779	13401	134983	140805	135481	135989	134154	152464	141935	133954	13765	138816	135683	135093	44021.94;48178.42	A6P3E4;G3X8U9	Mapk8
137503	134591	138687	114469	135902	120762	134599	110747	135337	109903	131442	130369	127636	132895	13426	133859	13534	128698	139716	130095	138474	134103	137607	132259	134783	111861.01;109984.99	A6PW47;Q99K74	Med24
160711	162831	163018	160327	150097	152375	148456	145513	14621	14615	14495	147249	146934	140114	139643	163964	139535	136403	161034	140179	161063	140902	161357	159061	160512	69007.3	A6PWY4	Wdr76
144399	14689	143959	143096	144152	142851	145004	142021	14792	14389	14284	14,25	142507	145908	144188	144275	14292	141563	142702	141446	142563	141405	145812	143884	145142	155276	A6X8Z5	Arhgap31
151934	160964	161395	158682	164068	164446	161864	154099	154677	152445	160866	160088	160031	155292	154379	151967	154748	156651	154466	150768	150962	149091	154326	15432	15359	45120.3	A6ZI44	Aldoa
13653	146007	151108	15,46	152184	145655	148975	151643	149348	148196	152974	133686	150444	147832	153874	137762	155748	151704	153837	150405	152123	151316	141112	150827	142259	217289	A8C756	Thada
151401	15192	151466	151188	147766	146876	145908	148756	145926	148269	149576	14999	149297	151385	152007	147492	150457	150999	152376	152861	149264	151795	151423	152914	153259	26355.07;51354.59	A8Y5G7;O35654	Pold2
135447	134517	139554	146209	132816	130525	13474	126342	120262	130237	125746	123211	133087	135841	136426	137696	136297	134453	134375	125955	127207	135552	133799	122853	134608	65420.9;67843.63	A8Y5J3;Q9CWS4	Ints11
169251	167665	167563	16814	169495	169829	170453	168796	168902	16873	170243	169603	170946	158523	159071	159855	159102	158377	15888	161004	161505	159416	158416	159849	157925	22105.74;27754.68	A8Y5N8;Q91WB4	Plekhf2
137266	114573	123117	137326	125568	131238	133261	131473	126047	125863	12,22	13154	118919	133953	126206	137068	136639	127616	135734	136772	137716	136692	135303	123652	119661	76847.44;112358.4;107003.27;88121.43	B0QZI1;O70157;Q3V3P1;Q5NCT0	Top3a
122888	125806	124362	113807	123206	129186	120816	122945	121012	118655	151371	113686	117812	157394	156189	163253	158201	158311	159616	163513	163589	122404	157225	150596	160643	11008.51;21725.03;21725.03-2	B0QZU1;Q9CQJ7;Q9CQJ7-2	Pttg1
12768	114123	114331	115419	113503	113228	115269	11841	114432	118784	112675	114826	115589	114486	110947	109736	104651	108362	107159	106376	109315	107757	104896	101049	109682	44926.12;42702.69;41236.73	B0QZW4;B0QZW5;Q8BVY4	Supt3
138283	138202	13965	140312	141129	140558	141094	141561	143297	140156	141641	142705	142116	141087	142515	14151	141624	141879	141847	141347	142606	14146	141852	143479	142139	21997.67;22432.12	B0R091;P61022	Chp1
122978	125402	134413	118927	135009	122364	120705	139554	137484	13795	139902	136441	134265	130224	133594	127941	122937	132423	133062	13493	135116	134625	132122	136474	132873	29216.98;27010.39	B1AQD9;Q9Z2R6	Unc119
133947	141739	139573	137845	137824	136161	13564	138746	136937	13685	135547	137395	134113	147253	148352	145583	148032	145012	148438	146029	145741	145412	147695	148154	14102	23223.43;16012.83;20472.14	B1AQF4;H3BKL8;Q9D7X3	Dusp3
129828	13739	139636	12945	149333	135513	135794	13363	130527	135274	13629	127711	132719	138337	13993	134598	141229	13934	140137	131225	13792	133395	138699	136728	135071	119913	B1AQJ2	Usp36
131298	135044	136156	137435	133399	134955	135076	133017	136595	135635	130089	131912	13534	137546	135301	134159	132343	133836	129618	133652	136064	131855	13463	136605	136398	126989.83;129755.07;130609.68	B1AQX6;B1AQX7;B1AQX9	Srcin1
142777	143511	145918	149075	147034	149365	147642	145569	148883	148035	148209	140104	144399	13958	129382	147992	129859	132589	14228	136245	144885	147892	131331	142736	145273	15676.25;14994.36;13155.23	B1AR13;B2RWE3;Z4YKM2	Cisd3
138688	131281	133054	131994	133455	118654	144025	138988	14017	143022	134119	128371	135956	136865	134698	137087	139117	138754	141027	135162	132556	135052	132793	136144	135444	68550.92;70875.49	B1AR28;P50544	Acadvl
150904	154949	154256	15187	155215	155957	156008	153464	15364	153433	158826	15,98	15822	14601	147311	156363	152438	142153	142328	142631	145715	144701	14495	147104	147396	102771.57;99465.41;101021.28	B1AR74;Q0VF62;Q8CCN5	Bcas3
137033	135386	131032	131211	136787	128177	135961	137131	138292	137737	147719	151262	15337	144862	145103	143076	144946	144019	14555	149132	149962	149322	135756	138504	13651	103992	B1ARD6	Slfn9
129524	126736	129495	127853	129703	128698	128427	13,08	131095	129474	129678	12928	127597	14164	140436	140147	144677	146305	145425	139733	140445	13899	140234	143416	141056	38209.59;40421.18;40421.18-2	B1AS37;Q9D032;Q9D032-2	Ssbp3
138671	139706	139305	140674	140736	139283	138546	14173	137797	134529	136636	132903	140163	136639	137248	141895	137581	139623	136197	141041	141514	141331	140132	143263	140209	85342.39;73128.08;82261;82261-2	B1ASU9;B7ZC85;O55047;O55047-2	Tlk2
164374	159234	173766	174854	170035	168686	145124	145882	14259	156606	155674	148178	146224	148359	153009	140341	143746	134511	138737	136638	178487	177337	135727	177701	176784	59832.54;61227.44;61227.44-1;61227.44-2	B1ASZ3;Q64516;Q64516-1;Q64516-2	Gk
169337	169892	168769	169154	168448	166297	167252	170938	168471	169472	167472	166052	167491	174237	174066	17545	174064	173822	174399	17611	176273	176951	175709	171891	17166	42467.56;39431.8	B1AT82;Q9D0M1	Prpsap1
15978	162158	161285	161811	16222	161377	160625	161785	162655	160754	162684	162277	162139	155152	153796	152968	152906	153684	154102	156675	155446	15462	155791	15732	155788	23587.6;25238.41	B1AT92;Q60631	Grb2
117602	128166	127656	128918	129806	131302	128268	128271	127343	130033	132959	131347	132759	131712	127133	132476	132043	130506	120557	131462	130306	123708	131541	125314	133685	130611.68;129678.78;120295.1;133840.15;133840.15-2;133708.95	B1ATD4;B1ATD5;M0QW74;Q8K296;Q8K296-2;R4GML8	Mtmr3
153163	156593	15,6	15676	156589	156876	156834	162431	16406	164036	158993	158666	157498	147169	147078	147284	144758	14663	147998	154961	151008	155881	147777	148912	149175	59276.65;54330.23;53970.76	B1ATI0;B1AV77;P47740	Aldh3a2
142758	152329	151998	151155	153419	153744	152678	15113	150835	148723	151184	153318	152702	124041	13497	128639	130701	122097	127404	134636	132597	132321	135038	13438	132547	107600.3;111708.82;112503.94;113638.06;113638.06-2;113638.06-3	B1ATS4;B1ATS5;E9Q559;Q64518;Q64518-2;Q64518-3	Atp2a3
145702	133512	130319	132938	135777	136993	12203	135862	11,85	120812	126979	134785	136375	140095	132057	136332	141269	14,14	140064	140477	136058	13,85	140457	140062	142755	54164.48;53511.69	B1ATU5;Q8C2P3	Dus1l
147262	142857	144391	138195	140388	140223	139573	143535	144679	144321	145318	146214	140864	145236	144481	147053	143419	143415	143424	139648	142011	137791	143639	142487	14324	85778.58;85906.71;86143.06;86014.93	B1ATZ0;B1ATZ1;Q3UMA3;Q99LI8	Hgs
200257	199356	199344	199465	199115	198499	198578	200925	200968	200664	198394	197637	197559	202792	202391	203392	201602	201844	201256	202064	202332	200835	200828	201284	200282	84012.9	B1AU75	Nasp
158476	156863	155153	15503	158512	157577	15783	159252	158974	159376	15868	158829	159952	161209	159389	16043	160398	161066	161555	159248	157848	159144	160369	160602	160582	50488.6	B1AUN2	Eif2b3
144107	143275	142162	140909	136658	141714	140407	132415	138107	136252	141245	141588	141467	148442	146048	148785	146783	147208	14638	147205	147978	146035	145513	146947	146805	12715.54;19796.51;18787.33	B1AUQ7;Q9R1K9;Z4YJH1	Cetn2
167417	164768	164399	163927	16,6	164007	16514	166228	165702	164096	16,5	163778	165385	168856	168434	169849	168559	169794	168497	168444	168196	16759	169545	168936	168096	26318.5;26519.68	B1AUY7;Q9QY36	Naa10
142848	120964	111677	123467	121676	121757	12603	127191	122795	118514	12815	12634	121427	11893	125028	125433	117404	129391	123551	122493	11757	114562	123844	122528	119962	23934.94;23847.86	B1AV75;Q3UJP5	2610301B20Rik;
132234	136502	138297	140036	12,36	134366	125565	120402	131938	121313	124265	117358	12304	135754	133562	135002	128742	116904	131154	134091	126669	133593	134389	138523	13727	24491.99;28396.35	B1AVP5;Q8BHE1	Gemin8
150446	142574	138079	13827	143794	144904	142381	147433	14727	141063	141389	141397	140479	120238	125764	12233	124075	120706	12852	11005	122843	111478	126139	119554	119894	65963.22;69559.28	B1AW21;Q9Z2C5	Mtm1
168088	167203	165597	166627	164489	165379	16542	16475	164789	16,52	167868	167401	166686	166242	167335	169397	167482	166882	167876	167478	166824	167545	16691	166934	166295	23478.62;23632.79	B1AWE0;Q6PFA2	Clta
131687	145299	149845	140297	147275	145134	148103	143358	143948	144296	143561	141952	147679	145405	150374	147586	153091	148237	155951	154485	143865	148289	146289	155172	155847	282713	B1AWL2	Znf462
147296	152004	15182	151395	152807	151505	153661	149445	149896	15,16	149323	149035	148198	137227	137725	14006	133897	135157	132958	138654	136955	138251	133717	132134	133015	22887.1;28308.28	B1AWZ5;Q9CQE1	Nipsnap3b
134789	144915	143453	119548	140355	115492	120698	141638	137875	138898	138719	141484	127753	144632	142427	149075	146112	144666	150117	150509	115626	147641	148064	125653	147863	22113.1	B1AXD8	Akirin2
130462	12494	12114	116512	125919	120201	121865	124631	123174	121391	121053	121156	116995	12794	125977	128945	12601	126898	128211	126609	125834	126273	131694	130536	12949	120229.88;120329.01;120313.05	B1AXI9;J3QMP9;Q62036	Cep131
168627	16975	174408	174337	173863	175018	174542	176181	176371	175355	171747	172819	173213	174745	173922	174159	174297	174747	175813	173868	174603	173741	173272	173922	173652	6037.28	B1AXP6	Tomm5
127146	117843	119574	120556	136884	135603	135931	124861	130712	132507	137352	119172	113376	116171	124214	105913	112091	11,85	113688	110041	11347	992725	11955	118639	118986	142061.44;152651.6;151370.21;152878.87	B1AXS6;B1AXS7;B1AXS8;Q9JLM4	Zmym3
164274	164845	165141	164046	162677	16243	163054	164426	163845	164719	163681	163239	16309	16256	162138	162594	158304	156591	157541	16238	162566	163131	161997	161219	161508	38001.11;42531.41;42618.49;41129.72;39489.88;39576.95;38088.19;41022.7	B1AXZ0;B1AXZ4;B1AXZ5;B1AXZ6;Q3UR02;Q60899;Q80UJ0;Q80Y51	Elavl2
135843	124389	131424	129881	126361	127823	133154	126847	125111	134287	131987	131229	133692	132587	135146	134082	136166	134329	135367	129927	133774	130576	131309	13514	132026	123811	B1AY10	Nfx1
128419	136085	149349	133885	131773	149092	128405	128875	15637	153505	130904	132017	129606	12787	11742	129189	13564	124072	121578	144274	129176	127655	124255	13652	128492	294000.95;294129.13	B1AY13;E9PV45	Usp24
138335	131743	137069	135303	134506	135828	134444	135631	136598	136158	137272	137826	137206	137443	135794	137893	136512	133696	135572	134584	137265	137584	138283	136676	136768	104335.01;104773.49;104773.49-2	B1AYU7;Q8C5N3;Q8C5N3-2	Cwc22
140392	141466	142431	144583	140797	139475	141031	138298	141871	140276	137215	136891	136288	132672	130971	169278	122085	122767	115836	11945	128955	120131	132807	121156	125704	57682.05;59236.87;59236.87-2;59236.87-3;59236.87-4	B1AZ46;Q8BKX1;Q8BKX1-2;Q8BKX1-3;Q8BKX1-4	Baiap2
157986	163903	162832	162371	16423	164319	165689	162025	16029	160737	161198	159811	161011	158667	158293	15594	159586	159126	158534	154677	157022	155072	158792	159596	159839	182773	B1AZI6	Thoc2
146639	151337	150046	149825	148788	149993	148578	150095	150039	149772	148204	14837	14942	146572	147545	149405	147045	148644	146538	148081	148471	147072	146717	148956	148196	108036.96;108036.96-2;108036.96-3;106169.86	B1AZP2;B1AZP2-2;B1AZP2-3;B7ZNS2	Dlgap4
153384	155322	155845	156053	156179	156561	157794	155076	15385	156355	154986	155717	155365	154121	154782	156273	156405	156702	155837	152717	153945	15176	154628	152571	154973	33099.49;33340.78	B1B1D8;Q9D773	Mrpl2
131044	132229	138771	137235	127386	137361	132237	125514	139054	128334	12665	126863	138622	136181	123119	121958	131734	132214	135594	133032	135055	130329	130195	135036	132167	214618.51;215851.71;214419.25;214419.25-3;197371.06	B1Q2W7;D3YZK4;Q80UV9;Q80UV9-3;S4R1B9	Taf1
147012	143462	145619	145405	141445	143344	141153	137279	142532	139695	145849	144302	146351	150792	14651	153586	145815	146734	147674	147092	148461	146905	150399	150799	149189	5668.5;7322.38;6899.84	B2KF73;O88892;P84102	Serf1;Serf1;Serf2
145628	146213	146595	147928	146868	145084	146395	14515	142094	144512	144892	145326	147371	146152	14661	145982	145602	145914	145153	147559	149842	143455	144661	146262	149014	19579.87;19727.05;19727.05-2	B2KGA7;Q505B7;Q505B7-2	Zbtb8os
156821	158917	157943	159415	158559	157854	157339	157069	156816	157903	156489	158106	155098	157085	156672	156077	157114	157607	157829	15532	156776	15535	157836	157796	158552	27418.75;27546.88;30254.77	B2LVG5;B2LVG6;E0CXT7	Cpsf4
214316	20997	210717	210663	211728	211411	211931	212042	210797	21108	21138	211452	211023	210856	210919	21048	211208	211007	211258	211526	211785	211295	211276	21,2	210589	48562.5	B2M1R6	Hnrnpk
181413	183497	182762	182459	184102	186067	184171	183641	185233	182787	189165	190226	188959	183634	183793	18,45	184182	184274	183829	186688	186649	185313	186423	187083	186974	84266.9	B2RPU8	Zbed5
15136	149302	149841	149049	148109	149961	15014	144894	148206	146746	14827	148006	147825	152694	149244	151375	150942	149969	149615	148467	14793	147177	148601	149138	150478	117766.12;128217.57;128196.49	B2RQ57;F8VQH0;Q4JIM5	Abl2
176055	17386	174541	173021	177233	17451	17562	171886	170023	169835	173531	17234	174597	175334	174944	174905	176772	176292	174198	170732	172196	171569	175626	177016	176724	243238.38;236249.49	B2RQC6;E9QAI5	Cad
147265	145605	14829	148852	148677	149975	149215	147486	148912	149979	145846	148656	147194	140878	142346	141974	141937	143357	13996	139464	143509	140972	143054	141891	142826	225542	B2RQG2	Phf3
144496	14571	147306	146943	145557	143848	146682	141969	143758	14463	144686	145133	145403	147734	147739	149237	147731	148682	147788	14665	147579	146845	147223	149529	149608	77731.97;87150.48	B2RQS1;Q9ERG2	Strn3
141897	145286	12944	133817	130721	134875	146133	137147	135465	139314	131953	131139	143418	154435	128703	126819	124339	123591	136839	126844	125255	12602	125552	12045	121403	191735.27;188780.65;188907.75	B2RR82;E9QNG1;Q9Z0R6	Itsn2
131696	140129	141046	149637	141257	142502	153053	11995	127182	16498	153562	140339	120694	121651	151102	116315	14606	157298	142308	16326	123212	161354	154931	13368	150208	161092	B2RR83	Ythdc2
136427	138017	138315	14127	138891	14084	139807	144972	145655	145864	140473	141103	139914	125923	122857	124726	118975	119434	122264	129752	128716	128797	122122	126997	124914	232137.94;235817.04;230990.82;232754.89;232754.89-1;232754.89-6	B2RRE2;E9QAX2;K3W4L0;Q9JMH9;Q9JMH9-1;Q9JMH9-6	Myo18a
128921	128609	127995	127333	148237	128818	129297	122765	124942	128786	125365	132114	130297	124617	129006	122478	125903	129043	126338	128724	126138	127907	128846	131282	141056	118997.25;119655.04	B2RRE4;J3QPN0	Znf518b;Zfp518b
148403	148995	143191	134733	125921	135661	148048	151318	137824	12874	147274	14518	148825	13037	145325	147537	145339	134957	136195	134386	13391	149459	149069	146828	133242	165604	B2RRF6	Znf518a
149908	149675	150036	150763	147204	147114	146707	149643	148435	149141	146312	147897	145523	14969	149356	149194	150326	150588	149888	151583	151799	150462	150593	15118	150303	153922.74;153794.61;153737.56;153737.56-2	B2RRI2;F7CVW0;Q689Z5;Q689Z5-2	Sbno1
131289	124951	129592	131443	13582	144803	142696	136832	138651	150148	148413	148904	129905	13424	150123	13642	150425	135556	138316	152196	13,85	152319	152501	139961	140785	74517.6	B2RS91	Rrn3
117492	122367	121227	121383	125578	126275	117901	118584	116706	122584	113905	85368	123131	136557	135051	133959	142014	141009	146668	135766	12682	132025	142374	141714	136517	148168.53;148230.56;148230.56-4;148230.56-5	B2RSU6;Q6AW69;Q6AW69-4;Q6AW69-5	Cgnl1
127146	128292	124905	129657	13004	143355	166184	126698	13,33	12,52	127927	134388	128845	141264	132269	132838	126099	131295	129747	128607	130861	125542	140202	128977	133756	194557.79;190734.41;194444.63	B2RSU7;E9PWI6;Q8CHG3	Gcc2
159086	159716	158969	16072	153481	15387	153839	157829	158793	158299	15536	158409	15622	161259	162532	16174	15894	159041	160611	163952	163641	163352	162808	162427	16281	49116.2	B2RUP0	Rbm34
138071	141333	119017	144036	140816	140653	142917	140777	140588	142811	121393	140384	138836	141228	135205	139454	145186	144292	145799	142381	139598	14078	142268	144956	141418	91983.41;76222.52;100796.72	B2RUR8;H3BKW8;Q8R554	Otud7b;Otud7a;Otud7a
141413	140222	141996	140478	14,08	138374	13868	143352	143276	143933	139442	139491	141044	143801	142133	144266	142852	143771	143342	146586	147069	146435	14205	142619	142189	263305	B2RWS6	Ep300
131385	132244	133651	132928	131203	129063	13487	132405	128363	13776	131521	129233	136709	133804	12494	124068	12751	126569	130561	135164	12452	11779	123079	132029	129214	128396	B2RXC1	Trappc11
138992	140846	141303	143146	139567	140073	14275	135677	136283	136559	135005	137721	13958	143602	145156	146371	143995	143157	143529	143058	141963	142615	142227	143007	142096	155738	B2RXC6	Polr3a
200783	202952	203275	201449	200471	199596	200558	200862	200637	200236	198386	199789	200063	199315	19913	199306	197406	195163	195657	198133	196552	196307	197358	195583	196179	36609.6	B2RXM2	Gm6793
130079	134196	13069	128075	130568	13,36	128944	131982	133935	133955	134385	132626	13027	130358	128361	130226	134009	132406	133688	128428	13246	13044	130903	131749	131615	142676.28;140135.33	B2RXQ2;B2RXW8	Ppfia1
142883	148089	146273	144483	145822	147214	148725	152144	152111	152537	15046	14328	149031	134379	135646	143398	136169	138388	136832	134812	142807	139665	134147	134798	132169	206230	B2RXS4	Plxnb2
155762	158353	158331	157765	158422	158256	158172	157821	159131	15947	155416	157064	156957	152503	153431	151927	152973	153633	153202	151226	150442	150591	150624	151885	151725	114561	B2RXT3	Ogdhl
175856	176717	175941	176128	175775	175699	176408	172577	17254	172738	174429	17,5	174863	174722	174244	177554	176551	175987	176622	174781	175262	17469	174487	174661	17547	99551.9	B2RY56	Rbm25
191449	190223	191357	193609	189196	189707	190504	191087	192065	189765	190906	19008	19076	199319	198431	200799	198732	197252	200134	196954	19502	197131	197501	195104	195424	280500.73;281221.55	B7FAU9;Q8BTM8	Flna
19057	191868	190504	190509	190342	188773	190105	190601	189592	18953	191632	191443	191936	195448	196266	198233	195375	196008	195244	196164	195912	194835	194795	194708	194975	19339.28;42096.31;16354.73	B7ZBY7;E9PY39;Q9CZY3	Ube2v1;Gm20431;Ube2v1
150727	148223	149909	151699	147653	149024	148436	147405	148489	146558	150001	150176	150278	140908	143842	146096	136486	144543	143323	145903	143524	142966	144764	151203	143467	52216.43;43174.38;49209.88;49138.8;46252.02;52345.5;52287.51;52287.51-2;52287.51-3;52287.51-4;52287.51-5	B7ZCU0;B7ZCU2;B7ZCU3;B7ZCU4;B7ZCU5;J3QNK8;Q8CBW3;Q8CBW3-2;Q8CBW3-3;Q8CBW3-4;Q8CBW3-5	Abi1
128176	130977	119857	11,67	129044	131481	126856	121862	117888	110122	122801	12817	120245	127197	130495	131323	133456	137112	136428	128184	124814	129284	129195	130305	132505	22350.1;15462.05;30084.16	B7ZCV4;D6RJJ8;Q8BGB8	Coq4
139423	147527	148437	145773	147643	145472	147063	151279	15021	151258	144311	142203	146574	148316	149012	148696	149284	148032	149373	152015	151964	152029	145545	146502	147546	56677.2	B7ZMP1	Xpnpep3
121664	122702	126522	12188	113588	123245	120936	130385	122767	11391	123934	116867	119252	119249	111048	127621	120455	119354	121817	120911	122068	117552	11816	124454	11814	30061.52;12958.69;NaN;NaN;38076.28;38076.28-2	B7ZMQ0;D3YVC8;F6UDW0;F6WLR1;Q14AI6;Q14AI6-2	Rpusd3
124914	121833	123779	127551	12194	127054	123399	126709	127053	127291	126866	125713	127271	132808	134266	136059	129858	130245	129273	130976	131654	130331	129533	132966	132175	37168.94;44065.61;44065.61-2;11103.3;31555.31;37610.82	B7ZND9;Q9D845;Q9D845-2;V9GWV2;V9GXL5;V9GXN9	Tex9
192736	196622	195187	19451	195195	196061	195085	194439	193948	193902	195549	194597	195148	198485	198268	197164	19888	199007	199125	197681	197969	196311	199032	19912	198763	43934.68;42679.31	B7ZNL2;Q78ZA7	Nap1l4
164002	162158	163405	16353	162155	163434	163933	16513	164918	165065	162551	161317	162519	16465	165841	164234	15291	156386	159015	16488	164148	165364	159881	162041	164268	57427.89;56381.71	B7ZNU9;Q61235	Sntb2
148505	149575	149491	150219	149104	149487	15014	14766	147117	147377	147404	147767	149175	147453	146713	146696	148477	148393	148091	148938	148105	147641	148239	148575	14654	133349.81;134069.56	B7ZP47;Q65Z40	Wapl
153372	156512	159794	157721	158344	157361	157278	157368	159386	158187	157689	158033	158146	162184	160653	160815	16,26	159335	162328	159279	159376	159368	159585	15998	159938	68590.36;68689.49	B8JJC1;Q8BJ37	Tdp1
127433	120122	123488	12,97	12774	128778	125815	124158	122427	130732	124888	115293	12708	124432	126194	131145	106191	128197	121993	128264	12657	122049	125058	120196	124433	NaN;88935.23;80140.51;85278.01	B8JK81;B8JK87;Q3TP05;Q8K371	Amotl2
159732	158628	15738	157663	158672	158659	158608	159441	157804	159519	160036	16098	160017	161899	162524	163262	163008	163641	163018	163434	163609	163374	162993	162851	162916	188851.93;194741.51	B9EHJ3;P39447	Tjp1
116619	123945	127981	126124	127005	125588	130404	105992	120911	113877	127517	127725	124063	123248	125361	112084	128983	125325	124108	105367	12596	114082	118692	119639	12564	349071.03;349418.45	B9EHX4;Q62388	Atm
127447	156575	151759	151709	151736	15037	144748	154373	150721	153754	131657	153961	154401	156081	157228	15564	156118	157468	156027	156275	157445	158295	160925	155841	15,83	32050.38;32001.31	B9EI21;O54836	Zmat3
152182	15138	157547	157625	155961	153111	157539	148614	143234	146692	13289	128692	130451	149456	150464	150458	150559	149305	150727	149692	147752	149614	149396	147167	149334	166865.76;170820.83	B9EIX2;Q80U49	Cep170b
126702	13119	130676	132128	135147	147514	130415	132925	132786	13386	13398	13584	134855	12661	134038	124128	127216	127857	130745	132298	130603	131259	131494	133108	131815	101269	B9EJ86	Osbpl8
149168	142985	145364	142612	145594	142068	144708	146324	149375	145158	14528	132549	142185	152668	157464	151313	15495	151258	154808	152783	153743	156247	155349	151292	152325	93850.6	B9EJR8	Dnaaf5
132144	132395	136298	134342	138155	134016	135717	134248	129804	129542	132283	129755	134176	129052	132352	128564	134215	128883	127483	13329	136416	134652	13418	134211	131371	188351.53;189078.45;189078.45-2	B9EKJ3;Q80TL7;Q80TL7-2	Mon2
155258	156734	156085	157148	153058	154778	154798	158302	156364	157442	158794	157448	158433	147914	148329	146482	147845	14717	148012	147874	143741	145792	148322	148275	148646	191460	B9EKS2	Kdm3b
140074	141081	139266	142812	136467	135493	135236	119171	120597	122256	122572	117599	122876	132439	133039	140296	130744	131471	142833	13135	132903	128069	144813	129359	127709	20146.42;20146.42	C0HK79;C0HK80	Arxes1;Arxes2
155821	155343	158928	160865	15785	158139	158258	158847	159717	159682	158107	159865	15934	161242	160777	16319	160161	16,04	159609	159693	159333	157685	159164	158931	16081	51954.44;51954.44	C0HKD8;C0HKD9	Mfap1a;Mfap1b
240328	23717	23744	237953	236627	236288	23671	236937	237533	236123	236438	237089	237988	235776	236227	23679	23557	235822	237017	233939	234679	233895	23565	235665	236773	14135.49;14135.49;14135.49;14135.49;14135.49;14135.49;14135.49;14135.49;14135.49;14121.46;14161.53;13950.26;14149.52	C0HKE1;C0HKE2;C0HKE3;C0HKE4;C0HKE5;C0HKE6;C0HKE7;C0HKE8;C0HKE9;Q8BFU2;Q8CGP5;Q8CGP6;Q8CGP7	Hist1h2ab;Hist1h2ac;Hist1h2ad;Hist1h2ae;Hist1h2ag;Hist1h2ai;Hist1h2an;Hist1h2ao;Hist1h2ap;Hist3h2a;Hist1h2af;Hist1h2ah;Hist1h2ak
163279	164402	163298	165316	161485	163794	161817	162354	164909	162679	163412	163086	161287	16625	165834	164995	164033	16,59	164551	165997	164204	164417	166443	167726	165566	29070.01;32168.46;32168.46-2	D3YTR5;Q9Z2D8;Q9Z2D8-2	Mbd3
152953	154002	15524	155716	156241	156935	155999	154803	157503	155923	154655	151727	155382	152499	153691	149845	151067	150371	151673	152331	153175	153603	150992	153342	152927	27931.31;19568.96;21867.65;20626.3	D3YTS1;D3YWT0;D3Z569;Q9R0P6	Sec11a
120959	118566	117907	115243	125589	117319	119703	11677	119846	127349	111248	116452	121139	119991	119887	125289	124024	119945	131606	131325	130713	126949	118893	119095	119619	102207.47;102306.6	D3YTT9;Q6KAQ7	Zzz3
136918	138838	136433	135995	129607	126112	127812	129172	131625	130984	13135	133116	140259	135951	134579	137925	131324	133389	135676	130529	131256	135459	130829	131708	129737	61159.55;62734.32;62734.32-2;62734.32-3	D3YTU2;Q3U0K8;Q3U0K8-2;Q3U0K8-3	Ogfod1
152758	15171	150731	153291	152076	151692	152478	151435	15118	151148	139642	139826	142045	15564	157031	155562	153865	155163	155175	151483	151417	151345	141723	143614	14184	33081.71;34376.15	D3YU12;Q8K2T1	Nmral1
148629	149468	149042	150183	150012	149346	150579	146234	147625	147067	14894	149012	150409	147203	146561	147197	146968	147385	146565	144676	144766	145844	144674	145494	14633	62780.03;62908.17	D3YU17;Q8VCM8	Ncln
140902	140449	141269	137278	142691	141564	142207	14383	143322	143033	141348	14286	142017	14367	144226	14664	143868	142495	144908	143409	141463	144586	141439	141294	142322	102598.33;100165.51;100306.64;100306.64-2	D3YU56;E9QP59;Q9WU40;Q9WU40-2	Lemd3
144704	14521	144971	144066	141942	141367	140761	139591	140733	141839	141966	14056	142232	138563	138361	136237	137864	135908	13789	137665	135393	138517	138316	135013	13,67	56167.94;63021	D3YU58;Q9WVM3	Anapc7
169595	172104	170505	169337	169275	169907	169868	170132	170252	169752	169753	168999	169897	169969	170124	171658	168766	168235	168943	169497	168165	169247	167912	16764	168425	237060.26;231883.36;235363.33;230186.43;235389.33;235389.33-4;235389.33-5	D3YU89;D3Z1U0;E9QL53;F6SBR5;P49025;P49025-4;P49025-5	Cit
163739	16175	161662	162257	163221	164617	167293	160049	160364	162443	161837	162875	163644	159756	157558	159986	16051	160844	161045	15657	155748	156277	153411	155892	158103	49913.17;50834.19	D3YUM1;Q91YT0	Ndufv1
154089	154044	155296	155321	156985	155243	158102	154971	152762	155935	155527	152669	155334	158094	157523	159318	160231	158238	159563	154571	155893	156042	154416	155141	157523	70322.68;65853.66;65853.66-2	D3YUP1;Q9WVG6;Q9WVG6-2	Carm1
138019	139019	139922	140516	138516	139594	139833	137306	138073	139557	137779	13935	139787	140563	140944	141745	141668	140021	141797	14123	140637	141192	142098	141836	143383	144857.38;149669.26;154058.08;154910.04	D3YUW8;D3YUX1;Q0VGT3;Q8BZH4	Pogz
140873	140012	141092	14367	136394	138524	140156	139991	139965	143403	140936	140595	142008	144511	144992	144238	144636	147239	145167	145355	148236	144895	145125	143855	143476	17459.01;15741.99;28575.34	D3YVH5;E9PYE2;Q8BSA9	Tyw3
167141	166642	167088	166906	169051	166365	169962	167234	166779	168927	163534	162718	164347	14694	147633	142817	143812	146102	141336	147821	14867	14914	146292	14885	149821	120986.43;113598.93;120970.37;113582.87	D3YVL0;D3Z3E8;E9PW39;P23249	Mov10
129982	127848	125524	112981	118602	120339	120977	123463	142362	120572	12752	124768	134435	137521	132579	134842	134006	133787	133568	132547	131741	13114	13464	135345	13582	85381.61;93434.45	D3YVU1;Q99LG0	Usp16
143138	143167	14191	141923	140157	141251	13857	132982	132155	135043	145388	145806	146856	144384	14,56	146949	147988	151247	144648	148716	148885	147558	150439	153164	148648	144852.77;143264.1;149101.58;149733.18	D3YVU4;D3YVU7;E9QL25;Q6P1G2	Kdm2b
117968	117386	12729	14556	113551	123459	130512	130443	122106	129504	115538	115963	114856	131231	130842	131913	129055	146157	13069	132433	134677	133817	127876	127229	126952	52071.14;45521.72	D3YVY9;Q14AI0	Dscc1;DSCC1
155131	154768	151752	156374	158807	158743	159524	154901	154905	156383	157145	152258	15,72	15375	156087	154279	15582	156712	157888	149048	151436	150804	152243	152485	153058	5108.95;10561.33	D3YVZ9;P58059	Mrps21
131457	135457	137812	135765	136544	132303	138852	125131	133514	115442	121858	116896	119041	981129	102231	988581	115024	101755	894491	971093	127431	978108	101855	115477	121768	106383.66;98916.02;111978.07;109076.8	D3YW19;D3YW20;I1E4X5;Q8BWQ6	Vps35l;Vps35l;Vps35l;
17114	17366	171357	171472	173477	172238	172547	17,21	171225	170377	171845	171171	170887	168296	169739	169349	168888	168975	170418	169472	167431	169671	16918	169298	169454	28036.55;31270.03	D3YWF6;Q7TQI3	Otub1
132321	132401	129743	135883	128675	130475	125496	130718	131108	129713	129302	127554	127508	121547	111325	120099	115486	123251	120044	124133	120785	101048	117732	121888	119497	18213.42;34438.5	D3YWG7;Q8K0V2	Dcun1d3
150285	147073	150463	146792	152265	148077	149132	145402	142027	144045	146011	146117	146152	147501	153685	15545	157257	155328	157698	154262	152662	155741	153533	153164	154949	46434.9;48477.14	D3YWK1;Q80W47	Wipi2
155307	152778	150405	150406	149408	149044	149142	145904	147082	14695	153286	152224	154443	142385	146288	139199	148801	142041	140323	144648	139625	151967	154257	145236	146782	30522.94;31083.69;31083.69-2	D3YWR1;Q9CRC9;Q9CRC9-2	Gnpda2
12922	125915	128733	13193	133969	136261	134617	13238	131364	129758	135754	133383	134183	128356	123098	125932	12696	125883	128553	122241	125236	125285	130165	128803	128074	14790.39;17359.08;16804.8;16804.8-2;16804.8-4;16804.8-5	D3YWS7;F6SJM7;Q8R2K1;Q8R2K1-2;Q8R2K1-4;Q8R2K1-5	Fuom
126187	123827	124587	123095	125797	124603	125559	124344	122003	12514	124063	123654	126452	127841	124209	122845	123404	124807	127133	126271	122115	121106	122857	124395	123573	88464.3	D3YWS8	Leng8
13615	135414	137684	139099	14306	14236	143198	142147	14518	144721	145288	146531	146393	147005	145158	147381	146033	14544	14594	144857	146414	145416	148484	149299	149553	35181.61;36869.44	D3YWT1;D3Z3N4	Hnrnph3
146007	150059	151894	149005	149701	148449	149829	149452	150173	146356	148403	148079	147814	153894	153147	154036	150074	150095	149027	153272	149622	150932	153953	150445	150353	241051	D3YWX2	Ylpm1
139669	152431	152417	151884	15291	154804	154869	148537	149459	149186	152652	152894	153413	153745	151132	150166	143885	152037	141942	140589	141319	13613	155775	150626	151287	45822.28;49348.43	D3YX27;Q9JIY5	Htra2
121638	123262	122644	125049	130895	165816	131492	129544	120831	13061	127026	131288	127506	126875	122916	126655	118535	142922	128504	123744	122838	123911	124232	12,2	12507	106405.39;111159.69;106804.84	D3YX85;E9PX52;Q7SIG6	Asap2
146232	146964	147387	142156	146901	143343	145822	142872	14526	145275	14106	12355	145134	125912	150129	125325	124264	118449	121001	141848	140343	146046	11854	114486	147039	82015.8;75003.3;85996.19	D3YXB7;D3YZN4;Q3ULF4	Spg7
140646	13901	139164	137719	137869	138291	138358	130118	139287	138386	13865	120991	136451	0	125901	118896	0	121726	123661	118058	116481	0	13593	118675	112048	32279.11;25609.46;32407.28;32436.28;32436.28-2;32436.28-3	D3YXH9;D3Z0V5;E9QL22;Q3U1C6;Q3U1C6-2;Q3U1C6-3	Tatdn3
146335	144515	135541	14474	140241	140445	14332	142797	141636	14629	142126	147379	142217	143945	142675	144519	143185	136532	116116	144285	141234	143249	116911	145225	137425	54533.1	D3YXK1	Samd1
153585	153359	158529	157648	158596	157488	157792	154797	157022	157145	15614	155836	155697	156063	154623	156177	153215	153748	15302	153233	155212	152169	152502	152894	153616	105103.61;105316.85	D3YXK2;S4R1M2	Safb
166345	167996	16761	167611	165166	165878	165146	171157	170216	169493	165897	165332	166192	173944	172312	170147	169088	169945	169033	174801	174369	172758	167217	168617	168568	17942.53;21915.79	D3YXP6;Q9D1G2	Pmvk
148116	147057	15124	150498	152757	153733	152656	150367	153002	152786	151351	153691	152014	15757	156458	158659	157848	157497	157916	156361	158491	156161	160341	159496	16004	71468.99;70481.87;98242.11	D3YXR5;D3Z3A6;Q60953	Pml
163708	157876	159936	158792	163829	163738	164748	15906	159477	160725	160173	160755	160404	156516	156854	158007	161316	160342	161813	153426	154963	155401	157068	157198	157734	49573.27;52625.65	D3YXT0;Q91WD5	Ndufs2
154874	15416	153546	155612	153143	15389	154544	154084	154801	154542	15377	154315	152607	154526	155529	15261	154381	156537	157011	155394	153407	155322	155259	156545	156994	15391.02;15391.02	D3YXW1;Q9D945	Llph
13887	140829	138529	136905	139203	138281	136989	137616	142496	138525	135982	137122	143606	141287	143728	147992	142312	145336	142831	13951	147465	138745	142291	141445	142138	68176.64;68419.9	D3YXZ3;Q91YS4	Klc2
123785	116779	123954	121069	138079	141497	142421	122509	115979	120162	142853	14193	141128	122327	121309	125836	121031	120005	120275	123414	118912	118739	125024	124832	117131	56869.05;64062.07;64062.07-2	D3YXZ5;Q91WT8;Q91WT8-2	Rbm47
171262	169968	168644	17185	170701	171623	172513	171529	169996	171471	169318	170645	170187	165894	165767	162868	164425	165885	165121	167577	165244	165289	16657	166199	166254	23160.8;19971.39;22277.78	D3YY09;F6T9K1;Q9D6N5	Drap1
139852	119279	121375	124639	126168	118852	125419	120437	124646	128825	123533	123691	126611	120209	128172	123896	117593	123594	118861	123454	113825	115195	121361	113802	121678	63975.51;59770.6	D3YY75;Q91ZD4	Vangl2
146632	146492	14544	145244	145234	143719	140987	145627	141829	146577	140397	142205	142338	15226	149981	150286	149411	147639	151535	150949	149229	150569	148232	147103	145967	144639.6;144538.5;144548.54;144548.54-4	D3YYC3;G5E8N3;O88974;O88974-4	Setdb1
150788	151419	153322	155437	152917	152781	152446	154362	155193	154125	150033	152575	152298	149448	151412	152172	155089	149493	149957	149542	153177	151702	145467	149626	147639	16087.97;22238.33	D3YYL1;Q921K9	Bcl7b
172173	173563	173484	173808	172356	172802	172908	169926	170933	172273	165006	165753	165446	168678	168053	167246	166727	16604	166662	16614	165677	166551	159778	159743	162222	60435.4	D3YYT1	Glyr1
159395	156284	160593	161593	161051	160734	158928	16175	162185	160989	161938	162589	161446	160045	160074	163293	162695	162125	16363	160975	162733	161693	163626	162584	161739	47214.33;49875.42;49875.42-2	D3YYW8;Q91V81;Q91V81-2	Rbm42
19309	194062	194576	204841	204185	20484	204294	132829	195788	194866	192644	132683	204663	192902	192733	192924	203553	194619	204766	202013	193645	20241	203278	20451	20549	14072.6	D3YYZ2	Gm5239
140907	144572	145181	145032	143568	14448	143227	144789	146709	14661	145752	146091	146678	132753	133921	13326	140158	133218	132592	138429	133756	133418	137151	138321	134906	60176.17;53551.88;60263.25	D3YZ08;E9QM06;O35144	Terf2
172216	175663	174515	177923	175029	176276	175059	174421	175327	175919	175866	175995	175874	174826	17457	176079	175531	17,66	177078	173371	175831	174713	174429	175289	175319	20447.78;23474.04;23474.04-2;23474.04-3	D3YZ09;Q9CY66;Q9CY66-2;Q9CY66-3	Gar1
15208	153345	151568	151385	149055	150049	15055	151781	151035	151943	149966	150542	149565	149978	149661	147244	149123	150336	149887	149477	150367	149069	149886	150004	150502	12584.53;13251.24;13293.32	D3YZ20;O08740;Q6PI63	Polr2j
13924	148441	14653	141544	112208	137046	138889	139155	139338	140923	139518	138957	140208	144676	144121	151795	143313	12417	117753	144825	141346	14637	121908	125579	145611	16738.98;18706.2	D3YZ60;Q9CYZ6	Rex1bd
145096	15212	157242	167126	163707	164271	16199	164247	169951	162396	16494	163557	170651	165916	160785	167295	162292	163762	161287	159721	162706	155193	162503	161789	162113	212335.48;215524.96;215538.16	D3YZ62;D3Z4J3;Q99104	Myo5a
143627	143463	140869	144395	142104	142594	141327	141096	142139	142407	142086	141617	139172	143419	140913	146374	143166	141549	144386	139072	146101	143476	145081	143021	143018	95686.09;102870.34;102610.04	D3YZC7;D3YZC8;Q8R3B7	Brd8
139052	125493	119933	123251	123459	125255	122566	12374	123542	122291	126325	126233	120483	121498	120229	123551	123418	121347	12,36	131689	124611	147759	144619	126387	148943	135344.65;138965.6;138834.41	D3YZE7;E9Q9F9;Q6GQV7	Edrf1
144721	148429	150855	150216	154249	153717	15345	148649	149962	148481	153563	152399	152888	156712	154725	157765	158354	159237	159104	155279	157585	156891	162062	160393	16108	52938.8	D3YZP9	Ccdc6
15362	155126	15514	153084	153788	153506	154761	162415	16066	160238	154622	155916	154715	160994	161753	159303	161786	16087	160993	167649	167542	166155	160762	160363	159671	26108.68;38841.93	D3YZS5;P97473	Tarbp2
149518	146223	154554	154346	153998	14876	149139	147377	153795	151337	146965	146529	153259	147529	141716	148787	148065	143358	142578	152516	149327	142101	141244	148081	147707	25200.57;21275.97	D3YZZ5;E9Q7G1	Tmed7
154755	145186	146503	138209	143751	168243	141195	137559	140646	147196	136831	135688	144629	143286	143232	143884	142143	140472	138733	140199	138967	139522	13849	144567	140044	147155.28;102598.71;151860.31;151860.31-3	D3Z030;F7AI27;Q6EDY6;Q6EDY6-3	Carmil1
160414	160627	160544	162864	158848	159363	159306	160239	159466	161843	160397	160155	161005	156932	15,63	156277	15489	150705	152352	156354	156855	155439	154031	155079	154898	78034.49;77951.49	D3Z041;P41216	Acsl1
159787	170571	169868	169307	168107	167549	167725	165475	164869	164914	164231	163277	164292	166567	169425	166559	167292	164905	166086	165441	163854	164807	163495	164477	164452	33591.61;35880.1	D3Z0F5;O88545	Cops6
139777	142645	146723	140746	139012	138894	120278	119248	146627	119934	120828	144642	11668	963102	125182	119866	126569	119896	150437	129004	145022	108639	13931	124014	107312	91745.8	D3Z0K6	Rsbn1l
169721	171089	173072	172688	172516	172183	172747	173262	171823	174303	170539	170214	170387	168588	169105	166888	169988	170207	167913	171506	171927	171122	167748	167994	168111	95494.5	D3Z0M9	Ddx23
148129	146798	145868	145251	147423	145588	143679	147027	147612	143378	14777	14557	14681	145838	145657	14273	118773	144726	142886	146166	147509	12647	141448	144402	144029	10129.58;14127.09	D3Z0U4;Q9JKP8	Chrac1
191875	179713	178265	179365	177254	179342	17861	179192	181211	18031	180467	182224	179992	181424	18071	181018	183154	183618	184695	182636	179931	182726	184594	185169	184309	28915.87;43224.09	D3Z0V6;P12849	Prkar1b
171421	170878	170923	17,2	169505	167284	169411	171551	176421	170278	166553	16524	168075	161324	162181	162518	162464	161339	161223	165345	165139	165973	161942	159856	160373	102086.41;109810.78	D3Z0V7;E9QLZ1	Tsc22d1
153554	141512	142596	147769	141683	151984	148459	148945	141639	144973	149664	150241	149644	146254	145433	146664	146254	143665	148166	145016	143754	145984	145054	148124	149463	8353.85;21543.33;35332.3	D3Z0Z6;D3Z136;Q8BHI7	Elovl5
155478	146489	147996	155053	151951	149118	151714	148669	150122	152959	150031	148256	148989	152716	150783	150567	164148	152031	153391	150922	160325	151193	151663	158859	150124	37166.54;37314.68	D3Z132;Q5U4D9	Thoc6
126158	132303	131863	134893	135676	135642	133308	132718	153794	131845	133189	132958	130127	143424	143661	148723	147599	148374	144341	142174	143018	143246	142379	15608	143789	42583.05;46502.57;46502.57-2;46502.57-3	D3Z1C5;P70662;P70662-2;P70662-3	Ldb1
142628	149091	147568	143067	144684	144803	142866	146606	145943	144676	14393	119659	11,96	144479	148738	150142	141782	142144	139438	148169	147366	146386	139919	141896	142277	21535.04;23689.62	D3Z1H9;Q9JL62	Gltp
144196	144974	142555	144381	143669	145993	145353	140231	139509	14303	141173	143103	142265	135049	139684	138232	131452	135973	132706	137787	137188	136726	138906	133724	137259	75970.94;84457.44;70316.76;75769.63;75632.49;78765.96	D3Z1I2;E9PVA6;F7BIK4;J3QK07;Q80XR8;Q9JLQ2	Git2
154069	155632	152969	153358	151515	152878	153516	154255	152224	152606	15374	155617	155065	154058	154924	154566	15527	15532	155596	155522	154628	155609	154568	152564	155342	189644.7;192947.7;183885.12;182118.12;194714.69;187188.12	D3Z1N4;E9Q4Y5;E9Q7L2;E9Q7L3;F8VQD1;Q8BSQ9	Pbrm1
122212	116919	129039	120729	131988	127309	135001	120719	122674	123635	131663	131423	133187	11268	116924	113641	121086	11403	118023	107822	117547	117314	114561	120377	118389	49401.5	D3Z286	Tmppe
158809	162721	161322	162315	164253	164081	164143	158778	161273	158968	163188	164308	162873	154089	153265	153324	155498	153116	156289	152086	150318	15162	153115	153484	154869	29591.33;33942.61	D3Z2J6;Q9D710	Tmx2
153688	151998	16019	156245	16058	160727	156714	152804	159038	159063	15648	153365	152164	151429	145945	153443	152997	14921	156307	153242	148335	155552	149492	150292	152343	14279.64;14920.47	D3Z2K2;Q9CR88	Mrps14
146319	144195	154678	15329	159412	158624	162924	160463	161514	159397	162285	157445	158998	153484	15352	15041	154755	152588	155844	153917	153247	150026	15109	152165	153248	27846.91;27846.91	D3Z316;Q9CQF4	1700021F05Rik;
150073	161375	148481	148743	162027	140554	126858	161307	161888	154399	165493	160991	134608	171584	171303	169556	168791	167262	171498	171861	168235	170737	170136	168519	168133	10697;15054.12	D3Z375;Q62048	Pea15a;Pea15
155075	151236	149546	15973	148948	159374	149629	145368	149068	151035	149432	157823	157312	155281	154634	15411	154508	155355	155583	156978	155282	154895	154983	157296	153518	50882.07;55807.8;49126.89;57093.4;53571.05;53571.05-2	D3Z3B4;E9Q7X0;G3XA39;Q3UXF4;Q9WU00;Q9WU00-2	Nrf1
137004	139152	142053	13624	143589	137583	143389	141188	142207	140609	144187	142082	144005	136765	135034	122499	134581	134625	134679	13957	140754	141748	136553	137197	138585	63080.09;72654.67;72654.67-2	D3Z3F8;Q8R1X6;Q8R1X6-2	Spg20;Spart;Spart
136536	144778	148924	149059	138807	144484	145123	146116	143218	143556	146122	146198	149008	141269	117604	141339	122654	14027	121423	135299	136113	13025	135728	12239	135897	42060.79;53963.93;47233.34;45701.69	D3Z3J6;F6Y616;G3UYE5;Q8VE62	Paip1
161502	158247	158295	158445	158726	160066	160752	16019	158972	159117	15866	16052	161311	162497	161957	160782	161957	16241	161393	160995	161866	160819	161032	16085	160387	25037.75;30224.49;30224.49-2	D3Z440;Q9CZ04;Q9CZ04-2	Cops7a
158534	160333	157746	15905	161478	160559	160572	156299	156693	158344	157046	159256	158464	159117	159048	15,84	160285	159787	160871	15816	155395	157379	156652	157621	157542	33994.4;39109.89	D3Z456;Q99N95	Mrpl3
14137	137922	139054	136739	139566	142696	140028	139232	13813	138941	136465	13571	136973	140361	139132	138692	142585	142054	141664	14004	139408	140078	141937	143002	141344	32745.69;35848.25	D3Z494;G5E895	Akr1b10
145261	150605	149118	143895	144207	139398	144415	141621	139949	14192	145437	142035	146307	143511	142636	14655	14365	144441	143573	13842	141516	13986	139484	140167	140814	12652.43;12707.46	D3Z497;Q9WTZ1	Gm7075;Rnf7
134094	13246	138606	139588	136958	134874	13,71	137535	138566	137836	133173	133725	130136	130497	129673	131246	129829	139636	132403	136861	134321	135422	134082	134358	133484	21809.09;12110.75;20891.83;20891.83-2	D3Z4A3;D3Z6P2;Q6NZQ6;Q6NZQ6-2	Zfp740;Zfp740;Znf740;Znf740
144995	140861	145754	14407	140851	138645	139352	141105	143971	144125	140083	144086	139901	141379	141975	138337	136965	141994	140368	14155	139675	143246	140303	140168	140485	21487.9;20041.21;20669.94	D3Z4E5;D3Z6H3;Q9WUB4	Dctn6
148321	150468	148361	15411	147725	15009	146514	148577	151795	149446	149583	147998	15055	158412	156395	158222	156999	158047	157228	154616	151187	154751	152936	157027	157081	42682.9;42799.96	D3Z4H6;P52912	Tia1
143284	15532	140224	16269	150405	157971	14,64	160872	160517	162653	14484	158309	15075	160408	147765	144987	151783	148656	145023	148672	148907	142228	145738	151312	147904	27580.47;36525.3	D3Z4J5;Q9D1H7	Get4
140881	145293	146242	147987	142703	146959	144129	142281	146615	146104	147258	146647	14535	147703	149415	151217	150144	149705	15113	145576	150101	146082	146508	150792	151293	16036.8	D3Z4S3	Ptrhd1
15586	154883	157131	15805	156511	157419	157285	156724	155051	155896	158677	159269	158933	159432	158779	160636	159812	15936	157942	155837	157082	153742	156892	15763	156521	36281.35;37350.42	D3Z4U0;Q9R020	Zranb2
159199	160855	162877	161999	163131	163965	162965	162355	161948	163319	162917	16,29	162614	161703	161853	16084	162231	161886	160841	161279	161583	16124	161423	161295	16153	56059.63;56937.58	D3Z4V1;Q922V4	Plrg1
141116	136514	135641	134871	138581	138017	139427	138156	139656	13931	138968	140372	139145	132405	13452	133425	133795	133712	133671	13558	134053	135552	13683	135956	136035	10442.93;60212.09;60212.09-2	D3Z4V3;Q80VP1;Q80VP1-2	Epn1
160253	163779	165488	160238	165799	165097	164505	161976	162487	16285	165283	166516	165075	162066	163798	163552	161438	161233	162892	161029	163532	16278	165064	165312	165748	16275.7	D3Z556	Col18a1
163261	188992	190595	189581	189833	184116	17793	166391	164347	163392	163761	163715	164456	15967	162794	192832	162937	161072	162628	189441	191812	158452	191059	158716	15952	14038.11;21710.18	D3Z568;Q9CQH3	Ndufb5
155335	15612	15541	154234	160001	159467	160528	159577	159033	16091	160282	15,94	160114	145191	13652	152647	15086	145851	14374	144928	143613	145731	146018	144962	141148	112533.38;106687.55;106687.55-2	D3Z5I1;Q3UPF5;Q3UPF5-2	Zc3hav1
141468	142151	142992	140679	142963	141437	14382	143374	143226	141475	14192	138996	138883	138594	138356	138572	140632	140495	140141	139153	137675	138882	135811	137604	14155	12191.15;12436.54	D3Z5K6;Q9CQV7	Dnajc19
127362	131944	12,97	138249	127188	128969	127784	144536	130669	13419	13,02	132647	126889	132165	124136	129904	123403	129382	131196	132958	130693	124397	12932	133967	130481	232079.62;236876.89;236876.89-1	D3Z5N5;Q9Z1T6;Q9Z1T6-1	Pikfyve
152437	151397	153567	153076	152991	14469	154463	153192	155453	154333	152429	153865	154672	157374	156019	153052	152159	156084	157077	154313	157264	154614	156273	157436	157613	45854.38;44229.56	D3Z5N6;Q61103	Dpf2
167269	16751	166674	165131	164639	162809	164443	16435	163328	16,27	165586	16464	164362	161023	161487	161192	159089	159228	158964	159251	158344	158775	160105	158521	158599	16137.61;20495.68	D3Z645;Q9QZ88	Vps29
111036	114957	112266	119381	121275	112752	125126	124682	11896	126956	110962	126122	119764	145625	140403	137651	14322	142496	145498	134097	128365	12996	141439	145199	142244	41062.21;44058.51;42576	D3Z654;P27782;Q8BGZ9	Lef1
155873	161299	15926	157889	156118	155679	157101	158777	159241	15981	157242	156811	155518	160561	159662	157936	159475	159573	160511	160742	161465	161815	160354	161314	159466	20000.72;17996.48;17996.48-2	D3Z687;Q9DCT6;Q9DCT6-2	0610010K14Rik;Bap18;Bap18
131998	125196	13968	128572	136782	13741	13422	137933	135096	13507	135686	130165	137509	124851	125423	12451	125375	120735	125888	123007	122318	126373	12,87	125997	126506	42046.88;39100.63	D3Z6D5;Q6TYB5	Fez2
220681	170602	207968	184144	193158	216147	213846	211866	189521	21444	213385	215247	21384	208409	208957	206045	207224	207472	211764	208521	206203	208004	209118	210295	209639	54594.6	D3Z6F5	Atp5a1
137651	137327	13,17	133025	131188	137496	131246	130574	13149	133119	133501	13337	130567	140146	139264	136517	140615	140429	140457	14345	14407	143186	140491	141677	140876	38294.54;38272.49	D3Z6H8;P0DMN7	Amd2;Amd1
143344	120392	104362	118651	143567	147019	144918	151591	153186	153222	143243	141239	143814	143119	131165	139521	144796	144739	145132	147431	148083	147748	146685	146512	14713	52553.97;51582.31;54766.82	D3Z6Q9;S4R1B8;S4R270	Bin2
153529	153393	154071	151823	151578	15294	151649	151063	151718	151281	151444	153222	152466	14884	147733	148335	143819	145099	143906	147452	148263	147074	147255	146929	14737	66532.2	D3Z6U8	Fmr1
118126	118916	12251	123813	124809	122973	123633	116918	122455	125291	12062	123958	124085	120357	117203	118737	118765	115914	117158	118468	123783	11979	115611	11656	115777	50254.98;46490.64;46490.64-2	D3Z6W7;Q3UHH8;Q3UHH8-2	Gxylt1
118745	124915	113117	123727	128785	118928	120098	121697	126907	130195	140031	127253	141378	13829	137397	121803	124495	141109	11,95	128395	136922	116462	143619	141387	149393	55677.79;56006.16	D3Z710;Q91W40	Klc3
169505	16931	169244	169017	169231	169078	168188	170137	170154	16959	168351	168833	168252	170727	170551	167827	169769	172142	170638	170694	166756	169968	169877	173329	170653	11675.74;22787.22	D3Z723;P63139	Nfyb
186675	196886	203994	203871	195448	201159	204644	202747	200953	202693	20153	200458	204883	207929	20767	21,04	207846	206281	207728	206109	206973	197782	206381	205871	197924	50771.53;48430.06;62497.85;57412.23	D3Z733;D3Z734;E9Q392;Q9QXK2	Rad18
168455	168647	166799	166884	168751	169098	16834	169886	169797	169117	16972	170632	17057	165994	166789	165686	164981	163837	167289	16783	165557	168833	167294	169805	168271	80997.11;85292.12	D3Z774;Q61188	Ezh2
160587	156196	15818	157232	15746	156133	158257	156425	156879	157119	156443	157102	158859	155303	157147	155114	159339	15827	15913	156369	157867	155974	157147	155623	157886	62352.55;57624.18;57624.18-2	D3Z780;Q61749;Q61749-2	Eif2b4
131344	123402	12,93	130706	123278	12377	119666	132824	135151	135068	123548	127974	130434	133973	13216	131507	117299	130677	121915	137028	137402	132717	122966	11498	130518	50980.88;55707.35	D3Z783;P31750	Akt1
139774	145578	142193	14284	139243	139231	139047	11711	140652	140134	137766	142967	142904	142071	128676	143213	122878	117128	135357	143064	140448	141146	141392	138623	136789	10626.06;7900.09;10170.51;7185.2;8790.08;12473.13	D3Z793;D3Z7C2;D3Z7S8;D6RIQ7;Q05C74;Q80ZM7	Gtf2a2
148707	147978	147275	145386	144775	143198	145858	142809	143022	14227	14419	144645	145815	147242	150061	146882	148024	14695	146781	146334	147508	146784	147387	148682	148775	102133.88;102042.76	D3Z7B5;Q8BWY9	Cip2a
154468	15531	156568	155481	154795	157153	156746	153827	154225	155222	154493	154816	155735	154965	153872	15641	155722	157295	157432	15319	154418	152821	150889	152738	150401	19378.13;24300.96	D3Z7C0;Q9Z2Q5	Mrpl40
149661	138363	138746	140269	138423	138165	138903	134664	137867	137067	151146	138017	144746	139634	146094	142234	145834	145689	135585	14665	144898	131656	141862	147361	145373	25839;30603.16	D3Z7D2;Q9Z120	Mettl1
138319	138223	136875	136883	135133	134621	132803	131848	130865	134109	133578	134924	134431	14393	143837	143244	144695	142681	142939	14152	14278	140805	142314	144792	144007	51246.06;51660.52	D3Z7E5;Q2NL51	Gsk3a
171599	173422	172272	172845	17155	171767	170934	174887	172775	173124	173397	173254	173818	172055	172394	171505	171493	17229	171123	171649	168915	170469	171929	173395	172086	20149.05;25853.4	D3Z7E6;Q61205	Pafah1b3
132618	128498	139083	134494	134313	133665	133674	138569	130907	135507	135547	136118	135835	114973	116007	12738	127024	115984	119548	117149	122186	118581	121302	116978	120117	27215.65;35247.69;35247.69-2;35247.69-4	D3Z7F7;Q8BFS6;Q8BFS6-2;Q8BFS6-4	Cpped1
991598	124191	119967	124454	115692	100926	122553	13098	100306	135336	129426	133817	136103	137487	137086	136267	139817	142255	138775	138258	137105	133731	139421	140166	13918	9993.03;11929.18;10016.09;12076.4;12053.34;65632.84	D3Z7L9;D3Z7M0;D3Z7M1;G3X9X3;Q3USQ2;Q8JZL0	Zfp467;Zfp467;Zfp467;Zfp467;Zfp467;Znf467
161733	157838	159152	160585	15811	158647	159265	156537	15717	156074	154179	154821	154495	158638	158745	158769	154346	154973	156302	158257	156855	157602	152821	151281	15,5	65994.6	D3Z7P3-2	Gls
162032	164065	163996	16599	164565	165876	167116	166361	166495	167438	163842	162358	162988	159341	160212	161951	161521	162482	16312	161698	162644	161491	160678	162011	163566	7818.11	D3Z7Q2	Smim20
13214	136112	136294	132325	137785	138272	140874	136312	137313	13753	140543	141039	145073	13521	135361	137269	136802	148037	131112	132813	143261	132299	136783	150154	149593	90721.28;95090.33;96933.4;96933.4-2	D3Z7V3;H7BX64;Q3URD3;Q3URD3-2	Slmap
155801	15775	15923	158553	158788	15733	158567	157148	156799	156846	155737	154666	15795	153111	15479	152283	155346	155105	15347	153826	153801	154216	153371	154906	155404	255066.5;254440.8	D4AFX7;G3X922	Dnajc13
167225	176757	172691	173809	171912	172207	173388	169569	177976	176696	166244	166779	165162	162769	16337	162755	159645	157005	160075	162361	162661	162782	16854	168392	160508	16453.11;18865	D5MCW4;Q9CQ89	Cuta
153934	154191	15074	149167	150954	143574	150499	149385	148938	149157	151345	152303	151873	148492	149064	147508	148926	149835	148023	14998	14911	149949	151104	151367	149949	24087.26;36971.15	D6RCK1;Q08297	Rad51
190947	184118	185027	183794	184543	182346	183404	187193	187348	18657	187134	18834	187235	18999	190955	193018	190038	189662	189435	192341	19,11	193015	192164	189554	190252	21894.8	D6RE39	Zfp956
157606	15978	159519	162065	167511	167884	167717	160779	159078	159443	167176	163608	162912	153311	152913	153841	161931	161869	163263	152654	154274	153387	162675	163154	164026	54769.78;63677.19	D6REF7;Q8R0X7	Sgpl1
128578	126988	132687	129565	12544	129898	124203	128071	120066	117665	119169	115297	109201	110469	117608	122985	114893	123882	124449	122179	109882	11624	125262	121178	119708	97894.36;103007.86	D6RET6;Q9DBM1	Gpatch1
161195	136218	144256	137402	143107	141131	140169	143908	143666	145106	141339	14257	141525	143155	143182	142047	142757	143068	145961	142127	13,98	142921	143685	145559	142485	25630.19;49612.38	D6REU0;Q9CV28	Mindy3;MINDY3
125351	129834	130863	13555	125612	120531	123079	124274	125175	124682	124651	124354	128179	127026	124954	123694	11728	12498	124496	123031	117288	13,1	123247	121943	12548	37946.61;50660.89	D6RFN6;P29594	Casp2
128173	142373	144427	143404	114739	122741	123625	120622	118519	125397	121386	122783	120221	121662	122582	11884	119488	119233	111004	124868	123488	115819	117376	13474	117223	28983.83;34443.77	D6RGR4;Q9DAJ4	Wdr83
176171	174375	175111	165229	159707	171092	173655	167962	18541	167789	180846	182371	159684	171423	164009	176533	184466	17629	179578	164701	171393	177445	173801	181855	169027	37586.64;60841.76	D6RJ84;Q91YL3	Uckl1
129475	130577	129848	133075	130795	130195	132562	134203	138772	139169	128368	129601	130398	126654	127782	12652	12753	128403	127063	133502	133506	132495	126473	12842	127339	26221.28;22397.66;3805.45;26477.62	E0CX98;E0CXR0;E0CZE8;Q9D2C7	Tmbim6
13895	143287	140391	139169	14331	144183	143396	141438	143611	139203	147074	146615	145784	146094	142767	147128	141707	145643	148943	143472	145447	147746	148794	14738	142712	23512.79;21658.68;26032.43	E0CXA9;E0CYJ0;Q6PEB6	Mob4
154135	118903	147394	14666	158842	163351	161815	159331	160468	160063	164006	162607	164359	142806	14746	153536	146964	14897	146108	152238	152088	151104	146736	145208	145561	12598.72;13148.39;19965.35	E0CXB5;F6TFF2;Q8R143	Pttg1ip
146491	146868	148783	149148	147767	149999	148949	14929	149638	15181	150465	149893	151228	14589	148542	146393	147149	137848	136962	147863	14846	149275	143916	148871	147933	106470.68;134028.34;134028.34-2;134028.34-3	E0CXE7;Q5SUQ9;Q5SUQ9-2;Q5SUQ9-3	Ctc1
149481	151765	150723	149625	146721	150096	152493	147922	146554	151116	146326	142278	147683	144627	147688	147443	147281	146828	144934	148621	148444	146697	143127	142092	142278	29408.3;26806.17;34155	E0CXM9;E0CZD9;Q9DB43	Zfpl1
15,97	158564	158537	160033	159912	160376	160396	159795	16037	16013	159663	158923	158256	153413	152856	154816	156629	156749	156036	156872	156264	156445	154463	155082	155012	82252.19;82309.34;84534.99;83446.66;83446.66-1;83446.66-2;83446.66-4	E0CXS2;E0CY14;J3KMT7;Q08122;Q08122-1;Q08122-2;Q08122-4	Tle3
192007	194991	193042	19263	191209	191535	191594	192782	192131	191944	190897	19088	190798	194393	195658	192573	195889	195931	196249	193887	194917	193108	194873	196129	195473	53495.41;45574.29;30930.66;55032.04;NaN;55879.97;66204.69;66204.69-2;66204.69-3;66204.69-4;66204.69-5;66204.69-6;66204.69-7;66204.69-8;66204.69-9;45111.23;43517.56;43517.56-2	E0CY45;E0CZ12;E0CZC6;E9PUK7;F6TRA6;F8WHN7;Q08775;Q08775-2;Q08775-3;Q08775-4;Q08775-5;Q08775-6;Q08775-7;Q08775-8;Q08775-9;Q3U1Q3;Q64131;Q64131-2	Runx2;Runx2;Runx2;Runx2;Runx2;Runx2;Runx2;Runx2;Runx2;Runx2;Runx2;Runx2;Runx2;Runx2;Runx2;Runx3;Runx3;Runx3
147147	155668	151881	154297	152009	141323	15367	15522	149853	15657	151434	147226	156444	153953	151598	154747	146781	154301	15785	15078	147916	155305	152458	15,11	156488	59203.51;63389.06;63389.06-2	E0CY81;Q62511;Q62511-2	Zfp91
159138	157655	156088	155099	154957	155202	155406	156133	154834	15,4	157661	158091	157535	160088	160477	158389	16237	152766	162042	162242	162207	161692	154304	163515	15467	12455.12;12239.82	E0CYA9;Q9CQ36	Pole4
143475	123424	128675	120255	120853	141588	115154	124001	122432	127802	143021	146049	123318	129692	119249	125792	124742	120806	118955	12192	124852	124881	125067	116313	126899	35878.74;28002.9;32931.46;32931.46-2;32931.46-3;32931.46-4	E0CYB9;E0CYI3;Q6PCP5;Q6PCP5-2;Q6PCP5-3;Q6PCP5-4	Mff
156447	158281	158059	160359	159983	160508	161376	16216	161502	162398	159238	160488	160229	155792	153363	15722	15688	157205	156509	155458	157667	156646	155581	157367	156792	44203.7	E0CYH0	Wtap
144214	147014	14864	148266	148897	150261	151407	148669	148412	149304	149559	148623	150754	148871	150638	147763	151047	14883	145877	147801	149385	147254	14894	149982	148872	68879.4;70543.42	E0CYH4;Q8C6G8	Wdr26
157316	154468	154961	157449	158026	159229	158446	161994	161975	162047	162159	161445	161193	159405	159531	158919	159352	160352	161363	160748	160174	160928	161435	162058	16,18	30441.03;30398.05;29167.74;24634.38;24634.38-2	E0CYV0;E9PWE0;F7D432;P23506;P23506-2	Pcmt1
133675	124354	127593	115922	128196	116301	130794	135274	134976	136794	119032	118817	123471	125297	130805	120341	122965	115189	115371	134672	126149	133542	115406	120239	123195	22658.13;77526.88	E0CZ03;Q8CF60	Zfp263
124847	134479	137167	136632	139985	132537	136885	138551	128953	132256	134125	121499	12295	12567	125103	127849	115804	125185	118044	120456	125645	121322	119784	131562	119312	181795	E0CZ22	Mroh1
157294	157074	156988	157823	155092	155072	154572	153623	15038	154891	156875	155981	156566	157725	15705	15815	156421	158041	157595	155457	154126	155305	155862	158084	157722	83860.77;79756.36;79756.36-1;79756.36-2	E0CZ72;P28740;P28740-1;P28740-2	Kif2a
177719	178586	18038	181525	177534	178997	179271	180463	179849	18037	17934	178952	181358	179211	179283	179048	176193	175336	175609	178092	177846	177976	176865	177051	176673	57619.64;60273.5	E0CZE0;Q8VBW6	Nae1
170263	171081	169465	170465	168916	168587	167841	175199	174942	175162	170405	171085	170624	17246	172514	173025	165921	166702	167739	172934	171968	172857	172119	172622	171997	60170.7	E9PU93	Ash2l
140202	143253	144454	143797	157771	14555	147532	145208	14,71	167532	146476	168875	146264	143069	146475	143633	148426	14777	173698	146551	14925	148716	147905	149947	149239	254842.98;254613.74	E9PU96;Q571H0	Urb1
123039	121969	125385	115535	123285	125744	126503	119579	121865	122269	126234	126094	124046	116956	118312	12284	112594	111154	114778	113345	111523	116507	120164	112652	119008	73682.3	E9PUA5	Kifc5b
178997	178882	177371	175963	181745	182122	182702	182113	180706	181021	181613	180689	182259	168474	169154	16985	171961	172466	172092	17,4	171549	17262	174461	174108	17382	21133.61;20059.4;21654.27	E9PUA7;Q62393-2;Q62393-3	Tpd52
171069	169585	167891	168427	167618	167134	167508	168073	166971	166316	169673	170936	170062	171579	174143	170755	173011	17,3	175725	171213	169745	171635	173691	173682	173151	61207.37;61230.4	E9PUB7;Q2YDW2	Msto1
141694	142076	144577	141725	143519	142446	143775	147093	140774	142218	143254	144142	145659	140115	136804	140916	137976	138498	140729	138862	141409	137691	136711	139905	139573	92487.37;97666.9;97666.9-2;97666.9-4	E9PUE7;Q5SSL4;Q5SSL4-2;Q5SSL4-4	Abr
120867	117787	157202	157316	120245	160238	157819	160607	159823	160351	163283	162226	162193	160089	159478	159702	160992	160811	163444	15895	15,8	159608	16,23	164692	163495	111014	E9PUF4	Rbm26
14,37	148894	148172	147884	149153	145524	146217	152519	151233	149711	142711	144408	14198	14613	147075	146411	146295	132618	146462	149839	148144	149681	146828	157659	145137	108693.1;102804.5;102804.5-4	E9PUF7;Q61210;Q61210-4	Arhgef1
14319	143198	141717	143786	145739	145711	144542	143574	144472	143661	144792	146165	145274	141218	142369	140542	140589	141092	142036	140299	14	139783	139412	141754	141115	70466.15;63974.58;69885.45;69885.45-2	E9PUI5;E9PUK3;Q8K012;Q8K012-2	Fnbp1l
152947	154489	153821	148502	155039	150369	15535	155352	146671	153592	14595	152228	147406	182064	141422	181161	141345	180404	142512	138633	14212	143441	148095	14918	153456	116278.91;113278.34;113278.34-2;108688.08	E9PUQ5;Q921M4;Q921M4-2;Z4YJU8	Golga2
182472	18199	135641	180574	180676	148145	180851	149983	148324	147689	147941	148227	148325	150934	150366	14947	151187	151693	152195	151138	15171	151205	149361	152477	150944	67634.47;67488.27	E9PUQ7;Q3UYU2	Trmt2a
163845	16856	170415	171028	16329	164209	163829	165575	164963	166454	163952	163587	163433	166441	165319	165783	164786	164948	164908	166666	166861	166214	166633	165794	16584	269677.12;263406.96	E9PUR0;E9Q1M6	Ankhd1
158178	160447	161088	160195	157837	157048	158322	155501	153578	156917	156636	156806	157906	156922	157513	157079	156768	156475	154919	155925	155986	155587	155881	156657	157692	95850.89;99041.48;90974.26	E9PV12;G3X914;Q9D5V5	Cul5
170269	171771	169767	170288	169971	171187	17046	17052	169575	169998	170504	17029	16953	174121	174643	176117	176021	175644	176657	174092	174621	17477	173353	173851	174467	65903.99;63590.22	E9PV22;Q505F5	Lrrc47
15986	161923	160847	159252	159217	159522	159555	163578	162471	162634	159482	159824	159823	15909	159886	158768	157192	158011	158241	160513	157933	159098	160463	160292	159478	140402	E9PV41	Diaph1
187033	192755	195218	19355	197299	196073	194667	192602	193528	19272	194849	194545	196249	191423	191753	192445	190176	190376	190327	18974	192293	190829	193346	192434	19346	8788.83	E9PV44	Atpif1
140652	142207	141433	142255	142031	141627	140447	134505	142874	140515	143698	142113	145746	142284	143723	153052	146167	147102	14781	138506	144448	147298	145301	146922	147376	56511.53;51066.3	E9PVA2;Q9DB85	Rrp8
17229	174279	173244	175109	174197	174869	174386	171723	172026	172881	172775	17,3	17325	171825	173123	171621	174977	174757	174825	171551	171637	172257	175082	174898	174486	293021	E9PVA8	Gcn1
175883	17525	176453	176006	175117	174492	174332	173725	175192	173961	175321	176055	175076	180112	179812	178482	18067	179864	181072	178946	180943	179892	180348	180322	181051	171284.39;175331;176076.84	E9PVC6;E9Q9E1;Q6NZJ6	Eif4g1
116407	126336	191916	113648	117051	190922	120656	123258	118881	122258	12314	119479	122421	129517	127484	127189	115906	182035	121775	113507	120535	171734	126352	12788	120243	280231.63;275225.93;275240.94	E9PVG8;E9Q0B5;E9Q9C6	9530053A07Rik;Fcgbp;Fcgbp
155551	158362	162751	159679	157622	159858	153183	153189	156411	158555	156656	151883	155088	149599	138547	144662	12464	147923	142803	149079	15,14	145871	124849	120708	131442	12838.42;NaN;16094.02;26438.49;26497.56	E9PVP3;F6XX36;Q5F2B1;Q8R0J2;Q9R0Q9	Mpdu1
137941	13748	13485	135566	136371	133452	13,8	14201	140748	14284	132778	134807	133366	154687	149279	152114	155461	157159	156046	152197	154531	153737	153327	154417	154864	45263.04;49935.09	E9PVS0;P19182	Ifrd1
130318	139349	133898	132244	129763	136758	11722	134963	124465	118051	125176	13253	132008	12792	123644	122232	125576	125938	115858	121944	120557	11921	118175	121073	119648	146307.43;148145.45;144773.66;145805.78;149229.67;148423.77	E9PVU0;E9Q174;E9Q175;E9Q3L1;V9GX76;V9GXM4	Myo6
16265	163513	161174	161271	15,79	158628	157809	15,82	15948	157357	15736	158895	157248	164759	165282	165741	16255	162336	162899	164772	165054	165234	16358	164015	163453	350864	E9PVX6	Mki67
137602	136639	134466	137683	137634	138492	136964	139044	138091	137734	13876	138232	136022	133065	132914	136872	130831	130968	133505	133555	134079	134022	131802	132219	133901	370153.8;365296.4	E9PVZ8;E9QAH1	Golgb1
143602	14834	147395	146314	138931	137636	138961	147344	147214	146836	142795	138213	142212	134914	134172	13678	124517	12161	12313	137402	140328	138017	129684	131484	130799	47807.5	E9PW10	Triml2
150038	149042	149345	149838	148272	148998	150773	151026	152591	150635	150158	150016	150377	148581	14829	151416	156715	146074	147474	148129	14847	147719	146015	144721	14595	22106.65;26584.85;26584.85-2;26584.85-3;26584.85-4;26584.85-5	E9PW20;Q9CY57;Q9CY57-2;Q9CY57-3;Q9CY57-4;Q9CY57-5	Chtop
159205	159529	159596	15973	158418	158759	159291	156299	156525	157101	158576	158635	158702	15838	158639	15834	157491	157888	156812	158274	157285	157483	158048	156944	158482	43402.05;38767.68;38559.44;38914.85;38914.85-2	E9PWB2;E9Q4G7;H7BXB1;Q8BK63;Q8BK63-2	Csnk1a1
162534	168266	167611	168729	167375	167995	168064	166543	164702	165393	164567	163813	163879	165741	16612	164324	161546	161987	161933	164584	163741	162981	15919	161418	161677	73884.34;61780.05;61936.27	E9PWE8;Q3TT92;Q62188	Dpysl3
159135	160374	162701	158619	161595	158672	160386	159633	157995	157066	158278	157354	159839	158376	16127	159952	158524	156794	156678	159138	159588	158809	15,66	157729	158536	112869	E9PWG6	Ncapg
128917	148463	146044	146483	14392	14843	145956	145142	147119	146478	142535	146877	147439	124666	126229	121338	122662	126676	127655	125002	12113	124402	121063	121096	124046	50969.65;52576.51	E9PWK1;Q9D379	Ephx1
130112	12808	124804	130612	130549	124383	130151	12561	130654	128652	118146	123887	125001	121549	120969	11888	120031	121401	118559	118766	116295	118308	118954	116779	126938	103149.53;108847.86;109746.92	E9PWK7;P54761;Q8C8K1	Ephb4
147271	153636	15526	146574	164922	155844	154696	152481	156048	155666	159259	153988	152332	168465	165032	164618	166967	165213	164877	150216	158663	152559	15789	166699	155255	74041.8	E9PWS4	AU018091
162405	158459	158866	160592	160574	161659	161189	16081	159743	16312	159381	159271	159943	159313	159051	156616	160927	161698	160106	161903	160126	160397	161596	161183	161316	81312.39;83677.25;83080.6;81594.72;82846.18	E9PWV3;F6Q8A4;F6RQA2;P18653;Q505N6	Rps6ka1
136098	137368	136262	138771	155697	131461	132909	136181	140077	14256	133077	132385	132915	135447	13073	137165	131723	131835	135368	131045	132109	132291	125936	130817	132776	52304.59;52175.47	E9PWV7;Q923K4	Gtpbp3
147303	147197	147032	147909	148158	150616	148914	148521	149404	147918	14863	149599	150038	151677	149999	151813	152493	153727	153358	149774	151489	148892	151424	153344	151823	161750	E9PWW9	Rsf1
121869	118846	122466	133519	114379	11,81	120172	125334	121557	120188	127626	126029	122699	130951	127803	127897	12237	120983	121935	130438	131615	128296	133415	134339	129843	65683.62;90373.32	E9PX19;Q7TT79	Mcph1
168493	170677	169689	169405	171331	170202	171582	169615	169289	169946	171051	171926	171794	173532	173867	173894	172216	171299	171241	170617	172076	171405	171573	17233	172592	79385.4	E9PX23	Mta1
158027	162577	121415	156824	154168	15,42	151208	152184	155198	155103	153999	144346	149637	152268	146871	125371	149096	124243	147781	14932	149124	147557	153466	11627	122017	33628.43;32987.77;30156.86;29849.57;33006.82;30362.13;16749.12;29516.16;30028.73	E9PX25;E9PZY4;E9Q4G9;J3QP73;K9J7E2;L7N2C4;M0QWB2;M0QWR4;M0QWS9	Gm4302;Gm4307;Gm21293;Gm6763;Gm4301;Gm4340;Gm8764;Gm21293;Gm4340
137459	133452	129426	13,49	133981	139237	13355	136162	13319	135972	136361	128663	132865	13733	143189	142398	139027	13753	144359	140505	144412	119327	141505	136734	142006	94986.97;95045.01;95045.01-2	E9PX30;Q8BPM2;Q8BPM2-2	Map4k5
159021	160135	159324	161492	155791	156825	156171	157128	155957	157125	154294	154553	154322	156725	156254	157482	154741	15607	156376	156108	154887	156572	154981	157104	155703	104502.19;106325.13;106298.1	E9PX53;E9QPR5;Q8K2V1	Ppp4r1
156903	152152	156695	159875	159951	159376	15747	159705	15492	154862	154331	154572	154272	153942	154288	153066	151061	153514	156563	157181	151012	15,59	15593	158147	156797	82886.5	E9PX68	Slc4a1ap
142282	131838	138755	119261	125662	11614	141065	148053	139519	14428	136106	138329	128472	145417	150991	148533	151387	15223	154567	151275	152882	142815	152785	149013	150884	11959.65;18958.49;16004.28;18414.91;29449.3	E9PXB5;E9PXL5;E9PYD9;E9Q543;P35846	Folr1
133697	119806	12244	120262	126949	141291	143219	11823	145363	114571	123014	12348	125279	135827	12155	120794	128104	121394	125048	140663	139547	140464	138828	136943	141521	112220.09;115418.89;115418.89-3	E9PXB7;Q8CFI0;Q8CFI0-3	Nedd4l
152169	157206	155051	154525	154773	154835	155265	150968	119725	150118	152738	116836	122219	120994	117954	122609	122186	128529	117374	127111	115175	123259	122839	127536	15,08	9229.64;20114.14;12688.62	E9PXB9;Q9CQ85;Z4YN86	Timm22
155711	158318	160585	166004	16465	167578	16323	163649	165452	16411	163504	161009	158814	162821	165412	167735	165743	167276	165732	161512	165755	162111	164423	167835	164709	38532.34;46415.47	E9PXX7;Q91W90	Txndc5
176576	181006	180974	178794	180171	179692	179778	178512	176687	17,74	177204	176215	179027	177513	177806	176804	176037	176358	175904	176738	175712	175813	174802	174045	17478	132847	E9PXY8	Usp7
133997	133843	132867	13944	121958	119201	12,41	136471	135597	134325	13429	133657	130062	130441	129846	132571	128831	122066	127051	132772	131215	132466	128728	129328	128375	37350	E9PY43	Erich1
146136	141689	142052	142551	146849	146049	143649	145148	143877	145814	144029	143011	140891	145333	140919	145643	135808	152089	147615	149266	143008	145492	14836	146886	148071	269265.61;269935.35;253860.29;273409.24;269807.22;269807.22-2	E9PY55;E9Q701;E9Q9V3;F8VQL9;Q9WU42;Q9WU42-2	Ncor2
144225	148734	146663	14,75	148534	149198	147945	148075	148672	146568	147988	149199	147588	146475	147698	145825	14706	147767	147196	149269	148877	148713	147753	148358	147724	79509.67;76003.73;76144.85	E9PY58;Q60649;Q8CCN6	Clpb
161428	155604	154576	153304	11,98	149181	155143	153782	153309	15538	153131	152149	153236	154576	154907	157442	154075	152156	153421	152023	149657	152898	151657	146195	150415	19505.87;19611.05	E9PY85;Q99L28	Rsl24d1
14071	15139	148888	14756	139139	145627	144728	140932	143397	145086	140696	138853	139619	142117	141449	14018	139001	138943	136804	135908	137516	135809	136418	135079	13,58	37271.9	E9PYD1	Fam98c
149652	153572	153128	155274	158903	157999	158503	157294	156274	158584	161034	161711	161375	153143	152745	147423	157238	157495	156133	152706	150743	151593	155743	157071	157313	68002.32;72416.34	E9PYF1;Q8VCT3	Rnpep
167343	167829	166939	167208	161817	162785	161722	167255	166685	167039	160203	160487	15934	165902	166385	165041	160983	162172	161895	167585	166927	164916	161703	162036	161322	42826.25;42536.91;42536.91-2;42536.91-4	E9PYH2;Q91V12;Q91V12-2;Q91V12-4	Acot7
147551	145979	147538	147944	148513	147954	148357	147366	146526	146319	146177	14672	14,15	148361	148745	149447	146773	147648	147141	14,59	14722	145701	147649	148494	147361	186060	E9PYH6	Setd1a
128134	133619	125083	125225	123791	139838	122018	132866	142382	139239	118436	141389	138349	114499	121797	134611	128729	118561	140685	125185	160438	124701	121314	123246	115691	77116.33;77116.33-2	E9PYI1;E9PYI1-2	Znf568
138746	137869	137322	141053	135129	136818	135911	138733	137838	136494	129209	136927	14,51	140735	141801	143217	141962	141472	143176	140842	139846	137578	141099	140622	143248	211876	E9PYL2	Prr12
218662	221003	218969	218079	217496	217312	217077	217991	216612	217799	216957	216783	216698	22144	222858	220862	222749	222972	223354	221897	221012	221029	220888	221549	222859	20266.37;20252.38	E9PYL9;Q9CXW4	Gm10036;Rpl11
125265	125627	127222	134682	130864	140443	139651	122185	134626	13417	137133	133013	13,99	128323	143916	124708	136376	146365	146562	141195	123604	129163	140078	136635	145241	51688.44;49788.46;49788.46-2;49788.46-3;49788.46-4	E9PYN1;Q8R5M8;Q8R5M8-2;Q8R5M8-3;Q8R5M8-4	Cadm1
139464	14738	148227	136222	143191	150029	153343	152371	152429	151592	151906	151057	15015	151683	150763	145025	150268	149463	148455	15026	150484	150381	150411	149559	149377	29020.84;32698.12	E9PYN2;Q9R0B7	Zfp346;Znf346
142961	140953	141913	141711	146653	145073	145905	141408	13999	14245	143945	143732	145499	13971	142552	13803	143822	143591	142437	13972	138139	137538	142164	142984	144003	172471.93;172113.01	E9PYT0;P97393	Arhgap5
150445	149509	150975	151758	149121	152755	155424	152236	150108	153763	155088	149507	144363	150221	152061	147476	149221	148499	153533	146394	157601	151291	15176	154996	156394	60231.66;60575.09	E9PYT3;Q91YH5	Atl3
187571	189191	188806	189585	191088	191161	192133	192006	192834	193933	190673	192011	192562	17581	177181	178643	178579	178809	17986	182697	182274	182453	182147	181745	182678	60672.27;61050.77	E9PZ00;Q8BFQ1	Psap
140926	151386	152326	161312	158253	160971	159272	154879	156722	161352	160444	15614	156849	148808	162617	148265	147225	154856	146223	143018	152088	142739	150029	147281	146583	45020.79;43990.67;43990.67-2;43990.67-3	E9PZ21;Q91W59;Q91W59-2;Q91W59-3	Rbms1
156803	154926	15402	155672	156279	156723	156345	157489	158657	159161	15719	15774	157292	144552	144996	144826	142249	14474	144789	149743	147103	150149	145702	146036	146468	133372.54;119714.44	E9PZ26;G5E8P1	Brd1
143863	144374	144945	143708	145636	145968	147762	143904	144056	143252	141644	141735	140902	123572	123435	126982	124929	121174	125097	123998	128887	122821	125503	118437	131071	46671.35;47947.51;46789.41;49146.25;46370.9	E9PZ73;P30051;Q3UFP5;Q3USK5;Q6PAQ8	Tead1
140398	137872	137106	13889	140452	142551	139907	137149	139524	138653	141077	139579	139261	13678	134538	137457	135365	136336	135847	139283	139144	138865	137801	138855	138922	158766.4;158365.86	E9PZ97;O88700	Blm
211266	211739	211713	210882	212718	211298	210878	21179	212269	209907	211471	211031	210725	213122	213495	212611	21328	211635	213238	213253	209997	21206	214201	21344	213144	30200	E9PZF0	Gm20390
152921	151369	161883	160351	150157	151348	155233	150711	148821	15118	150851	148861	149359	149095	152074	147343	147057	145874	146197	150143	150517	149526	148923	149357	148505	56215.37;55983.07;55949.05	E9PZI6;E9QKG2;Q9WV86	Katna1
142843	141353	134021	139554	141904	143069	144296	138669	139794	138639	136478	131127	140209	135666	137745	140499	125976	148317	152928	140194	126957	153106	161117	153479	135511	210804	E9PZM4	Chd2
153587	154182	154972	155394	156155	157697	156484	156475	158882	156665	15,46	155091	154028	156371	155138	158473	158008	158762	158873	159155	15978	159934	157729	158411	158529	162100	E9PZM7	Scaf11
135271	132058	116312	143975	117619	143618	120479	14132	141978	141899	13815	139936	141943	137996	122725	131678	13574	118812	139925	133429	129767	132518	137534	136825	137051	64247.4;64057.29	E9PZP6;L7N267	Zfp97;Zfp960
12834	128892	126454	126476	127063	11,89	124611	123421	121866	119387	117824	126486	122514	127157	130299	131399	133595	135919	136243	124208	125444	127768	12817	130094	129097	43610.29;41383.81	E9PZS5;Q8C163	Exog
150693	151652	149234	145501	154493	153391	152601	143391	149163	148791	150502	146135	150328	142597	148916	146396	145411	145111	146975	142918	141948	142179	14692	146246	147721	14913.26;12399.38	E9PZS8;Q61387	Cox7a2l
151758	154617	154355	16107	157962	158228	15877	158985	157678	159352	157657	157695	156611	155327	156219	156634	160976	157107	162963	157923	157258	157591	157546	15807	158245	54920.47;59710.67;59710.67-2;59710.67-3	E9Q027;Q8C5L3;Q8C5L3-2;Q8C5L3-3	Cnot2
159801	16584	163669	163942	166208	166405	165132	162573	164557	163118	165226	166676	165394	165546	16709	165642	168789	169828	168836	166618	165377	166696	167408	169991	168929	107796	E9Q035	Gm20425
126886	123073	127339	129087	131681	13203	132211	134735	13638	132306	130679	126898	124811	130682	129212	12862	130082	13268	128188	131925	130745	131639	128661	129903	129317	91741.9	E9Q0A7	Oxr1
151184	143814	179397	146584	140642	210573	144177	156956	144156	145448	172674	157304	177222	144408	141189	125151	176468	179729	125868	152889	146866	187532	14357	152101	141845	112265	E9Q0F0	Krt78
117492	116494	126283	119492	113932	123642	122254	11516	124011	125932	12391	119127	116347	117155	117989	127104	124673	130434	149639	147563	146908	145286	120682	123943	122951	186636.47;181371.36;186536.22;186536.22-2;186536.22-3;186536.22-4	E9Q0J5;F8WGN6;Q9QXL2;Q9QXL2-2;Q9QXL2-3;Q9QXL2-4	Kif21a
153945	155973	155879	160646	156991	157585	157687	158029	157128	158584	155624	155681	155752	153214	153171	15,11	152452	153142	151953	153447	153223	153152	150287	151873	152144	194896.96;133144.16;137207.06;128971.96;129571.65;194297.27;194297.27-2	E9Q0N0;E9Q3I4;E9Q3I5;E9Q3I8;E9Q3I9;Q9Z0R4;Q9Z0R4-2	Itsn1
129695	111912	115198	11674	128698	125034	12765	123116	125621	12,78	122082	130089	115073	133447	135951	137881	123372	125644	112727	138864	141149	138317	135446	138585	13782	5117.28;18266.56;10170.74	E9Q0S7;E9Q113;E9Q2V3	Sp1
136894	138104	143447	138722	146697	143667	149179	149389	147839	146598	146487	148383	152476	127854	117593	120969	123335	125066	123097	138577	139291	140471	128263	11589	115764	33589.8	E9Q137	Tex264
14518	145674	143767	143713	141216	138999	139086	135572	138316	137163	138755	148605	140764	139555	137725	114555	14277	144564	140576	149826	121927	149599	121965	141566	142151	50405.39;45755.94	E9Q156;Q9EP82	Wdr4
149775	194472	193697	189396	196137	193827	195847	191763	190483	192195	192989	19,18	193028	196206	192932	197261	19636	196109	19521	141106	193078	19296	191793	194599	195379	164724	E9Q166	Atad2b
160354	160975	161068	161316	161271	162459	162165	159927	161154	159192	160494	161438	159853	156412	156513	155463	155529	156635	158112	157318	158279	158147	15701	157825	157345	41610.1;53076.37	E9Q179;Q8C5Q4	Grsf1
147027	149258	152433	149051	149622	147403	147279	144528	14712	148268	148401	148646	14739	15143	149044	152239	149873	151102	149204	147611	149544	148637	14808	150762	150161	21918.81;23340.54	E9Q186;Q9CTH6	Fcf1
127744	128692	138324	138577	135887	136977	137392	130527	136868	134123	131864	133727	133426	141168	138849	145433	139915	148007	13788	136984	138376	135975	138948	136776	139767	24284.03;22628.2	E9Q199;Q8R2Y9	Nabp2
184074	185452	185993	186624	185322	185627	18491	184744	183752	185019	185618	184977	185327	183481	183744	184537	182927	18389	183073	182937	183412	182744	183239	18467	185534	50649	E9Q1G8	2007-09-01
16248	160574	159913	161181	155519	156301	155473	159133	159641	157861	154171	153294	154703	158865	159892	161968	157512	162439	161735	159091	159775	159499	162352	159902	15857	59291.7	E9Q1P8	Irf2bp2
15298	152636	153642	155732	155211	155591	154933	15301	153591	153583	153738	153459	154328	147383	147213	15012	147817	148104	146351	145752	148183	146443	146582	14,59	147795	82956.12;86161.77	E9Q1S3;Q01405	Sec23a
162109	160242	158141	159508	155267	155009	154197	158378	158331	157909	157757	158774	158021	15615	157617	157679	151959	152169	155983	157545	154536	158102	154534	155836	156083	30325.77;42700.04	E9Q1V3;O35435	Dhodh
137596	129511	161407	139819	117232	192445	122759	136455	124019	118974	144656	123029	159127	109763	126686	12019	151605	156938	122994	118815	119106	17093	119081	119789	116599	58224.3	E9Q1Z0	Krt90
139602	136593	137961	140907	140552	141198	140496	141206	142563	142636	132268	134807	135215	132772	131597	129667	131466	132577	133856	134763	13214	135975	122984	128559	127555	148888.09;140209.8	E9Q236;E9Q467	Abcc4
165114	171383	162538	16,56	169983	168272	167253	171574	165951	166788	168303	165314	164316	167781	166049	162625	165046	170884	166288	164427	166286	164319	163991	171785	169006	62263.06;61916.61	E9Q284;Q5SU73	Coil
172657	169923	140816	169536	167697	169176	168113	167056	169212	169589	167777	139243	169377	136535	136545	173645	133561	170673	138265	172269	172313	139748	139271	174946	133736	264038	E9Q2B2	Ncor1
128829	135568	132515	132205	14226	133193	134284	131448	131975	135185	137798	139703	139314	122463	124221	127607	123601	127061	121383	124767	125252	124786	127625	127519	129889	119720	E9Q2I4	Elmsan1
149254	156427	146793	156657	150395	152437	151351	152466	15295	154544	157848	157173	15893	142504	144299	153334	148273	151556	153652	151467	150462	152244	150551	153056	153507	25034.98;25048.97	E9Q2S9;Q9CR29	Ccdc43
158191	164267	163099	161992	158521	154669	15495	156168	153745	15372	15558	157464	157872	158681	158448	157684	159613	161294	160092	161108	161865	160011	164358	163728	164238	59897.8	E9Q2W9	Actn4
174791	174916	172855	172711	174134	172322	173689	173787	172618	172491	174015	173875	173914	17367	17484	174985	173297	17214	174146	174196	174378	173009	172445	17328	17,4	144206.75;146894.78	E9Q2X6;Q8CG47	Smc4
133192	134031	148566	133035	136829	138935	136901	133705	12997	131377	136123	135858	134774	141993	142491	141165	14369	141915	143984	138775	140904	139609	143209	146222	143852	161529.74;161529.74-2	E9Q2Z1;E9Q2Z1-2	Cecr2
162951	163884	163851	164688	164085	166213	165498	16468	167666	166969	165647	16674	166304	167684	166962	170009	166699	167845	16618	165377	166408	166063	167492	167761	16752	19586.49;17595.14	E9Q317;O55128	Sap18
156019	156834	156872	155891	154251	154367	153064	151461	151327	15136	15089	147247	149933	132698	143419	14132	134136	138799	140668	141474	140064	14072	137583	134045	136439	28578.6	E9Q3D4	Hsd17b14
122931	127895	12157	115409	119425	122972	121519	120766	122685	119169	12085	118324	117922	126976	167473	167633	124855	119256	160573	160528	169967	17775	164999	161221	165749	115371.75;109849.21;109849.21-2	E9Q3F7;Q7TN75;Q7TN75-2	Peg10
176172	177203	176749	177332	177117	178343	177356	17807	178067	177149	177636	178465	177502	179426	179486	179226	178763	179337	179935	181311	180346	181021	179892	180381	180011	152008	E9Q3G8	Nup153
150809	149075	152679	151742	151803	14999	149448	150652	149563	150057	148021	148085	147665	151595	150269	150922	149323	150222	150917	149301	150547	14841	149488	150127	150541	139761.62;136848.19;141675.77;141675.77-2	E9Q3M3;E9Q586;O08788;O08788-2	Dctn1
13509	141143	145509	142103	134146	142836	138884	140407	140351	137441	125117	141569	142786	141661	13831	131507	123145	150719	14156	138321	14041	137681	134577	141522	141048	71300.97;72484.3;72484.3-2	E9Q3N0;Q9Z129;Q9Z129-2	Recql
17001	17136	165933	171391	167685	171729	17316	170017	176012	175459	171062	172495	173896	153003	156654	154901	156254	156798	157715	168213	16462	169318	163071	163013	164122	58038.35;67091.96	E9Q3N1;Q09143	Slc7a1
14649	123843	118398	117536	111103	157489	11937	119952	148542	158608	124563	139411	123533	123038	145776	144825	117399	153124	120033	145447	143048	123147	144833	13469	147067	342472	E9Q3P4	Cenpf
20859	210539	211281	211376	211855	209139	209205	207734	210174	20789	20689	20303	207754	201515	206523	19992	202085	205734	203039	207318	202658	199462	204696	203209	201478	11432.9	E9Q3T0	Gm10073
128666	125583	133703	13388	132977	136168	128376	13408	140139	139139	133301	134977	13192	13375	13207	134446	131071	130825	135984	133008	133312	135399	131051	127711	134869	180948.88;186445.05	E9Q3T3;L0N7N1	Kif14
136204	116494	120735	135721	137365	135407	136902	136597	120111	121158	117036	133734	139237	134092	137273	131509	136765	139779	139587	138382	135092	134771	139688	143991	140812	17174.2;20655.16	E9Q3U1;P62257	Ube2h
15064	15031	150397	149736	143332	142862	142467	156176	156475	156693	138882	139675	139418	155936	155553	156481	150767	150784	15019	160207	159374	160207	147815	148707	147422	96857.44;95924.3	E9Q3X0;Q9EQK5	Mvp
140416	156908	14,36	143652	149834	15356	156586	151486	149567	153346	158393	153469	151809	14051	142669	149732	158244	157085	14344	139915	140491	149791	145368	149087	145754	265775	E9Q411	Nbas
199732	201343	199593	199114	197955	197549	197849	198199	198225	19846	195967	196133	196747	199884	201057	19952	200045	20037	200491	201262	200826	199503	201288	200924	200918	32847.9	E9Q450	Tpm1
145421	144888	149483	147695	146596	145508	147287	152234	152978	152892	148099	149663	149759	152044	151548	153081	153462	153317	153498	152745	152976	151237	153793	153127	153357	28668	E9Q456	Tpm1
150181	152498	154799	151632	156025	150873	155559	149581	14802	146576	150509	147176	152795	148223	151781	147966	152999	151165	147852	146325	150378	147245	148074	151276	151517	95314.25;93842.49	E9Q481;Q6P2K6	Ppp4r3a
147875	151265	149316	149932	148191	147914	149701	145212	146995	147798	147947	149488	148853	151014	150847	151062	147411	150643	148614	151352	151657	149794	146733	15038	152764	32204.27;30593.55	E9Q496;Q9CQ56	Use1
145475	146286	147862	143661	142762	143761	142982	140939	146317	148905	144629	147708	148049	146654	141912	138832	149476	146433	145887	146232	152552	150803	146399	149025	143133	7656.63;16086.11;12292.94;12292.94-2	E9Q4B9;E9Q827;P56212;P56212-2	Arpp19
122566	122023	127879	126661	123968	129308	127966	124526	128366	131585	128116	137588	140645	115814	124342	116287	120261	121374	127546	121489	119012	123483	120977	116585	118537	104730.2;106055.64;88871.73	E9Q4D0;F6XJP7;H3BJL4	Pcsk6
141722	142627	141377	143613	138483	141936	13,87	13328	134507	136094	127429	139138	136732	132696	139924	141571	130051	138337	139549	127288	138919	140343	140155	133312	137658	296186.14;298576.75	E9Q4F7;E9Q4F8	Ankrd11
139254	14145	141299	143059	140959	140309	135767	137895	135039	13968	137421	138962	140293	14126	138904	141317	137748	138867	135918	137486	136884	137379	136794	139909	138936	46217.6	E9Q4P1	Wdfy1
17817	177147	177749	177001	17,69	176295	175508	17874	178079	177502	176278	177078	17549	175995	176223	175539	176091	175418	175971	175933	17507	175369	17631	175911	176136	59699	E9Q4Q2	Sf1
135583	137301	137512	138354	141316	144496	14168	138929	137358	141779	139472	142721	141114	129772	133113	12987	134506	134151	132355	127433	131854	128317	132806	132347	132816	125411.39;124870.82;125385.31	E9Q4U7;O70566;Q6W4W7	Diaph2
158139	158865	161035	160765	162149	158327	161927	15944	159297	158118	159687	158163	161446	16268	162136	160761	163313	161219	16041	162951	161535	16307	162149	161732	163878	106506.04;106717.3	E9Q4V9;Q8BH74	Nup107
128817	131551	124244	123772	124004	121843	118666	121224	122329	137725	132553	135962	126437	132647	115192	133313	118019	122601	125145	121036	124625	121962	117766	125632	145499	276341	E9Q4Y4	Cep192
133702	138474	13831	141678	139454	138071	137966	135716	134312	133556	135147	136313	137632	138576	137665	137029	137153	138516	138545	138855	137549	137986	138947	14139	140136	246706.46;246847.59;248741.88	E9Q507;K4DI71;Q9DB00	Gon4l
14829	14913	150508	150653	150804	15289	15333	149537	150901	148713	149594	151117	149782	152562	152055	152991	154684	153374	153966	155645	155012	15481	155984	154918	154167	75768.14;71011.74	E9Q5D6;P69566	Ranbp9
122671	124705	115785	118096	127666	124341	131267	139426	141396	132638	135267	132929	140883	121401	126953	113012	121346	125812	124011	132787	115774	141623	128521	119776	122161	54110.98;55064.98;54241.13	E9Q5E0;Q63943;Q921S6	Mef2d
140877	153576	157638	141095	144136	143398	146261	140564	142042	140643	139927	140914	152941	14631	139539	143331	146083	141515	14729	143306	142942	150281	142749	142039	145229	285663.08;285663.08-2	E9Q5F9;E9Q5F9-2	Setd2
147558	147118	145845	148787	149275	148943	149137	150453	14911	153093	14376	144333	145184	134386	139057	139633	137712	147052	138704	141846	147992	154388	140048	139545	138891	151550.67;237322.97;237322.97-2	E9Q5G1;F8VQB6;F8VQB6-2	Myo10
149541	148893	148464	152219	146738	149613	148446	149809	150336	152723	15293	15594	154013	158682	158638	157297	153741	154965	152849	160336	161778	158858	156878	158869	158131	108776	E9Q5G3	Kif23
187374	18652	184823	186524	184596	187404	185754	185716	185485	186264	182954	183804	183635	184485	184035	18246	184012	184811	183813	185365	181701	183238	185144	18707	184959	33280.6	E9Q5J9	Tpm3
155008	161504	152057	152284	15574	155688	156584	14,99	156055	157372	156664	156262	154949	158004	158824	156646	158037	157015	155143	159284	156923	156347	158406	152621	157588	85649.3;85649.3-2;85649.3-3	E9Q5K9;E9Q5K9-2;E9Q5K9-3	Ythdc1
145608	150375	119424	152933	150822	151248	151222	150836	149172	14796	147534	14783	147136	146933	146787	146923	145857	145237	145625	148237	14707	147193	143469	146911	145663	36651.48;44472.97;44472.97-2;44472.97-3;44472.97-4	E9Q5M3;Q9D5K4;Q9D5K4-2;Q9D5K4-3;Q9D5K4-4	S100pbp
169106	167693	169974	169587	179413	178007	170768	179792	179744	180989	180273	178076	180611	185655	174715	187417	184604	184063	182362	182908	185429	180946	182185	183843	183652	211546	E9Q5M6	Cfap44
127093	123709	128207	168602	171345	169373	171592	166426	167747	168504	171053	181321	17138	174839	175667	178206	175222	120311	122325	176075	170666	175471	175164	117841	124836	82226.1;84804.96;84728.86	E9Q605;E9QNL4;Q60680	Chuk
155675	154269	152225	153963	15,17	151534	154053	15098	152549	152617	155931	150976	155691	131849	12989	131858	130122	133321	131233	134805	134191	138927	130376	135486	130433	604253	E9Q616	Ahnak
147869	148127	147664	147709	149987	149996	150319	152522	152204	154334	151421	150736	15163	137563	139429	137696	13901	139766	139864	14343	142916	144045	143399	144597	144401	126818	E9Q634	Myo1e
164124	168663	163863	170951	169786	170607	17062	171885	17192	171804	171097	170854	17045	170328	168929	171329	168084	170224	170369	168687	169295	167772	168893	170691	170192	112663.89;114142.89;114142.89-2;114142.89-3;114142.89-4;114142.89-5	E9Q640;Q6NZN0;Q6NZN0-2;Q6NZN0-3;Q6NZN0-4;Q6NZN0-5	Rbm26
132593	13562	130037	133592	129304	130299	129704	125215	124562	125111	12831	131738	131575	142181	14284	140398	141369	142122	141617	142126	141949	13738	143688	141345	141246	321598	E9Q6A7	Bptf
148818	161422	164191	163497	163936	163361	163307	16244	162396	160019	161012	161277	160544	165394	164854	167238	164309	164385	162916	16,3	161531	162235	164483	163025	164913	67643.95;53590.7	E9Q6D6;Q3U0V6	Zfp277
186408	185705	186352	186865	184684	186258	183957	186197	185508	184685	183833	185119	184437	188619	189496	188387	185992	186505	188879	189167	187243	187998	189371	18913	189017	56697.94;55845.98;53102.84	E9Q6E5;F6RDI8;Q3UIX4	Srsf11
143812	146084	146601	148555	146852	146597	145425	144892	145458	144632	145533	145056	145474	149167	15047	151495	15064	14921	150142	148835	150106	149625	150497	149293	151068	327452.94;327452.94-3	E9Q6J5;E9Q6J5-3	Bod1l
193597	196289	193463	19235	192026	191355	191933	189286	187508	192344	191701	192399	19325	197669	197048	199028	195969	195575	194443	197068	195951	196546	196858	195794	196227	392706	E9Q6R7	Utrn
135838	135206	133803	139424	137181	135954	137974	123818	134163	128471	136508	128342	137014	119798	117431	122104	123967	106238	137723	132199	139182	13299	117905	13645	126475	41541	E9Q6S4	Gm17067
169995	158403	169058	16675	165769	170934	164047	173866	166906	165177	169728	171118	176504	173344	175042	173621	16923	168913	175539	175996	175741	169643	168759	169498	168122	14731.56;15238.17	E9Q6U4;Q3UWL8	Pfdn4
138517	145785	147819	143045	137735	141541	137998	147229	146439	145078	146536	149148	146659	145097	145865	145898	144987	146527	143309	14874	147095	147189	148852	150321	148251	86901.07;84488.33	E9Q718;Q9R0B9	Plod2
153786	15774	15645	15,71	153822	155586	155158	153674	155807	155143	155549	157564	15546	162711	16202	16396	160081	156561	162345	161315	161813	161294	163438	163094	162829	32017.28;33570.07	E9Q722;Q61069	Usf1
162778	164043	163293	162054	162042	16135	162162	159461	160589	161238	161989	162005	163283	167005	165678	16736	164744	163415	162792	163629	165568	165065	166045	166768	167653	58454.3	E9Q794	Mta3
152934	153902	155138	151841	15801	160989	156312	157123	152735	15453	161526	162567	160952	140038	140368	13964	145115	146676	14365	149723	144132	14551	150622	154175	151809	51753.67;60910.09;60910.09-2	E9Q7B0;Q60715;Q60715-2	P4ha1
134033	140631	138662	143687	137282	144017	141067	136926	142633	137681	136305	144838	135517	136398	133334	131208	142051	142924	136933	134298	134083	135646	143379	140458	144448	63734.04;61629.42;68603.06;69495.04	E9Q7C9;Q5UE59;Q7TNF4;Q8CD76	Klc1
131105	130675	151314	124028	128199	12739	132016	131625	132024	132747	130751	131784	130354	137375	136296	139819	137264	137195	135769	135882	135291	135533	135315	135456	135964	195988	E9Q7E2	Arid2
124991	132475	11844	138954	11669	126842	124048	118314	116492	122728	118703	119444	120065	123078	125001	130052	120824	118531	117163	126414	113055	122404	122064	121027	11189	75796	E9Q7F2	Rnf169
173967	173471	173097	174384	172653	173958	173322	173822	174629	174592	174749	174363	174479	174701	174301	176165	172725	172978	172116	173523	174099	172643	171043	173232	173707	235630	E9Q7G0	Numa1
162046	164938	161862	163646	166096	165849	164404	16374	163859	164102	16533	165441	164454	166861	166682	167185	168728	169965	170324	170332	169363	170026	166451	170407	167994	22842.94;24032.5;21917.92	E9Q7K1;Q564G0;Q64520	Guk1
130651	132134	137308	12809	13835	139542	139049	137848	13821	135789	135389	133796	139749	135184	138272	131948	140197	133758	133587	135331	138161	136202	130185	138263	138365	171620	E9Q7L1	Urb2
131046	130859	132016	133497	130532	130689	133103	133824	123878	135138	11828	135499	138124	13423	132776	130746	13229	134796	126919	130443	131489	129697	130719	134478	132059	46426.16;50345.12	E9Q7L6;Q499D0	Foxn2;Foxn3
183319	185382	184327	183252	178153	17708	175691	171553	168908	162006	166921	162732	166264	169613	167106	167716	153316	179786	177937	168675	167774	16701	169194	164091	16714	82026.07;60496.23;86108.67;86108.67-2;86108.67-3	E9Q7N5;Q8C1C2;Q8R2Q4;Q8R2Q4-2;Q8R2Q4-3	Gfm2
177143	175988	178966	178784	177061	176141	176831	176702	177404	176841	177793	17,77	177828	177247	177597	181862	177105	176367	178303	177699	177706	178225	177458	176545	177508	28734	E9Q7Q3	Tpm3
142602	174189	166354	14817	141566	175359	143143	140928	140721	138549	14276	142832	144022	148388	147757	148911	148253	150524	149033	146936	146085	145787	148846	148799	149057	274141.87;274212.95	E9Q804;Q99NH0	Ankrd17
134682	132322	135437	133756	123958	123922	132836	120823	134099	120337	120734	11614	122081	148032	142318	143387	146553	144998	139582	145864	141719	142063	143214	144973	14183	261634.21;261662.22;255567.92	E9Q842;V9GX91;V9GXT3	Nav2
167508	167403	167686	167312	165413	166363	164963	166407	165569	165746	16497	165436	165005	166591	167061	166836	166351	167148	16631	166961	167045	167385	166876	167616	167344	204525.7;204552.73	E9Q852;Q9QZQ1-2	Afdn
161178	160296	160016	160216	156972	159006	158592	162351	161506	16194	158901	161753	159128	158869	162322	160753	161327	162392	162612	161363	162919	161997	160791	162927	161724	34515.6;38458.13;38586.26	E9Q855;O35609;Q3UXS0	Scamp3
159586	160943	16143	162277	16082	162872	162479	165956	166292	165848	163165	162579	162763	157979	15938	158775	159226	15998	159907	166782	166372	166532	159531	158834	159148	61734.5	E9Q8D0	Dnajc21
152309	153483	154792	157614	154169	156113	15149	155166	157172	155225	153811	152899	153642	157349	155936	154724	154493	155855	155671	151078	151593	149181	154527	155087	154697	136021.87;140967.37	E9Q8K8;Q6ZPZ3	Zc3h4
153157	151086	152421	152329	153111	155059	154023	154229	152455	153786	15469	15584	15561	14583	147435	147995	14839	148081	148042	147388	14769	147049	148855	150223	146977	140724.88;142850.19;140881.07;140738.91	E9Q8N5;F7DCH5;Q08EB6;Q8BRT1	Clasp2
13692	14,54	140065	137845	138685	138651	138402	137344	134523	134385	138706	135502	136018	140291	140663	139672	139724	138252	140973	136142	136283	13987	134526	137948	136144	66076.46;66005.38	E9Q912;Q3TU36	Rap1gds1
139652	143696	145624	14156	14244	137158	143271	11777	137744	137143	137532	141826	141378	136847	143132	14688	146314	136915	147431	141023	141693	14428	141125	140765	14273	19807.9;21311.54;13981.91	E9Q933;Q8BK08;Z4YN74	Tmem11
162258	159874	160861	162183	163396	164655	164014	162862	161693	164556	163503	165804	164401	155534	157538	156668	155119	157031	157171	158603	156884	155654	157742	156624	155963	100825.33;96891.84;100119.59;100119.59-2;100119.59-3	E9Q9H0;H7BWY4;Q811D0;Q811D0-2;Q811D0-3	Dlg1
153443	153052	153452	151791	152196	150726	149915	150278	148988	152047	152058	153662	154631	15307	152803	151207	151446	151032	15279	151978	148245	150917	151718	153828	154343	140367.82;128426.7;128426.7-3	E9Q9J4;Q6ZQB6;Q6ZQB6-3	Ppip5k2
145024	14256	142928	143859	144947	143774	14456	142213	143298	144405	143867	144019	144089	145561	144208	145999	148432	149001	147393	146318	145503	146282	14768	148152	148145	67704.01;67765.21;64808.62	E9Q9M1;G3X9J6;Q3V1L4	Nt5c2
145214	144535	145545	144403	144286	145883	144757	142367	143362	142527	144839	145579	144602	145449	14741	143872	143066	143478	148209	144581	141183	144631	146819	147273	147458	68023.22;68464.76	E9Q9T6;Q6ZPL9	Ddx55
156164	157633	156969	15843	132166	135455	132738	158593	159132	158953	135708	119024	114453	154323	152625	153285	116961	14014	12,88	155678	155122	154724	115423	137072	12002	222945	E9Q9Y4	Tet1
133152	142886	145841	142148	142262	14691	144526	15004	147264	150205	149764	149634	145047	14019	142327	148452	148749	151485	14364	149599	144976	144663	145892	14972	148623	61836.44;60452.9	E9QA16;Q8VCQ8	Cald1
152236	152344	140834	154912	140242	153941	142212	152361	15159	151034	149885	151594	152143	138551	143676	143299	141475	139575	143893	138983	139606	133349	13532	148419	135333	72474.84;72602.97	E9QAD4;Q7TQK5	Ccdc93
140841	141153	142137	140523	139603	13555	137653	135006	13436	134786	139343	137468	139098	139229	141449	140471	139345	14048	13,89	139068	139301	140775	140407	138599	140357	207052	E9QAE3	Btaf1
157457	156971	158167	159273	156311	156906	154911	154386	15414	154038	15117	151928	151164	157935	158049	156562	156949	159051	158178	158529	157064	158341	157446	157837	159168	296364	E9QAE4	Nsd1
15088	147473	148493	151921	137729	141568	144011	154354	148698	150823	116574	147248	111965	150411	112695	151284	116112	123481	118117	150048	150199	122306	146985	138341	119177	200066.97;200804.83	E9QAF9;Q0VGY8	Tanc1
144191	14101	144541	141703	140527	13827	136817	140815	138757	13822	126244	127231	127758	150851	148824	151193	148175	148174	145459	147697	148995	149406	148781	147791	147368	36366.32;41139.33	E9QAG2;Q9D4J7	Phf6
144259	14373	144605	126218	144497	120336	124207	118244	14,08	122064	123995	127327	128184	124687	124109	112571	118811	120824	125846	115504	123398	127897	12129	120578	115546	78472.6	E9QAG4	4930522L14Rik
153438	153706	155026	155553	155201	157131	156252	153082	153683	155191	155566	155121	155094	153005	150287	151997	151427	151866	151397	149959	14984	149674	151165	151619	150566	88925.53;92202.13;92202.13-2;92202.13-3;92202.13-4	E9QAJ9;Q3UIA2;Q3UIA2-2;Q3UIA2-3;Q3UIA2-4	Arhgap17
15042	153004	155976	157259	152666	152752	153656	150569	152651	15267	15193	149765	152446	15636	155095	150403	152113	149009	149631	150335	149838	148356	14939	147409	147107	47989.7;46710.32	E9QAQ5;Q9WV60	Gsk3b
174964	177558	179672	178726	177877	177622	178282	177128	177558	178105	178593	177615	178512	181387	180848	181874	180148	178178	178931	180072	180953	180388	180825	179167	180504	216370.57;218634.08;217750.96	E9QAS4;E9QAS5;Q6PDQ2	Chd4
146041	142433	152776	167015	149086	14818	153121	153386	152622	167419	157415	164955	149959	170967	14409	156038	167418	171153	147259	165717	144213	151032	154701	165172	154989	66170.28;68989.1;68989.1-2;68989.1-3;68889.96	E9QAT0;P35922;P35922-2;P35922-3;Q6AXB7	Fmr1
151613	153169	153438	154988	152827	153276	153014	151957	15268	151727	150863	150547	150444	148042	14738	150164	148151	150556	14932	147034	147724	147764	148552	147811	147576	256473	E9QAT4-2	Sec16a
185952	188502	186405	186523	186141	185424	187297	186443	18623	186667	187621	186464	188267	190393	190051	191635	190567	189956	190366	190362	189224	19025	189011	188909	188576	102372.66;101430.59	E9QB02;Q68FL6	Mars
158514	154343	154715	15558	157114	154858	15615	155903	152749	155108	154508	154489	155012	153592	155181	155008	156735	154219	156057	153682	154151	152876	153608	150451	151906	18698.67;22858.44;22771.36;18697.73	E9QJS0;G5E8U5;G5E8U8;Q80ZK0	Mrps10
164523	163181	162073	162864	162334	164325	16185	164172	161691	165454	163726	167036	166596	174843	174297	174284	172552	172172	173028	175599	173953	173301	175326	173931	174383	63650.54;53246.01	E9QJT2;Q3UMQ8	Naf1
165255	159523	158732	160344	160378	164896	160727	164352	16352	163203	163206	165091	163985	153635	154986	152243	150908	150438	154119	15457	151848	15443	155438	158216	157251	17343.96;11240.72	E9QJT5;P56376	Acyp1
142294	142565	144102	144634	14022	137967	142296	141976	142517	142122	143465	143403	141783	146167	147257	146454	144073	143527	144056	145588	146333	144525	144771	143329	142531	74270.12;69366.23;69704.23	E9QJT6;F8WI26;Q68ED3	Tent4b
137606	114161	140426	137728	138478	135531	131988	119479	122278	136391	12692	136737	121936	137588	138289	12753	147541	138407	14243	120138	123605	118512	141838	129359	142221	126008.16;125301.3	E9QJU8;Q8CG79	Trp53bp2;Tp53bp2
124573	174778	173371	182049	179439	126125	170919	169532	179685	179208	126687	165594	176814	170975	171406	181681	178904	16861	177216	111716	181087	167132	122746	166514	179384	105514.1;105385.97;105417.07	E9QJX9;Q9QXJ2;Q9WVL2	Stat2
14812	152398	151038	151143	152517	152198	154531	152274	151045	153129	156411	155983	157202	148125	149765	148155	150648	14824	149316	149835	145188	149423	150631	148132	150536	90792.12;70733.73;70733.73-2	E9QK48;Q7TNG5;Q7TNG5-2	Eml2
167483	167243	169598	166747	167578	165867	169986	169053	168119	16643	166926	166843	168909	168508	171898	166849	171743	170224	169836	170814	171304	170748	169493	171435	172058	317873.34;317744.2	E9QK83;Q5XG71	Utp20
158791	161759	162841	163748	160194	162696	158947	164556	166507	164881	160171	161082	159808	166587	165616	167837	164207	165307	166206	165277	166315	165683	164806	165366	164681	184799.42;184670.31	E9QK89;Q5PSV9	Mdc1
158759	157948	161188	160484	161274	160365	162814	157801	159707	160997	161775	161054	164302	109685	125125	129616	131213	129149	112765	121417	13683	124676	120261	125174	115908	48955.79;50737.74;48327.98	E9QKA2;G5E8P8;Q61539	Esrrb
161227	158727	158747	158489	156893	157411	156771	15829	158062	157641	157633	159267	157908	158784	158981	15918	159227	159469	16043	162625	162592	162205	163719	161672	162358	130665.31;128635.05	E9QKD1;Q3UHX0	Nol8
146531	142476	143486	145007	147822	142215	14911	149141	149612	139617	148739	15055	150526	14557	149267	148224	149125	14899	149275	148449	149976	145915	145251	149163	148348	62470.19;61791.3	E9QKD9;G3X8R4	Gtf2h1
143722	145881	145926	147285	143238	144608	143518	140725	140677	143517	14477	144422	143087	145967	147305	147689	147467	145951	146396	145114	146275	148314	14594	147316	14567	52938.5	E9QKG3	Trmt11
154004	14914	172976	159337	155947	158623	154512	16438	155666	156657	157136	161984	162775	166718	166138	164666	166654	163645	166877	166781	167301	16534	165985	165142	165592	74150.68;74198.77;74198.77-2	E9QKG8;Q6PG16;Q6PG16-2	Hjurp
152427	152242	157743	154402	153546	157963	154176	153911	15574	150535	151448	151353	15479	155616	151408	154084	158409	153772	155407	150409	153314	148566	150649	152255	150985	35581.71;30133.38;27483.39	E9QKI4;E9QKI5;Q9D1F4	Akt1s1
127174	133117	126842	126285	130625	161239	122372	138629	128625	127804	127926	122852	126006	131449	130966	129935	131951	126796	126831	129955	131285	12844	127998	128295	132428	286213.56;286524.95	E9QKK1;Q6RT24	Cenpe
18134	182053	182004	181341	183006	180989	183638	180937	180954	184718	181616	181084	183841	178744	179324	17957	179711	177597	177949	180413	179647	181036	180457	179212	181022	41408.8;37331.03	E9QKR0;P62880	Gnb2
171006	169201	171354	17,09	172699	173527	173138	169091	168246	167344	17042	171631	172164	162588	163731	164623	167855	166912	167437	165193	164453	165021	168534	168584	167757	62240.4	E9QKR1	Enah
194932	190639	190164	190248	191512	192606	181812	191236	189089	190254	192196	191079	192373	190092	190212	188387	189955	191068	191083	19051	19017	19,03	192123	191424	191898	166855.97;149762.21;134718.75	E9QKY4;E9QLU9;Q80UZ0	Fgd5
156275	154095	154324	155169	155426	153685	156485	152763	153165	15206	153888	152912	155847	154252	155396	15674	154437	153959	152848	153476	154105	155075	150503	153764	154014	115950.9;116051.96	E9QKZ2;Q91YE6	Ipo9
148005	149577	148961	151095	149831	152549	151188	147966	149114	15101	150542	148989	151878	150059	149457	150665	151394	151231	149969	146798	149898	145284	144102	153348	145353	26340.22;26354.24	E9QLB2;Q3UFF7	Lyplal1
150972	155833	156248	156034	156886	156659	156116	154833	156211	155521	156347	156222	156618	153762	152406	152261	153033	152997	154598	151573	15375	153249	152397	152692	151915	96869.21;101487.33;101487.33-2	E9QLS6;Q6PF93;Q6PF93-2	Pik3c3
121052	13755	134287	146074	144905	14852	143457	146594	143805	144944	145532	145721	144068	143757	145168	142444	145832	147844	147919	146385	143386	146552	148024	14606	148881	84601.56;86962.94;86962.94-2;85274.22;83602.38	E9QLT6;P53762;P53762-2;Q3ULM2;Q8CEC2	Arnt
144896	14,56	145242	150404	145028	150724	148334	13191	144346	148788	138824	142621	141471	134677	135474	127382	115304	124146	13623	136957	121454	137818	14429	136395	132233	46427.99;54444.09	E9QM14;Q9JIY2	Cbll1
153472	149588	152506	155223	150203	152474	151419	149843	147652	148824	147371	147505	147467	145331	145846	143988	140575	14178	144863	14608	144532	145142	142031	127679	141108	130667.93;131033.5	E9QM38;P55012	Slc12a2
140861	141976	145846	146531	145694	146786	145965	146319	147589	146035	146397	146414	145664	148242	148673	148862	149472	148395	148761	148391	148973	147263	151284	151835	150502	136460.05;136485.1;136485.1-2	E9QM77;O70305;O70305-2	Atxn2
152436	151077	14917	152424	146377	148268	147799	153786	153708	154123	148681	149843	149378	147517	147404	150055	144217	14,67	145683	150745	145362	145761	143185	142845	143146	134570.66;134581.62;134586.7	E9QM90;G3X9J4;Q148V7	Relch
145922	150411	149614	146519	150495	151504	15061	148961	148239	149022	151544	152366	151938	148732	146013	14389	149542	149831	152061	145193	148923	146539	149972	150118	149506	39759.02;39432.72	E9QMB7;Q8CES0	Naa30
154033	155692	154665	151872	153609	151688	154052	156957	159713	157994	149969	147135	150521	148944	149279	149397	148278	146947	148036	153354	154543	155714	144952	146348	147559	51021.02;47422.92;52213.43;52213.43-4	E9QMH1;Q3U5C5;Q99J72;Q99J72-4	Apobec3
151973	152801	153905	154649	15224	15339	153885	152504	151898	155251	154644	152865	154767	15438	153244	155733	154996	153711	153032	153197	153288	152103	153666	153619	154121	86355.96;NaN;86305.94;86305.94-2;82778.03	E9QMP6;F6ZS70;Q05512;Q05512-2;Q3T9A3	Mark2
118682	15235	126053	156238	146051	152047	147538	14389	145901	145112	148409	14,96	149157	151187	154528	129321	156169	10222	109245	150979	123775	117226	125512	148332	111794	81973.54;82021.58	E9QMU3;O88735	Map7
18,04	181484	180885	18096	180644	180387	180537	180603	182217	18262	180664	180638	181402	184645	182808	185137	183969	184801	183697	184494	184022	184452	183291	184335	183913	86906.9	E9QN31	Nop2
146415	135831	126891	151659	12827	131436	13,1	125164	135733	130818	12484	129225	13037	150315	149771	151478	149098	151647	151081	148631	150827	14864	152963	153791	153448	202441.56;197090.32	E9QN70;P02469	Lamb1
12203	12587	132311	134024	128539	124612	112043	12737	126574	138144	132588	133642	132724	140284	140902	138292	132741	142211	14031	140063	146531	14036	140791	142112	140424	22450.76;22450.72	E9QN99;Q8VCR7	Abhd14b
136961	147521	14005	146187	137497	138397	151603	155167	136614	149417	148817	137054	142393	143857	159926	144441	140932	140588	14145	143976	144732	144477	143229	142726	142153	46875.56;66224.13;66224.13-2	E9QND8;Q6PA06;Q6PA06-2	Atl2
14,64	164013	154452	174194	159992	174632	152782	165259	172191	17464	172764	171657	174772	173439	17226	163609	161123	17855	177054	163851	156237	159786	170873	177835	170139	101336.85;101118.55	E9QNE9;Q99JP0	Map4k3
168481	166962	167738	168608	171402	169991	174118	173802	171985	172368	17,26	173674	173379	174197	174294	175091	171703	172708	174211	174512	174694	175451	171649	173543	174916	149690	E9QNN1	Dhx9
142738	143243	146402	142527	142357	140731	14557	149573	139276	141864	138961	137155	136495	144889	14,98	144356	143155	140226	142944	147043	141961	144349	145297	145913	145547	31845.51;27538.88	E9QNR6;Q8VD62	AI837181;Bles03
127313	127154	127667	120767	128124	118561	116185	129553	128978	127564	124683	125424	121546	125732	126973	120946	117122	123164	11,85	12577	117396	127397	126727	127178	126924	138020.72;138020.72;138020.72-2	E9QNZ2;Q7TPV2;Q7TPV2-2	Dzip3
168863	172713	172416	173127	167006	17434	174655	16707	17,22	174155	175139	174667	174196	173584	174546	173055	173813	174505	173857	173232	170653	173655	168403	168023	168412	32578.5	E9QP00	Tra2a
158432	159611	15782	157901	159238	159634	159212	156875	155387	156539	158652	158279	158454	165045	165353	164136	16769	166789	167176	163377	162511	162625	166928	167844	167758	123674.48;123842.68	E9QP19;Q99PP7	Trim33
142163	142517	143877	140967	135286	131658	134477	131177	129199	137412	142692	143683	144345	142292	145465	145458	141993	142102	141068	137678	136442	136758	145469	144964	145287	129831.76;129700.56;129684.57	E9QPD7;G5E8R3;Q05920	Pcx;Pcx;Pc
172133	170921	169211	167318	170042	169495	170537	168667	167701	169033	168502	168511	169094	165613	167313	165679	167845	166508	166566	168097	166249	168328	167574	168653	167763	150222.36;150327.49	E9QPI5;Q6A026	Pds5a
124066	144415	110257	127085	143445	134421	124463	11146	120237	123982	137448	131952	129234	145119	149835	149296	149651	149434	151947	148586	148292	14992	148943	148119	146718	182296.94;182171.59;182171.59-1;182171.59-2	E9QPX1;P39061;P39061-1;P39061-2	Col18a1
169836	168228	168966	168313	171337	171899	172646	168204	166987	167543	167001	16,82	168433	16427	165485	163844	167062	166516	167781	16085	159485	159775	162451	162552	163187	19802.72;19784.69	E9QPX3;Q9CXZ1	Ndufs4
137375	113735	120795	125553	112919	12172	116837	123463	116691	117701	120618	122221	122186	123409	123694	124929	124745	133768	132887	12283	129657	124207	12658	129512	125924	434139.75;NaN;NaN-2;NaN-3	E9QQ10;Q70FJ1;Q70FJ1-2;Q70FJ1-3	Akap9
119386	121206	123391	122336	124077	126497	121386	118224	129954	126971	127955	117503	125137	119709	117896	117394	118589	120806	12186	10992	120263	124565	122276	119903	104446	124670.27;124682.32	E9QQ30;Q9Z2B5	Eif2ak3
144699	139265	144146	142924	142949	144097	139482	143024	138771	143119	14231	141898	146994	142066	141091	142808	141625	14291	14128	139965	139893	13711	140523	142469	144495	136739	F2Z3U3	Raph1
149037	151968	15418	152972	154082	153722	155037	151608	150393	151779	154485	153035	153597	146211	145662	148814	144018	144357	141923	144155	146231	144278	143984	143718	144775	60935.3;59327.66;63758.55	F2Z3X6;Q3TRL2;Q9Z2A0	Pdpk1
154761	158437	15828	159947	158067	158905	15803	156625	156488	156343	155614	156461	155423	157888	15699	157159	157325	157443	157141	155037	156024	154169	15624	156918	157012	15621.13;6934.94;10808.57;18631.7;20444.82;27205.19	F2Z3X8;F2Z3Z0;F2Z449;F2Z466;F2Z473;Q9CZB6	Med7
127381	121454	118492	11837	126847	127671	12726	122296	125467	130994	12859	128028	125974	121804	124631	124625	123706	127333	124899	126235	125772	129985	121124	118388	125975	39290.77;NaN;62489.06	F2Z427;F8WI04;Q8BHF7	Pgs1
153992	157762	154996	154841	154576	158774	15297	156066	155326	154913	155284	15838	157714	174801	161357	16188	161599	163312	160752	159659	165222	159956	164112	165971	164207	9630.89;12353.96	F2Z4B3;O35207	Cdk2ap1
239285	237875	238361	237601	237631	234493	23692	238358	238277	237757	238131	238036	237673	235213	236969	236658	235566	23436	234879	233273	234035	235053	23,54	235243	233899	72793.39;76270.3	F2Z4B7;G5E867	Raph1
15865	161428	163615	166258	16298	163845	161649	161491	164267	163563	16076	162319	161791	160477	159112	158693	158303	158347	158876	157461	15857	156449	158655	158388	158504	NaN;58600.71	F6QCI0;Q8BQ46	Taf15
177461	17986	178077	175002	177334	176285	17,56	17534	178921	176311	17519	176585	175689	178484	176565	178085	178629	177163	178184	178763	178522	178302	180225	177526	178698	16966.23;17586.97;17586.97	F6QL70;P47915;Q5M8M8	Gm17669;Rpl29;Rpl29
119334	126655	127698	121734	122476	126895	131486	125273	12585	112481	124033	121948	121619	12736	123756	120558	119787	119721	124221	125375	129046	125357	123084	121593	12087	NaN;47404.94	F6RBY3;Q9DBE8	Alg2
139088	135337	140883	141256	141564	143365	14,15	138083	117446	124342	134666	143118	141569	138298	14407	124266	145839	12	142151	13,85	122592	140028	143833	151125	144171	136177	F6RGI3	Gm340
148274	15187	148801	145449	149679	14941	149681	156274	152353	15804	150089	160029	158531	163132	162972	159196	162589	161084	163916	164183	163953	163482	163139	162834	163203	49742.99;50777.25	F6RJV6;Q9JJK2	Lancl2
17388	177105	177546	176842	176231	176174	176934	176734	176412	176789	17606	176041	176253	180924	180741	180319	181056	181378	180028	180189	180481	178637	179799	181766	181607	NaN	F6RPJ9	Ide
150354	147617	149712	153265	149356	150805	148902	151744	151581	153489	15272	152884	152137	151506	149564	148933	145329	15,02	150945	150518	149461	150254	147664	150961	149448	NaN;14587.72;14587.72-2	F6SAX2;Q9CRW3;Q9CRW3-2	3110009E18Rik;;
136761	141386	137904	142714	133365	136814	133035	135461	139032	138944	136151	136777	13638	131178	129169	13,43	131168	130783	128181	128168	129701	129081	125676	128693	128112	30282.09;35082.57	F6SFF5;Q8K1Z0	Coq9
148922	146127	138298	155625	14597	146169	145052	151262	160674	146686	145672	157834	146913	137918	140492	13707	134607	134328	135703	153913	140915	141237	136508	136968	138538	NaN;32562.21	F6SLP4;Q9DC16	Ergic1
136522	117764	135959	138236	134998	121763	13473	137385	123257	151562	119582	123498	135781	128336	132717	129125	123709	129976	123661	136456	121787	120486	126361	117449	115225	NaN;55940.03	F6T2H5;Q6NSR8	Npepl1
19039	190383	190742	190732	188561	188772	187666	187912	191441	188684	184533	187426	187751	191111	188682	19355	188955	18871	184563	189953	186898	185262	189266	184961	185593	16241.7	F6T4M4	Srrm1
126408	117774	129886	134413	12095	120246	117196	118824	113497	117917	123541	132101	126726	115223	12558	124638	115953	122374	122458	117117	114949	12619	125042	125604	122713	NaN;131958.33	F6TLV3;Q8BX90	Fndc3a
142792	146479	145993	14543	13874	12018	141111	13824	136723	139559	142373	138536	141499	148742	151535	151438	147828	147059	149067	149021	145393	15,03	150327	146196	147379	11911.68;11271.06	F6TQQ9;O70333	Cript
14415	147113	14633	147132	144748	143541	145003	147642	147442	164641	166236	167122	146279	162325	147632	146915	164833	164691	16,86	147054	146592	168561	16307	163695	162709	64316.82;NaN;45926.61	F6TVX7;F7C386;Q8BSF4	Gm20671;Pisd;Pisd
139847	139406	14078	140912	136168	139216	140728	140504	135454	137529	136529	15275	137954	135098	134556	135628	135486	136587	132078	133364	134097	134063	155071	13974	134179	81509.12;85493.75	F6U6X3;Q61214	Dyrk1a
147412	205836	120383	148367	201847	122088	199693	17361	191932	135391	140669	166936	182248	165856	159878	146019	164274	166273	131104	149923	155303	151637	150502	127581	147095	NaN;13010.97;22705.11	F6V6T4;Q8BPI2;Q9R0Q3	Tmed2
14804	142898	141704	149152	151845	143221	141664	138551	148124	141511	143269	147704	142949	142669	141132	143005	139018	141439	141759	138433	135364	144559	141145	142372	136552	NaN;84988.77;84988.77-2;84988.77-3	F6VQ19;Q3UMG5;Q3UMG5-2;Q3UMG5-3	Lrch2
132715	134528	13605	13,7	135651	136417	134933	136705	138057	137316	132612	136102	132049	141462	137898	141046	138548	139654	140229	136422	134755	133762	136001	136223	133024	NaN	F6VQ81	Tpd52l2
199736	200027	199023	199675	200555	200053	199608	201062	201562	199398	198273	19756	197968	202946	202718	204416	204136	20405	204238	205431	20497	204054	203932	203819	204261	34348.78;27778.27	F6VW30;P68254	Ywhaq
132451	132114	127841	132401	137465	137572	137127	134781	134108	136249	138543	138859	138826	13332	132856	134907	137004	138227	139063	132033	130626	130633	137458	13839	138239	83594.14;102229.36;98471.03;86678.24	F6W2Q5;H3BK65;P42567;Q5JC28	Eps15
155833	156001	155301	155551	153127	154745	152619	152842	153641	152617	153605	155166	15,43	156473	155291	157314	153282	154421	153777	153283	152264	152141	153754	153431	153496	82207.6	F6WIU1	Kri1
13153	129686	156266	158518	131806	133431	13,31	13115	132909	132213	133962	130154	131944	123107	122497	121535	12051	11,5	124096	126139	119404	122079	122625	124036	124376	37171.23;37080.15	F6X4N5;Q8BVI5	Stx16
157794	155684	155848	155614	155398	153917	155419	156509	153195	152831	153457	152939	15312	155421	154262	153688	150818	151992	152119	155251	155254	154988	152068	153411	152905	NaN;93091.27	F6XC25;Q8BRN9	Cc2d1b
154625	154936	154939	154961	155169	153748	156318	150638	152862	15105	155815	154916	151094	152412	151379	156701	150831	151132	152077	150575	150175	152317	152058	151813	151619	186631	F6XLV1	Crocc2
139192	14538	147012	14643	143277	147113	142957	143146	143355	140708	146347	141596	145542	144974	143329	144933	138559	146828	149913	141308	14754	143884	144226	147549	138558	NaN;119314.44;119314.44-2	F6XVP7;Q924T7;Q924T7-2	Rnf31
128491	118406	122199	123108	119314	118639	119261	132164	132788	123959	120268	132251	123326	114011	112187	119115	124001	112755	115076	116387	116245	125631	118678	117311	114632	76642.25;84685.15	F6XWD4;Q3UMT1	Ppp1r12c
143846	140868	142909	143266	144238	143747	143212	139107	141244	141773	14053	141522	141453	146214	146715	139485	147124	147695	149414	147278	142774	147697	147248	148745	147094	132667.6;132679.6	F6YRW4;P59997	Kdm2a
145176	145335	14497	146404	148605	148277	148139	143335	144035	143846	149365	149679	150449	126879	128266	130716	129475	129152	130439	129255	129663	128449	134374	135776	134782	NaN;31852.01;31852.01-2	F6YTG0;Q3TLP5;Q3TLP5-2	Echdc2
152607	152873	151254	151465	151592	152064	151716	150566	150283	150369	15,06	150654	149818	153407	154197	154437	154062	155324	154853	150961	149849	151247	15388	154998	154836	103683	F6ZBR8	Wiz
159919	162188	162932	162885	162675	16351	165223	163928	162817	163802	16132	156611	162492	16993	169055	168575	168912	169321	168991	167958	169697	167714	169424	169727	163388	83753.29;83787.35	F6ZBY9;Q62441	Tle4
177923	178492	177443	177983	17,77	178368	177624	179083	178848	178821	179125	179772	179769	178639	179145	176729	178845	179625	180575	179986	179591	179368	179935	180268	18051	273990	F6ZDS4	Tpr
167973	176472	174921	171717	175799	174349	175488	173641	174132	173566	173352	174169	17584	174652	170851	172803	172184	172419	17379	170418	169479	169769	169996	168306	16,78	14309.48;NaN;17370.3	F6ZFT1;F8WJ64;Q9CR21	Ndufab1
13949	133405	131049	129656	126712	127783	129239	132428	131156	131132	122025	119322	116921	124666	116018	122023	120637	117046	11,94	124986	115673	128633	12441	123969	129557	9701.13;9745.24	F6ZGI7;Q9Z224	Mocs2
165442	163715	163823	165972	168289	16,89	166457	169562	170412	169743	165238	163488	163378	165061	164185	16217	162918	163615	164304	164473	165635	165065	164094	164015	16309	608239	F7ACR9	Macf1
149315	142797	140048	14,13	142423	140655	143045	142262	14,22	138759	143327	14429	14147	142885	144543	144974	143011	147744	149124	14426	14781	147411	145481	143892	142852	21316.4	F7AI87	Psmd4
128874	130049	126944	134876	129724	13363	13,05	124217	121437	127784	130257	130583	130055	126304	125577	123516	123825	124791	118479	12726	125154	128498	129335	132478	127785	24367.32;38020.69	F7AZP7;Q9CR39	Wdr45b
121082	117125	115964	116776	119895	117383	11,75	137422	119882	119825	138428	121195	111355	113181	136554	129369	131062	131761	132205	132379	129264	13244	132422	132285	121028	NaN;91522.07;91522.07-2	F7B6K4;Q80YV4;Q80YV4-2	Pank4
167097	164919	166554	166829	16603	167401	167635	165908	166276	166935	167222	168427	167022	164279	163309	167191	165111	165243	16477	163741	165028	163424	165189	165084	165577	52791.3	F7BGR7	Gm21992
154076	154743	154353	156259	153362	154246	153017	154513	154215	154881	153766	153588	154272	153742	153049	152298	152891	154996	153061	154008	155565	154194	155456	156292	155916	106522	F7BJB9	Morc3
153451	153358	152981	153112	153861	153898	154474	147635	148779	150907	153362	151273	15209	151839	151873	15497	153807	152676	152527	15045	151536	151501	15161	151387	151665	51341.84;35623.89	F7C846;P47802	Mtx1
202236	203093	202271	200976	201983	201307	201985	202376	201517	199957	201428	200513	202505	200126	198797	202387	198294	197674	199479	200559	201008	200281	199733	198983	19817	13971.1	F7C9F6	Arnt
152106	150985	152185	152407	150479	152816	151448	157377	158913	15449	159727	15821	155049	161521	160532	161743	160724	163341	164265	160033	161031	159555	157634	162028	16173	97888.8	F7CBP1	Eif4g2
14215	143774	146103	146484	148247	149442	146191	146743	144839	147928	141665	141144	145126	141749	143783	136479	141871	143342	13962	141034	140516	137465	143651	140215	144429	27658.84;30202.62	F7CFT1;Q8BFR6	Zfand1
212707	19903	208901	209637	210824	21213	209386	20991	208265	209488	211716	211141	212303	210651	211308	208918	212274	215184	213326	212287	197374	210336	213076	214382	213961	166491	F7DBB3	Ahnak2
121638	120849	124591	129123	121719	118159	115852	119666	115968	119371	124494	132499	140053	150809	149554	15366	149139	124566	147604	14741	14701	147121	145756	14807	145392	22153.71;99480.28;99480.28-2;28531.11	F7DDS0;P0DPD9;P0DPD9-2;P0DPE0	Eef1akmt4;Eef1akmt4-Ece2;Eef1akmt4-Ece2;Eef1akmt4
193587	192438	189699	190611	189095	190027	187663	191593	190149	189488	191883	192037	190044	193405	193165	19,3	191823	192223	196311	193531	19232	195295	196817	196774	195972	57688.22;55278.53	F7DEU6;P50096	Impdh1
122114	108311	117723	111709	114947	114411	113507	112712	11535	130031	113442	111538	111871	118884	118489	114426	105623	111588	123204	11103	113167	112529	115783	120846	123975	157638;32142.7	F8VPJ6;Q3TDE2	Rfx7
144956	145998	146998	145443	146453	145559	145929	143751	142794	144877	143151	142013	144703	141605	142396	14054	138513	138741	141311	141059	137815	142037	141722	142083	144089	173942	F8VPK0	Ttc37
145888	145872	144991	14351	143071	145801	143755	143861	145155	142906	143897	145724	145311	151682	150645	154939	151559	152941	152034	15058	150844	148369	151592	151862	150384	48739.87;48769.9	F8VPK3;P56671	Maz
144057	145837	143123	144297	141438	142941	142133	140762	142133	141533	140563	141012	141756	13918	138494	141526	136082	137668	137102	137012	136167	136572	137146	137021	137221	128330.55;128330.51;128330.51-2;108847.82;124858.73;113975.45;127942.13	F8VPM7;Q99MI1;Q99MI1-2;V9GWT6;V9GXF0;V9GXH3;V9GXP8	Erc1
151129	153363	151174	149965	149419	150015	147635	150917	152843	152441	149349	149379	149805	15181	149606	15129	148541	14826	148384	152836	150743	15364	150763	151568	151175	110292	F8VPP8	Zc3h7b
141448	142039	140657	133423	143084	144393	132729	145579	144668	134345	126038	149224	149735	145854	140984	135993	13447	135491	134323	142814	144923	142315	141871	144174	143732	142055	F8VPQ2	Arid4a
14425	148282	14727	148196	14503	145414	143979	145599	147061	147501	141295	141351	139866	146233	146872	144644	145291	146037	144569	14606	147245	143428	14007	142594	139649	265567.12;265494.14	F8VPR5;P45481	Crebbp
143136	149127	147435	147334	145424	148044	146656	137087	138335	137773	133073	135471	133339	151978	154474	153604	15955	160137	155833	152952	15203	154582	154187	153597	150376	54856.72;54953.84	F8VPV3;Q62520	Zic2
168856	121458	124192	127344	13013	126838	162213	166487	166608	116693	166678	167574	166662	170522	169892	172606	122967	168613	16257	167425	168403	123152	122741	123197	168308	50533.5	F8VPX2	Fbxw9
14881	136778	162041	169182	164226	167575	162222	146527	147435	144654	168872	167048	168245	16223	14796	160059	164262	169792	16046	144945	167257	143867	14,36	144191	163354	86952.47;87044.57	F8VPY2;Q8C092	Taf5
106233	116513	119334	120247	12773	128134	115224	125523	121502	120063	127434	123779	121648	108951	109374	107142	10,57	115334	123783	103734	110137	108986	108127	10884	106372	165958	F8VPZ5	Ercc6
136336	131461	136244	132273	139496	139174	138324	137738	13739	137651	139368	137845	13719	134234	131873	133133	132673	137918	139083	13,46	138246	140103	132495	133423	135036	64506.33;64476.3;64476.3-2	F8VQ28;Q8VI36;Q8VI36-2	Pxn
147159	130584	128658	133107	132256	130959	133304	132211	13309	133622	130513	130118	132494	137207	140075	135899	136613	134651	137334	139469	139927	140666	135385	138519	137685	185354	F8VQ29	Iqgap3
154315	157267	157982	155786	158419	155777	155285	153985	154787	155718	156389	158379	158389	155388	156196	156736	155576	154385	154864	152962	153574	152841	156763	156779	155247	215769	F8VQ54	Dicer1
146739	150442	149057	150274	15047	151721	152123	147237	148306	148405	149607	151134	150008	144977	143739	146131	144731	145328	146908	142302	144851	142937	145652	146384	146999	206725.1;206726.12	F8VQ93;Q8VDD9	Phip
134981	134712	125452	124423	133105	132861	131993	136529	135447	122808	121561	120638	118092	120653	131526	125255	115138	124693	125386	120855	121638	120383	125115	12179	120017	84254.13;83951.84;83951.84-2	F8VQ95;Q6Y685;Q6Y685-2	Tacc1
165118	167051	166068	165788	165337	165095	165272	164072	16,31	164914	164736	164212	164055	166828	166627	166644	16718	168862	167838	166226	166855	165477	167633	168857	16818	74657.2	F8VQC1	Srp72
158854	157594	156888	157301	156921	156781	156836	15569	154989	155987	153399	155345	155956	156951	158064	15901	155395	15558	15716	157662	157235	157441	154829	154406	15453	152543	F8VQC7	Ktn1
166126	168743	170303	169822	169675	172458	171644	166627	170592	167803	169385	173376	172193	160062	160666	160489	158621	15947	159954	163335	164363	164109	161258	163795	162801	177187	F8VQJ3	Lamc1
169815	184724	182803	18149	182707	184709	185308	185276	181072	184527	186101	184635	18565	188186	188032	19174	190105	189131	188185	185965	186597	187822	188011	186709	188248	172476.69;172348.56	F8VQN6;Q8R4H2	Arhgef12
138196	14151	140823	141038	138369	138222	138268	141849	141606	140952	142119	143088	142323	142453	142376	143643	139942	140237	139075	14006	142154	14014	14186	143286	142652	57247.98;57464.18	F8WGD4;Q9R0A5	Nek3
16269	161047	161939	161652	15495	154584	157495	16131	159778	161513	161195	162348	163369	158667	158328	159923	15,38	153886	153348	157615	157499	15766	156941	158721	15,77	NaN;66357.42	F8WGM5;Q64324	Stxbp2
146446	150632	154666	158756	151591	151545	160052	150732	151388	150766	153899	159655	162438	153921	152397	152874	150628	151653	155063	153724	153501	135646	152877	152657	151555	73234.85;73163.77;80646.52;80646.52-2	F8WGR0;F8WHZ9;Q9QYC0;Q9QYC0-2	Add1
152883	126527	156969	149282	155803	155538	157553	155912	152415	158255	137649	137859	144143	158533	158752	159204	159886	160597	16084	160371	159027	159744	163921	161029	162211	75636.4;75549.32;75549.32-2;75549.32-3;75549.32-4;75549.32-5;73197.66;55658.66	F8WGU3;Q3US41;Q3US41-2;Q3US41-3;Q3US41-4;Q3US41-5;Z4YJI3;Z4YMQ5	Esrp1
156879	156847	156177	157332	159222	158698	159112	15847	159575	159547	158927	160162	159787	158489	158843	158405	159784	159615	160197	158003	158113	158044	159589	159259	159986	110194	F8WGW3	Srbd1
156767	169191	176633	16,94	177515	177112	154482	153091	154909	15597	155062	155522	154398	18244	156234	159499	156258	154062	154534	153722	155832	15363	158025	159064	159414	337394.33;336008.49	F8WGX5;Q6PNC0	Dmxl1
13144	14366	146542	146653	146751	146238	14391	142214	141202	144134	144147	145114	144868	138932	138958	136881	138555	139101	138927	141076	142781	140056	139042	141732	14073	51056.36;55741.73	F8WHG5;Q60823	Akt2
185875	194478	191469	191073	194277	194225	194026	19242	192239	19224	191948	19187	191898	191041	191576	188915	190343	188742	189683	187285	185243	187911	186475	185064	184499	139410.12;138431.99	F8WHL2;Q8CIE6	Copa
161499	163754	164777	164758	163246	16383	163509	162014	162757	16134	164476	16565	166004	160033	159809	162149	155484	154228	154566	156646	158908	157479	158371	159164	158949	132351.36;133733.79	F8WHM5;Q61543	Glg1
185411	190583	188039	18563	19303	190959	190447	185361	187131	185942	188221	189075	187602	179778	17589	178839	182483	183095	184214	17532	179383	176207	181054	181767	182177	9005.51;10344.23	F8WHP8;P56135	Atp5j2;Atp5mf
141932	143374	146264	148642	147704	147088	145042	147359	152168	151269	152074	149324	15231	140806	143505	146177	137008	137804	138036	141447	144684	141881	138834	140899	141548	6475.28;9418.69	F8WHQ0;Q8K199	Cmc2
15713	158507	157734	160598	157629	157335	157277	155141	154983	15562	154639	154521	15274	147872	148639	150372	148759	15,06	151176	14829	151083	149147	149557	150784	150598	243121	F8WHT3	Prrc2b
150833	152072	152425	153906	152868	153269	152628	150954	15004	152394	151719	152212	152709	148792	149161	148736	147706	147988	148197	146984	152086	147998	14786	148808	150063	164761.44;164419.04;164419.04-3	F8WHU5;Q4VA53;Q4VA53-3	Pds5b
139886	136698	140035	140215	142905	138933	143237	142366	141592	142555	14188	138535	144085	128077	131632	125319	131292	129592	123791	130153	133742	130433	130108	133071	130914	140133.3;144440.34	F8WHU7;Q9D3E6	Stag1
154171	153862	153521	153554	155786	155053	153931	150841	15193	152213	150802	152987	152108	151214	149816	151339	15,33	153584	152572	150928	150844	149363	154321	152219	152797	11443.84;12605.29	F8WHU8;Q9D8T7	Slirp
162439	163092	166189	161832	161123	161765	160964	159398	165693	165857	163089	163131	163392	16419	170062	166301	171424	164236	162913	163651	164597	163243	171529	164077	165203	75515.87;72408.33;72408.33-2;72408.33-3	F8WHW6;O70161;O70161-2;O70161-3	Pip5k1c
149237	153592	153846	153553	153598	154188	154145	150905	149319	15125	147226	15142	151992	156347	156298	154372	155863	156301	153803	156606	157201	153294	156208	157543	15765	79189.5	F8WHY8	Mta1
148336	150627	150427	14971	150931	148436	15019	148611	146918	150375	147243	14635	148353	136801	136654	139934	142542	12696	133414	148175	132389	136193	138255	137403	138651	59890.82;60644.72	F8WI90;P05480	Src
145503	147294	155956	156506	15,21	153724	158634	156427	158057	155565	149692	156737	157048	154835	155743	152626	16,04	162643	156847	150816	152521	148864	153652	155425	151609	7894.65;9395.31;8752.66;10346	F8WIA3;J3QK34;J3QMA2;P0C8B4	Gm20604;Gon7;Gm28051;Gon7
138101	137387	138914	139828	140364	13948	136963	139951	135215	136429	132581	137369	140199	134751	132869	134204	134889	135605	13359	137557	135469	135033	136917	138702	137835	289229.17;290086.16	F8WIE5;Q69ZR2	Hectd1
143004	147923	14618	147463	152093	147415	148817	146493	141707	143793	146563	140717	133973	137397	133657	135427	130952	133231	136118	132042	12882	132227	135734	138052	138035	133712.17;133686.09	F8WIG5;Q9Z207	Diaph3
134898	133267	136048	152036	137209	131429	149954	150481	134199	13469	134756	134765	13809	135279	139173	138299	12867	131572	126319	136835	138196	137756	132056	135293	125635	120810.16;120623.99	F8WIJ0;Q9JIS8	Slc12a4
180229	178636	178721	177449	172442	174123	172676	178608	17951	176403	176256	17799	175191	181622	182579	180935	177248	177837	177641	184331	183677	181288	180625	180739	17938	33428.88;33428.88	F8WIK0;Q8WTY4	Ciapin1
153068	149547	14,95	151299	153203	151936	153459	153166	146695	149082	151723	149812	160529	146573	152939	153029	151401	145492	146335	153292	154475	153607	153797	146958	147111	58176.54;61015.43	F8WIN2;Q9Z1N7	Arid3b
130901	126935	135428	138427	133682	13411	135322	126336	132023	13027	120951	130906	139804	119821	11744	11856	127106	125238	12102	132338	124142	121202	11668	119642	116358	32587.66;32459.49	F8WIP8;P10923	Spp1
191841	190835	188659	188754	188877	18758	186845	19181	190655	190174	188785	190194	18922	176151	178114	175623	176496	177506	178009	183565	182808	183639	180794	180314	180071	75288.6	F8WIT2	Anxa6
159382	158178	159948	158276	155482	156556	155874	158234	157233	158745	156389	156325	156493	157424	156689	155916	155413	156129	154606	156476	157792	155515	154159	154826	154083	19811.59;19476.19	F8WIU1;Q9D1K7	1700037H04Rik;
13062	129573	128827	131544	129251	127521	128708	132174	13431	137702	133826	133471	131781	137575	136683	135553	133525	136235	133892	135919	134812	135321	135742	131198	135281	94206.12;94220.15	F8WIU7;Q3U3W5	Prmt9
142113	142021	138784	140655	140157	137707	137783	13828	135296	137422	137171	138222	137926	13398	129958	131489	135963	133098	136064	132977	12701	133047	135921	136244	135634	38814.87;53525.76;53525.76-2	F8WJ31;Q5RJ54;Q5RJ54-2	Zscan26
140796	136182	135569	13831	141144	134761	14,12	140657	140702	137383	134679	141285	141174	140177	14093	142094	139932	139794	13621	134892	134749	135063	140524	14204	144156	295764.72;294820.75	F8WJ40;O08550	Kmt2b
137767	134849	131497	126304	137323	136614	137789	140386	137764	137422	135102	146948	137194	134268	136173	122956	119737	120501	122541	120582	13695	129474	138214	162391	111878	NaN;69776.24;69776.24-2	F8WJ43;P46662;P46662-2	Nf2
155342	154725	155462	156362	151446	152548	15164	150358	150007	150261	150871	15,45	152979	153328	156621	157028	152719	151939	150279	148874	15247	150996	149455	147773	152165	27096.03;34709.1;38966.67;28300.61;38748.4	F8WJ67;P29037;Q6SJ95;Q91YM5;Z4YMT0	Tbp;Tbp;Tbpl2;Tbp;Tbpl2
126892	134783	135216	138658	134496	137302	132365	132568	132956	134577	134557	133355	135089	12727	129876	130067	126268	127846	127565	12585	124884	128472	124934	130384	121783	60124.42;65384.32	F8WJ72;Q9Z1X9	Cdc45
151382	149122	148526	149846	150769	14974	149648	147875	147372	146845	147588	147108	147894	147289	147759	149563	150425	149694	149618	147067	146217	147134	148046	149032	147425	109971.73;110026.81	F8WJ93;Q3UMY5	Eml4
156436	157585	157176	15665	156735	155539	157068	155076	15601	15722	154375	153671	150231	156115	157606	157037	158727	156895	158303	157845	158938	158395	155984	154459	157514	101375.86;96429.12	F8WJA0;Q9ESV0	Ddx24
150116	137036	13952	142515	146125	146886	139151	152046	149825	149572	147081	140472	147946	138014	140155	133909	131657	133478	13277	133228	129897	144649	146578	139185	133094	NaN;39119.49	F8WJA5;Q61474	Msi1
146278	146185	145942	145999	14843	147666	149256	148255	148976	145928	148604	145195	148435	148324	146381	145117	147248	145365	143575	144402	146971	144572	141195	14914	145278	142620.02;142283.63	F8WJD4;Q80X82	Sympk
127759	122136	128001	12821	125471	115255	12553	125466	125585	120075	127182	126398	127943	121119	126949	127173	118331	118301	117742	122558	127568	123854	119708	126317	121753	50555.27;54173.29;54173.29-2	F8WJE3;Q8BQR4;Q8BQR4-2	Kansl2
182416	17967	181587	182507	181779	182374	182489	182011	182177	182235	181413	18239	182203	184474	185155	185589	184961	18466	186148	184643	183846	186615	186071	185457	186305	21935.15;33665.67	F8WJG3;P62996	Tra2b
168309	169386	168743	169767	171033	171221	171111	169185	169498	169203	171773	172099	171706	165816	167331	166668	168582	170184	169165	167105	167181	166683	168705	170018	168677	15600.89;16665.11	F8WJI3;Q8R3Q6	Ccdc58
160342	160232	164016	163226	163834	162869	162212	163804	163834	162891	162418	162526	162683	162676	162898	163246	16348	16329	163753	162609	163346	161311	16398	162434	163018	51278.9	G3UVU2	Sf3a2
145982	144673	144907	14616	149721	146419	149004	149355	150018	146864	148903	149046	147231	156064	156065	155238	154638	154158	155687	156066	155012	155728	155384	15438	154986	32003.37;46567.19;46567.19-2	G3UVU9;Q9ERI5;Q9ERI5-2	Jmjd6
173457	171705	172426	172799	175611	176498	175973	177298	17537	178804	176155	175898	175739	155617	15598	155831	159215	160144	158997	160025	160528	160927	158457	159812	158879	101873.13;108303.38;108303.38-3;108303.38-4	G3UVV4;P17710;P17710-3;P17710-4	Hk1
138441	132433	125524	137348	129903	133218	132594	131634	137684	13584	135613	135756	136792	144383	129205	146776	138832	143712	130355	138325	135694	136144	139821	14022	139819	11163.05;15809.63	G3UW58;Q0VG62	1810022K09Rik;
126218	123787	152652	121496	133934	138471	135921	134883	13799	135105	137122	137727	131124	136011	140272	139775	131592	129369	12,78	139516	139837	137375	134518	138162	129468	151107.17;151108.11	G3UW83;Q6NZL6	Tonsl
170792	167102	171082	170082	172307	17165	170023	168682	171323	17248	170874	170951	170872	17149	17,19	17448	174691	170728	172073	171066	171212	172015	171656	170454	17169	14355.38;12258.93	G3UW85;P84089	Erh
117266	121136	12132	124055	121003	12,45	114835	122936	120925	124834	126797	117146	128569	124251	12778	126261	12046	125895	123405	11,7	12108	122022	121179	130659	117537	25253.95;30014.4	G3UWD8;Q9CR50	Rchy1
148771	149417	148904	152153	149022	14966	149594	149323	149066	150065	150003	149368	150434	149075	14862	149784	150096	147308	14776	149123	150172	148687	148957	150636	15042	86212.86;88660.71	G3UWH9;Q8R1U1	Cog4
193385	192963	191662	191556	193778	192117	192827	193628	193096	191383	192444	190876	192479	196695	197735	198115	197662	196561	196387	196985	196393	19596	196886	195835	197147	9372.85;10736.16;8601.79;12429.96	G3UWI9;G3UWX9;G3UZ60;Q9Z172	Sumo3;Sumo3;Gm49325;Sumo3
146114	146723	143079	141438	137772	13905	139425	140993	141361	13548	139614	140984	141371	151707	151114	150436	145207	147527	14578	152224	152534	151395	149034	150738	149856	72089.2	G3UWQ7	Prc1
154134	152864	155925	155994	156525	156924	157739	15518	15544	154596	157535	156819	157017	130196	130214	151995	148258	131516	127383	119692	123046	132711	13,55	140527	136173	143324.15;143864.88;143864.88-3	G3UWY3;Q5NBX1;Q5NBX1-3	Cobl
134019	156575	135194	160268	118671	125313	117493	127853	124667	129448	111124	115633	118237	131587	132252	129565	132179	128623	13017	140223	137752	143865	128991	134193	129338	71210.63;82889.82;79198.59	G3UX23;Q3UW64;Q91WG8	Gne
191625	190721	191213	190529	194118	193501	194203	19136	188543	190998	193143	19412	194008	18713	188654	18889	189963	188846	189753	187752	188391	188677	188406	188832	189847	30446.23;31732.84	G3UX26;Q60930	Vdac2
134105	135483	140891	137775	131163	132293	13286	135514	13652	135484	132446	132717	131949	14204	141373	142545	138703	140778	139092	14144	141564	140497	140593	141203	141671	77208.52;81593.61	G3UX50;Q3UKR0	Daxx
162288	158717	155809	162455	162003	164053	164132	163558	16607	164056	164723	164874	165739	149906	14688	152667	145887	143818	148662	150871	148627	15127	150969	150757	15025	59784.61;59465.25	G3UXA6;G8JL74	Ptbp3
137764	140976	139601	139336	12718	140552	131029	139998	130286	134755	125796	130855	130473	128971	127826	136218	127234	126458	13281	133927	125689	126298	134225	136059	135286	40825.13;52297.8;52297.8-2;52297.8-3	G3UXC3;P16951;P16951-2;P16951-3	Atf2
135765	137503	13667	13781	139159	137987	137249	140132	137143	140291	137255	137877	140135	137779	137986	13763	137529	139444	136479	139063	137561	13892	139916	136775	136144	64253.63;67762.65;NaN;71057.39;69024.19;63410.77;74399.21;74399.21-2;68794.01;68181.33	G3UXK0;G3UY34;G3UYK9;G3UYM7;G3UZ87;G3UZJ3;O70585;O70585-2;Q8C8Z9;Q8K0N0	Dtnb
170074	168463	170719	168548	171096	168738	168762	170109	167714	16793	167136	16755	16,68	172167	171589	170547	171762	172067	17345	172856	170876	171544	171335	172309	170993	34824.19;34834.23	G3UXL2;Q9D7G0	Prps1l3;Prps1
117421	124858	123174	124204	126428	131336	126945	128612	125726	132605	129849	135485	130611	13693	13715	132038	135941	129868	13706	132353	132479	135121	13327	138235	134718	NaN;55865.77;55865.77-2;56309.27;44839.45	G3UXP8;P28704;P28704-2;Q3TWJ1;Q8VCR0	Rxrb
165591	166724	174284	169171	167324	166862	169177	170133	167603	166792	163498	16651	176776	172063	171137	168705	170523	165318	16983	167155	169583	165398	168603	162325	174593	58861.02;55163.2;53442.15	G3UXW9;Q3MIA8;Q99LD4	Gps1
181763	183201	182158	181123	181286	181864	181537	184711	184356	183174	180393	180015	180704	18465	185029	182815	183412	18355	183609	187021	187223	185535	187024	187612	186965	27411.43;28672.93	G3UXZ5;P97371	Psme1
161762	138508	121273	125534	12478	132263	129046	134105	132088	128809	13269	135323	134639	145431	145059	144835	139454	139948	13972	146867	146299	146859	146104	145717	145931	66506.2	G3UY19	Prc1
185904	181879	183845	183076	186772	187937	186794	186931	187403	18719	188646	188606	18728	187683	186472	187946	189397	190483	190652	186041	187772	187462	189197	190058	188926	34003.76;32296.56;32296.56-2	G3UY42;Q8CCS6;Q8CCS6-2	Pabpn1
130719	131562	133571	138841	133391	142392	166079	155695	13734	14,74	125702	164104	12352	153528	136241	161287	137912	156008	122407	158134	155224	156824	156369	117991	162437	82534.19;78970.89;79911.92	G3UY70;P59178;Q80XB1	L3mbtl2
166308	16598	166036	168113	165249	165708	165564	166249	167077	16674	166719	165143	165804	162717	160979	163098	163526	164531	163365	162624	164649	162858	162195	164059	163659	148579.08;149192.71	G3UYG6;Q6Y7W8	Gigyf2
190674	192234	191904	193534	191641	192161	19229	190416	190986	190889	191755	192249	191852	194946	194372	194885	190799	19264	193391	190785	19238	192382	189109	191287	189846	95434.7	G3UYN0	L1td1
15539	152999	152682	154227	148696	149649	150525	148224	142491	146928	148975	150017	151282	152054	153439	153619	153444	151187	15207	153827	153829	153756	153186	149844	152543	44024.74;52122.39;52122.39-2	G3UYS3;Q3UIK4;Q3UIK4-2	Mettl14
186323	188056	186972	185529	18619	184911	185767	18457	18395	184498	186913	186579	187016	18545	185328	186232	182632	180858	181945	183399	182297	183371	183858	182962	183507	NaN;52600.92	G3UZ26;P50431	Shmt1
171334	157271	160504	165181	158582	167622	167901	161751	16364	162971	167277	167906	16683	16906	168698	168323	168616	167083	170687	168104	166752	167687	169828	168571	171046	36874.9	G3UZF1	Gm20509
14971	149199	151652	151322	152692	15235	152787	153632	153541	15542	150989	152092	152702	139529	141646	139002	13999	139078	138767	138759	137624	138164	137781	13977	141939	19448.73;34134.83	G3UZG6;Q9DB73	Cyb5r1
11,88	12298	12844	127558	127503	122241	120312	11283	125505	126922	128479	124563	118544	155946	118681	159515	153337	123401	15448	119596	154171	119793	114527	154681	15386	19780	G3UZK0	Dnmt3a
142225	147331	144543	143957	140956	142621	140926	133158	13337	133724	137288	141801	139748	155401	155338	154196	157257	15799	157396	154685	152503	153017	156217	156626	155939	281594.14;260639.45	G3UZM1;Q69ZK6	Jmjd1c
14114	139881	142279	142856	143817	142942	143618	140076	138551	14126	142608	14251	142409	143481	142986	144719	142376	143092	14329	143532	144356	143132	142442	143172	141897	109917.11;111606.95	G3UZM9;Q8BWW9	Pkn2
156399	151152	155532	160322	164069	162128	163081	165334	166146	16598	162752	164439	160308	159107	160653	15576	160167	159864	160791	156848	160693	158854	15398	157966	162402	NaN;18255.16	G3UZY2;P97493	Txn2
13832	141271	146602	146562	147049	141596	147103	142331	144398	142717	140153	141035	140139	144832	143004	146718	142394	140227	139665	14524	144568	144349	144176	141106	143778	80443.62;80731.88	G3X8Q0;O89090	Sp1
12556	124302	105561	119958	120548	120578	124529	123739	124471	127727	125998	124464	130057	128452	126244	130955	125994	124713	12533	126761	12824	126815	141561	141626	127727	21447.1	G3X8R0	Reep5
152482	142371	155142	14815	147057	149597	146884	148249	15725	157245	149132	159028	148872	158037	157947	159577	161588	163256	150807	155666	152653	156179	158626	163482	160915	NaN;25557.03	G3X8R2;Q80VJ2	Sra1
158531	157795	156727	157373	155414	156883	155797	153929	155814	155496	154998	154037	155765	155217	154606	157025	156662	15715	15687	155414	157061	155841	156367	159015	15734	86528.7	G3X8R5	Qrich1
148992	149111	152585	153049	146604	14749	149067	150031	153445	152385	150152	152045	151208	156313	152867	156073	151888	150933	150944	153607	155777	153173	154368	153247	153937	108230.92;106141.8;105693.88	G3X8T2;H3BIW0;Q0P678	Zc3h18
15171	153566	143255	142331	15089	147331	152388	151367	150179	152133	147997	15115	151783	127854	130361	132619	127358	128987	131859	13286	131105	132414	129963	132439	130137	55726.19;53844.11	G3X8T3;P16675	Ctsa
149277	144734	143212	152449	147276	148285	14671	149825	150211	150656	152862	152515	15249	144209	147168	146912	149016	146904	150072	151476	145312	148069	150112	147903	15072	38615.2	G3X8U3	2210016F16Rik
156591	157749	155306	157957	151652	159713	161284	157257	160438	158025	156066	155554	156045	158267	152894	153723	155967	153038	154285	152545	15399	152856	155031	154339	154239	108552.68;109323.58;109323.58-2	G3X8U8;O88622;O88622-2	Parg
146496	147139	148823	127779	152621	145763	146956	156608	139515	150502	147801	152756	147784	133935	150188	147033	150537	149493	148572	149134	147265	144729	149481	150864	148713	119072	G3X8X0	Dhx16
139131	142093	139234	145161	142933	145748	141151	14135	13976	139759	142026	142108	14155	137923	141836	141879	139332	140722	138565	140859	139978	139326	138607	140619	143596	94826.02;94928.18;94928.18-2	G3X8X7;Q920Q4;Q920Q4-2	Vps16
176879	18012	177431	176445	177803	175665	178198	17505	173855	175055	17499	175077	175246	178237	17903	180068	180062	179269	178511	179175	179563	177915	177872	177865	17954	101095	G3X8Y3	Naa15
157365	15,59	155961	156774	153353	154122	154024	159267	156508	15759	161316	160025	161032	163986	162964	163703	158698	157581	158329	16316	163103	163147	16382	163864	164126	20690.73;20059.03	G3X908;Q8K2D6	Dctd
14959	155928	154437	153255	150477	147135	150288	148893	146223	149106	148755	147799	150491	153749	152759	151784	151876	153079	152389	151936	153023	152638	153308	154253	153685	75402.12;75363.99	G3X920;Q9DBR3	Armc8
161461	16431	164111	162667	162572	159721	161582	161487	161648	162001	160827	162456	162345	162328	163176	163244	159964	160567	161669	160314	161778	160206	159683	159379	160855	31470.97;35363.63	G3X926;Q9JJ80	Rpf2
158652	158188	159033	158985	156607	156813	155037	155618	156687	156069	155905	156473	156086	158841	16,02	15,64	159131	159542	159829	158971	159436	158678	158965	159083	159186	110763	G3X928	Sec23ip
142189	144623	147102	145236	144299	143012	14231	147867	149129	14,77	142139	141734	14226	144515	143398	144412	138519	139778	138771	145492	144797	143611	13,97	139372	138983	73060.8	G3X934	Wdr70
190266	189032	188902	189942	190977	191375	190527	191305	189499	190426	191702	190996	190644	192635	193652	191588	193534	194313	194736	193296	191274	192852	194835	194072	19397	119839	G3X956	Supt16
121562	123664	127962	181141	16304	137177	162823	137793	142898	135757	178718	136122	133872	155684	153197	156687	153994	154621	153268	154855	157736	155751	151151	150843	151419	43807.07;43835.12	G3X959;Q8K2H1	Pphln1
148273	146583	147713	147681	14572	150538	148683	151818	15393	154646	152282	153586	154329	144542	144247	147416	144163	146464	14494	149603	150238	148863	147167	149653	148943	155284	G3X963	Atad2
178345	176068	175128	172463	174156	17247	175119	175469	175188	173613	172951	173398	174284	173971	17766	173626	177947	175569	177366	177742	177421	178798	177114	177622	178816	242072	G3X9B1	Heatr1
161688	160015	16083	161915	16204	161933	161221	164087	163859	16557	161833	161226	162111	157191	158192	15775	157462	156685	15918	159264	158522	160412	15,91	15,87	159526	98074.27;97987.19	G3X9G4;Q3TCR7	Dnm2
139248	138732	137972	13492	139453	140423	140119	136866	137154	140689	137858	138158	139568	139563	140406	138538	141396	139984	140526	140042	137633	138359	142905	141841	141097	46942.24;46942.24-2	G3X9G7;G3X9G7-2	Zfp809
145578	151485	150591	150939	16157	163045	162504	165278	164046	166176	161794	161608	160282	121818	172145	129284	171594	124131	125578	138029	164434	12,56	177287	119856	176027	82422.23;82408.16	G3X9H7;Q8R1S4	Mtss1
145447	151389	155372	153438	155059	156017	155141	154448	155762	154613	155131	156348	157239	160988	162674	163673	161244	161487	160206	163408	163629	163923	158841	158089	16043	21486.62;26996.3;24752.65	G3X9I1;G5E911;Q91VU0	Fam3c
157531	15555	154924	156784	158061	157241	158604	157181	156475	156417	156333	155964	157916	154682	15,48	156221	155481	155186	156111	153869	154333	153485	151978	152254	152318	45287.07;44699.33	G3X9M0;Q9ER88	Dap3
171243	173072	17274	17188	171756	17212	17189	177966	176236	175186	172735	173538	172703	176075	177888	180171	177843	176834	179228	185595	183904	185705	180271	178009	179189	79762.45;79763.43	G3X9Q6;Q8BWW4	Larp4
16159	162889	163434	160774	161814	161912	159759	163568	164265	164557	159024	159167	158104	169245	168423	17067	166462	166353	165842	171688	169792	170565	170488	168265	16884	26159.22;27057.27	G3X9V0;P97372	Psme2
175899	176911	176367	176582	175518	174484	175089	174613	174399	174788	176216	177155	176827	175145	174782	176268	174625	174681	174775	175389	173951	174775	175383	175131	174981	104103.94;104924.8	G3X9V2;P30999	Ctnnd1
14732	148631	15165	153014	151615	146268	148702	146385	148177	15,09	150106	148467	154606	148732	146953	150424	147627	148602	148983	145364	145632	152209	145963	149993	149109	67450.9	G3X9Z0	Zwilch
140243	136009	135531	137872	139431	139087	139062	136376	137333	137029	137113	136395	135951	147334	136281	147965	136353	148244	138026	13682	137335	147449	138423	136212	137134	172720	G3X9Z4	Pcf11
137789	144142	148379	147403	145365	143871	145102	141482	14,22	146252	14723	145815	147637	143551	14256	144987	14312	13,95	140427	138669	141687	140913	143591	143506	143575	43752.9	G3XA30	Nsmce4a
154042	152217	151565	154635	155404	156021	156645	150124	151269	153461	152121	152784	153339	146359	146051	147659	150516	149658	154428	143894	141745	143278	147156	149719	149619	15115.43;14982.27	G5E814;Q9D8B4	Ndufa11
147918	150145	151605	151066	15288	155204	154892	15075	151519	151344	151677	151751	151506	138115	139905	140138	141576	141546	140839	140058	140955	138166	139294	138742	139612	134747	G5E829	Atp2b1
161624	163145	161094	161599	157169	158155	157576	15759	15779	156944	155609	157051	155591	167031	167863	167907	167701	166989	168753	167158	16676	166574	163334	164174	164029	11142.24;15240.99	G5E850;P56395	Cyb5a
179637	181557	182532	18257	182963	181815	181233	181713	181814	180955	180997	181497	181701	179978	182499	181055	183013	18229	181929	182034	182594	18217	181987	183863	183105	145830.36;145816.33	G5E866;Q99NB9	Sf3b1
174179	174868	172756	173903	171971	173083	17317	172802	172176	172934	174186	17342	173638	169696	171203	169173	170591	170523	16938	171678	172879	171209	171588	173275	172125	224128	G5E870	Trip12
151105	147623	148981	148919	150774	150804	15091	14,85	149535	149588	147898	148774	148184	147953	14411	138095	145353	145674	150498	139663	137896	139604	141018	142578	138644	37896.86;37827.75	G5E881;Q3TUH1	Tamm41
151275	156849	166031	151953	150024	150848	148045	146065	147672	14636	150352	152024	150602	153916	15465	154373	15404	154257	154519	154524	150157	152511	158887	156433	15685	60607.8	G5E884	Pak1
175226	178959	176965	177994	174511	17471	174075	177729	178634	178979	177146	177552	176299	174675	17633	174175	172084	172244	174332	176479	173459	17662	177116	177288	17,75	152484	G5E896	Edc4
14418	146675	144395	138137	143983	142739	13585	14459	143094	143238	145233	145368	146959	144008	140302	147676	125878	14296	144472	13017	142736	12008	125252	14295	144539	74993.9	G5E8A7	Samd4b
126273	128243	131917	134111	137137	138365	139442	133481	131903	134438	137907	138439	137808	126825	125949	127662	122763	118459	122389	123251	122086	119323	116519	117342	117799	40095.94;40100.91	G5E8C3;Q8BHL4	Gprc5a
136954	137894	138929	140921	140616	141353	142867	138614	136441	143179	140862	140077	141284	13,38	136839	136572	137416	138385	140694	130689	13928	136463	138789	137671	138112	104211.68;104197.65	G5E8C4;Q8BRH0	Tmtc3
156004	157297	159553	157947	159412	158102	160532	156553	155412	158278	160247	159668	162888	15842	160077	161438	16193	162769	16066	15973	160253	15999	159557	160176	161672	103037.98;102218.99	G5E8D5;Q68ED2	Grm7
141706	145391	141204	140346	142099	141882	140984	145052	146619	139603	144963	147946	14694	155675	143504	144343	153118	145198	143328	15185	150886	150361	139409	13773	148406	44456.04;44410.06	G5E8E3;Q8R3Y5	2310022A10Rik;
148714	147113	144748	143985	145822	143554	130403	15047	140241	139542	151672	14152	141324	144871	149268	142216	152264	145987	153575	152015	146811	151071	153404	148127	153364	103189.03;103317.16	G5E8J9;Q8CFE4	Scyl2
156233	159398	157258	157982	15696	158396	157435	154859	154729	155771	157326	156998	157077	155281	155705	155849	155801	156241	156462	152026	151974	151453	154486	156492	154382	57214.37;57223.38	G5E8N7;Q9JLV6	Pnkp
150159	160618	162454	163588	166208	166563	166914	170416	16843	167467	168366	16,15	168127	172144	172316	171014	170857	168758	173413	173431	169447	173589	17265	171497	171327	97863.18;94652.83;94652.83-2	G5E8R4;Q922D4;Q922D4-2	Ppp6r3
157788	162194	16412	163376	164493	166495	163843	162544	164867	162857	163993	163029	163076	161559	161486	159788	163781	163258	163794	162877	164192	161962	163245	164491	16388	54812.2	G5E8R8	Ubxn7
170427	169657	171891	169357	169438	167072	169266	151857	165806	167969	166106	165806	167563	172497	173959	173176	171746	169376	16896	172173	172122	170435	169001	168475	170231	65541	G5E8S8	Mpp7
14816	153902	152288	155652	154213	155057	157278	157908	15748	157384	153255	158372	156476	155992	155088	15874	159622	155077	155862	151148	156955	153396	152216	154481	15846	13620.91;16094.65	G5E8T3;Q9D104	Srp19
16105	160725	159257	159113	158345	158111	157059	155936	156315	155284	158979	158741	157654	16661	167029	166771	16,61	165926	166329	165067	163334	163252	164995	16547	165601	40866.85;43247.36	G5E8V8;Q9JJT9	Phax
124235	128082	120299	120536	119142	126057	112921	122643	114462	114141	125049	12429	118968	127999	130939	118392	123669	120287	122034	120144	121706	122269	124507	124809	125584	89527.5	G5E8Z2	Taf4b
204068	206617	206362	205947	206887	205832	206546	207052	20716	206539	206358	20694	206756	206918	207082	20725	205968	205951	206142	205282	206082	205341	204789	205481	205014	NaN	G5E924	Hnrnpl
141602	142492	143278	145378	146601	15016	149009	140044	144186	144334	147283	15082	147963	128691	128105	132421	134739	136227	136136	13,35	133646	130767	13519	136317	138251	NaN;44373.07;44373.07-1;44373.07-3;30905.96	H3BIX4;P97300;P97300-1;P97300-3;Z4YLB7	Nptn
136535	130277	134021	124812	134368	135186	136958	138191	136114	13427	135454	131913	140087	135617	13318	134638	131861	127213	131908	127849	135217	132348	130087	129172	130414	39515.04;NaN;32905.57	H3BJ07;H3BJ82;Q8R088	Golph3l
144914	142894	142838	145522	147702	148477	147701	149295	149551	151394	14,36	144071	145998	151252	151074	150638	153556	154133	155183	151648	151487	145207	152035	153311	152636	110204.34;109989.09;108587.48;110048.15;111818.18;111974.36;111974.36-4;111974.36-5	H3BJ40;H3BJ45;H3BJU7;H3BJX8;H3BKH9;Q60875;Q60875-4;Q60875-5	Arhgef2
161688	163808	163868	165535	16682	166482	166417	163409	164105	165661	168675	169877	170711	116466	117594	117482	114667	110645	118508	130183	123996	123964	120819	126993	116178	12891.85;14112.12;22047.95	H3BJA0;P56280;Q3UES7	Tcl1;Tcl1a;Tcl1
147333	152377	152986	158196	148851	148749	142857	143464	147051	142844	137872	139657	138703	138417	138261	136598	136878	144593	143642	140935	133698	13624	143439	143063	13,74	28965.99;25910.61;49084.95;39713.46	H3BJE3;H3BKJ7;I1E4X1;Q8K1E0	Stx5a;Stx5a;Stx5a;Stx5
15008	156803	146286	157962	157145	160722	162622	156983	156694	159646	162793	161773	160167	159655	158695	162176	162342	166075	160452	157616	160679	161375	163901	164035	166476	19170.39;22554.75;23299.57	H3BJJ1;H3BLK4;O88513	Gmnn
173445	166046	16695	167269	16591	167211	167128	166588	167441	167364	167083	168566	167074	167199	167681	16519	167694	167329	168749	16653	166926	165801	167342	167888	167138	63413.8	H3BJW3	Cpsf6
163938	15686	163125	162241	160222	15921	16095	164475	16271	162676	164391	164621	165344	164511	168086	169662	166254	164945	16877	163204	166713	164996	165611	163978	166384	27763.46;32829.41;31319.58	H3BK43;H3BKH6;Q9R0P3	Esd
158099	156976	155716	157117	157663	156839	157412	157321	156948	157108	157231	157569	156171	161148	162575	162711	162831	163167	163615	161929	162818	161418	162445	16202	162883	50513.83;55196.2	H3BKM2;Q80YV2	Zc3hc1
134393	138331	143658	140787	139579	139196	143001	139661	143452	125269	136266	139015	138255	142452	139431	14428	144153	144689	143151	140883	139828	141335	138867	140692	142472	16317.19;20393.48;19003.09	H3BL05;H3BLD9;Q8C1M2	Zfp428;Zfp428;Znf428
169592	170373	16973	169928	169739	171356	171424	169887	172352	171987	168074	169703	168959	16979	168782	170702	168734	167045	167467	167786	167668	166636	167013	166459	166511	138556.04;135001.35	H3BL37;O08784	Tcof1
11481	137851	121066	138865	134883	134591	13261	133473	138035	134682	140378	140579	140967	135923	133084	136504	121446	119522	119555	131348	133316	131296	127406	128084	125953	25252.6;46016.66	H3BL50;Q9D6J1	Cers4
138196	136069	139511	138896	138078	13726	137309	143669	140966	142525	136845	136833	136503	142053	145542	141637	140803	141614	139417	14508	144331	14497	139828	140143	139188	11242.18;13227.5	H3BL81;P0CG15	Chtf8
155213	154599	154808	154003	158585	156937	15582	153795	15438	158015	154633	158032	157251	151646	152755	153351	153576	152474	156352	152931	15067	152108	156609	155914	156655	77463.1	H3BLB0	Zfp989
119885	135506	160278	158947	162532	156627	162857	138849	155076	160068	161169	162772	163783	131841	130609	136443	156325	135706	15603	130733	15454	135665	131092	131126	131329	29794.3	H3BLC5	Sap25
151985	154475	15012	147366	152014	152271	152469	15312	151677	157537	152743	152713	157038	150467	151805	150239	153864	154682	15,82	148169	142462	144223	144209	151274	146015	38795.98;36354.5	H3BLL2;Q811I0	Atpaf1
149471	121299	127173	157568	15661	132807	134423	157077	109027	134555	154883	120755	117602	116431	11,92	119257	122519	131191	128777	131448	11776	129938	120341	121478	127567	69987.05;73163.03	H3BLL3;Q921G6	Lrch4
153281	152455	152623	153332	151673	153045	152199	153625	15435	153521	156084	154063	155379	155335	157702	156976	157615	155656	158856	155316	156002	156028	155331	155463	156904	21378.71;20891.09;21022.29	H7BWY8;Q8C8T8;Z4YL87	Tsr2
147725	153386	15,17	153674	149894	148343	150007	149076	149097	149871	150155	15146	149047	152034	151122	152769	146472	148866	148021	14926	148665	148702	149457	150669	149644	33828.05;34196.48	H7BX14;Q8BMZ5	Tsen34
140399	130859	127803	129785	122843	135865	123183	114487	125378	126821	120377	123988	183452	118129	118674	116656	120714	120953	123388	127537	116035	122212	118538	122015	120786	173945.55;175049.8	H7BX26;Q6A065	Cep170
140795	14075	141986	139914	139827	139302	139899	136971	13856	13655	137033	139273	138337	145958	145569	148206	149219	147767	147663	145563	147454	146686	147176	147208	146815	59680.1;53846.44	H7BX94;Q9Z2Q2	Knop1
187001	188142	189554	188482	18903	189915	189164	190553	192169	19113	190813	192614	191298	192846	193261	190784	192585	193071	193773	191444	193672	192975	193725	193292	193597	28329.17;27744.57	H7BX95;Q6PDM2	Srsf1
184743	185119	186996	186439	187712	185257	185786	186143	185144	183675	185113	184204	186377	185334	186273	187287	186861	186709	185873	184811	18561	185205	185306	186288	184246	76619.48;116232.18;116232.18-2;116232.18-3;116232.18-4;116260.26	H7BXB6;Q80U30;Q80U30-2;Q80U30-3;Q80U30-4;Z4YLG3	Clec16a
170521	185444	18,41	172455	171552	171601	171547	169262	170216	169384	169235	169962	169521	170786	171197	174689	175385	175964	176329	173464	173764	172177	174082	174618	173851	268822	H9KV00	Son
157178	150693	156391	15788	166083	157918	163091	162747	163294	165937	162028	157451	164626	154546	151041	152881	162108	160525	15276	12275	159531	16339	150376	152347	158388	60519.76;59419.51	I7H459;Q9DCD5	Tjap1
151509	154494	159864	157097	141555	143087	142407	158012	158761	156048	134478	14199	141075	173719	172295	171293	158019	157846	159766	157657	159477	157909	150614	15371	154512	21669.43;21540.31	I7HFT9;Q07133	Hist1h1t
165152	167833	166601	16842	168999	16878	168538	165972	166474	166059	167925	16805	167769	171737	171279	172947	169568	170229	168573	168976	169178	16809	169468	167754	167817	11614.22;15824.19	J3JS94;Q9CR70	Lage3
15197	154746	152823	15247	154712	155338	154548	153373	153132	15372	149907	153139	15565	155225	154373	154071	155944	154266	15,68	155014	155473	153723	158582	157749	157717	146411	J3KMM1	Usp19
160492	160067	159869	161552	161466	161604	162205	160761	15961	161602	16075	161023	161979	147035	14811	146037	147234	148067	146671	147339	145574	147026	147803	147276	147933	117000.79;114322.92	J3QJU5;Q3TJ91	Llgl2
157496	155611	154741	158041	148714	150471	149423	152552	152449	153388	154249	161294	16,07	158109	160204	156347	160213	159963	159254	161529	159902	16186	160747	162406	162678	35169.35;38911.81;36717.15;36717.15-3	J3QMM7;K3W4M4;Q9CZ42;Q9CZ42-3	Naxd
142916	148411	147318	146629	147869	150822	146923	149033	148966	14623	146786	146993	151605	14646	145484	14709	145347	146833	14528	146478	14581	14462	146742	144683	142916	19101.79;49558.62;49558.62-2	J3QMV5;Q9Z2L7;Q9Z2L7-2	Crlf3
148756	150198	150019	148428	147543	145774	147235	145283	146099	144402	146121	146459	14,3	15447	153255	156631	149256	150576	150187	151907	152295	150838	147404	147049	148375	46966.07;46895	J3QN89;Q3TJ22	Aamp
134485	138024	129021	139909	128174	137075	136711	132867	133127	134718	13005	12981	131222	130518	12362	129748	129978	13065	131073	127516	12306	125322	131634	127618	133241	62751.89;62808.84	J3QN94;Q99PN3	Trim26
13269	132369	135888	135976	135661	132675	132948	133964	135585	13,48	132344	13452	133911	12996	137107	130457	135462	135596	134591	138646	136094	132002	133435	129838	132161	12565.86;17729.99	J3QNR9;Q9CQ90	1110059E24Rik;
151654	14985	151499	151883	151408	15155	152402	152603	151943	15248	152484	152744	153575	15202	151534	154418	152082	153529	152641	151673	152251	150666	15098	151435	150064	68390.39;67785.6;61648.67;63471.75;63471.75-2	J3QNT7;Q5NCM5;Q5NCM6;Q8CHU3;Q8CHU3-2	Epn2
147544	153663	157989	157593	157714	156914	158341	156416	155305	158477	156784	154509	155876	161669	159588	16181	161671	160173	162159	157953	160808	158278	159475	158144	162215	169957	J3QNW0	Dnmt1
179094	175538	174857	173882	170675	173762	172116	173314	174258	172711	178311	180372	178674	171624	171588	173829	167766	168763	166747	173274	173403	172318	169076	171193	170927	NaN;24116.09;42444.69;42444.69-2	J3QP71;K3W4Q8;P18572;P18572-2	Bsg
16867	167758	17294	171843	174182	166405	17396	172442	171579	174383	175653	177061	175747	177343	179033	176846	177138	169991	178021	166337	171394	172431	177544	176675	175546	14162.02;14194.06	J3QP80;Q9CQL7	Gm5814;Mrfap1
13351	13,3	130139	131888	135226	138475	135341	131412	134566	134732	134309	135984	134923	130545	125385	131954	124816	121921	122556	125932	126794	124616	131808	130816	13061	47508.03;45208.46	J3QPX0;Q3UT17	5730507C01Rik
120491	117396	119626	122574	127605	118642	121083	11482	120814	11708	11893	125976	12525	135973	137095	133291	122648	117395	120328	143726	140361	145782	128791	121468	119943	44887.87;46551.79;46551.79-2	J7NUP1;Q60766;Q60766-2	Irgm1
137958	141191	141783	145972	13809	147978	144627	143954	145337	145465	142974	143582	14365	140565	140031	14325	132757	132298	142078	139501	138981	132011	129578	130767	138346	96426.91;96466.89;96466.89-2;96466.89-3	K3W4T3;Q9Z1G4;Q9Z1G4-2;Q9Z1G4-3	Atp6v0a1
175161	12591	195275	191852	182143	185137	195519	127666	193467	195163	191411	12518	131431	139201	144913	129969	173937	13,62	170869	139514	181124	138273	137142	133593	132863	55825.53;55839.51;55839.51-2	K4DI61;Q9D8M7;Q9D8M7-2	Phf10
15,74	157935	157588	158786	158109	15828	156677	159707	158891	159059	15982	160604	160783	159824	160235	159351	159597	159818	16,07	159306	15815	159489	160242	162799	16216	169405.9;169431.98	K4DI67;Q6ZQK0	Ncapd3
128716	121927	11,08	120503	122539	165273	11568	124004	143884	122811	129094	122461	119147	148757	144747	118475	123926	13,73	122924	121328	150661	14948	122726	12038	124595	34931.63;35091.04;35471.3;35283.22;35453.66;35493.44;35119.85	K7N641;Q7TRN3;Q8VFM4;Q8VFM5;Q8VGD7;Q9EPF5;Q9EPF6	Olfr694;Olfr699;Olfr697;Olfr700;Olfr1395;Olfr703;Olfr704
134741	131197	13421	129883	129956	130528	130769	127318	130482	12666	127367	130407	128671	115618	126437	126242	121665	125717	126733	125271	123665	122315	128515	127498	125263	53746.3	K7N769	2410141K09Rik
121236	111275	116469	111892	12167	113196	118641	120329	122552	130716	139983	128021	131145	126332	128929	119848	126398	11469	113995	115135	108339	123012	11219	122186	112771	55162.4	L7MU96	Gm13128
168488	148243	15567	158089	158594	159167	158914	160521	155645	162055	161446	159889	158164	156208	15452	134778	155698	157784	156484	154327	155447	151097	159804	155247	159058	70027.5	L7N208	Gm10324
131338	132818	138434	132954	120594	134814	134822	102753	968051	104806	128951	131666	117748	963766	10474	99865	828865	102882	848945	120182	868932	97207	106563	997584	108522	60902.1	L7N243	Gm20939
13173	131685	133148	124348	131544	131547	136611	130987	134286	126638	121108	135942	135477	130702	127252	130797	13158	131315	129335	126977	131325	123526	130552	131131	133971	62379.3	L7N248	Gm6871
120798	119211	118331	115776	120176	120509	11671	120215	123442	121952	127181	124475	127373	120655	123705	122628	116203	128343	123015	122507	122126	119991	115898	127127	119896	51790.5	L7N2E7	Zfp977
130218	130107	130688	128371	130908	129943	131211	132679	130882	132662	128041	130422	132416	128487	132704	134689	13021	131634	130529	130175	129393	129881	132365	12768	130725	4156.52	M0QW65	Asnsd1
131323	133054	136475	135611	135441	135842	135759	132234	134071	13511	131299	132471	132973	127553	12726	127047	126286	127122	130235	132954	132297	131811	129256	128717	129638	75522.15;72510.56	M0QWX4;P59110	Senp1
174455	172668	173059	171855	175841	174049	175716	176238	172685	175326	172253	170868	173496	164586	16617	16633	167464	167418	167684	16808	167772	168556	164825	165483	165452	102535	O08528	Hk2
133011	140792	142618	141526	134659	13474	134901	144519	143022	143373	143935	141862	143608	144952	14478	145397	13495	133932	133999	148786	151121	15065	148038	14684	147428	79872.2	O08529	Capn2
162101	160864	174513	166202	158956	160559	160387	157808	159072	160328	159751	159591	160394	166006	162182	164706	165624	164442	164049	163645	162122	162099	16529	165925	166446	48013.59;52764.08	O08539-2;Q6P1B9	Bin1
15904	161885	160723	160202	162506	161516	162719	159616	160685	160735	162017	162814	162836	153882	155002	155038	156184	156881	155099	155216	158297	155582	15538	161713	156601	24740.6	O08547	Sec22b
155285	159529	158136	157347	153592	153601	152786	165558	163444	164954	150081	155674	150498	162972	161325	160156	154364	155101	154551	159567	158841	159504	154764	154418	154715	62277.6	O08553	Dpysl2
157199	181944	180134	179736	181839	181272	181075	179357	177491	180275	176316	176609	17683	182599	18391	174182	182224	170926	180978	183712	182121	181596	184357	179068	180879	29435.54;18210.96	O08579;Q3THM8	Emd
153125	154478	152049	153887	151952	150996	151394	157216	156935	157909	150731	150897	151081	159511	157946	156435	157339	157692	156501	160828	161636	159853	154935	159078	155982	72300.7	O08582	Gtpbp1
186667	186168	187053	188082	188438	188817	188624	187954	188646	188722	186165	186651	186564	18411	183616	183821	183257	18405	183813	184455	185001	183147	183675	183266	183194	26940	O08583	Alyref
141639	123442	115574	123121	118784	12217	11881	124196	128105	126639	122985	123235	123826	150413	149953	148911	15072	149683	150659	145375	146049	144644	15006	149141	150606	47152.3	O08586	Pten
123062	119112	122996	123471	130535	134583	131704	123072	117834	119807	150251	151355	148666	139053	15257	150724	153211	141039	154985	146976	159053	162064	157389	157407	147513	32190.6	O08600	Endog
141049	143678	148475	146244	145944	144908	145813	14679	144589	145487	143889	143478	14434	14538	152796	145741	151664	151425	152153	146678	148175	145712	153241	150138	151903	179833.74;179833.74-2	O08648;O08648-2	Map3k4
15096	154442	154323	152783	155049	155236	154926	155416	154414	154788	152234	152677	153174	156546	156702	156757	160481	161003	159866	162398	162654	161819	15806	159731	158372	52921.76;54117.1	O08663;Q3UI33	Metap2
130514	134933	139144	133064	138015	142235	14,39	144795	142344	144425	142058	14112	143729	111684	112957	117679	115947	159443	169064	124863	159638	117947	115802	158724	109725	72954.7	O08688	Capn5
177122	176092	176829	178117	180653	182541	18166	189309	189663	189637	177559	177052	176563	197693	198121	196184	207234	207152	208886	207637	206673	206719	199858	200567	199673	24870.6	O08709	Prdx6
166939	165291	166185	168257	169127	170977	170465	170338	171963	17116	171927	171702	171125	15823	15899	160252	158373	159626	160664	160205	161893	160201	16073	161146	16063	92194.71;92194.71-4	O08715;O08715-4	Akap1
174144	173312	171798	171891	173182	173495	173693	171235	17057	17,18	173086	174166	17341	168272	168861	169651	169261	169438	169973	167712	167774	167698	167425	16876	168048	54272.3	O08749	Dld
148819	151817	152697	153364	150327	150985	150292	150209	150885	150982	149994	14,96	150909	153651	153787	154415	15362	154622	154159	153713	151875	151907	152019	154763	153861	99819.5	O08759	Ube3a
178941	178613	179537	181865	182441	182947	182429	180626	182576	181242	181238	181985	180764	176904	17643	178697	175832	177526	176414	174658	175137	174484	17463	175082	175154	59559.6	O08795-2	Prkcsh
146456	148889	143476	140061	144429	147394	149722	14519	144383	143628	148361	142278	151036	120893	152504	143237	137736	143517	123793	149036	101274	154912	147622	143134	139819	81738.7	O08796	Eef2k
175779	177004	175411	174533	173102	17336	173861	174824	174921	174367	175663	175944	175526	178734	180295	180949	176957	176983	178499	178982	179129	180214	177175	177806	178202	31052.5	O08807	Prdx4
133263	124403	127781	13073	125976	127887	127133	129135	11795	124374	131728	131636	132044	136029	136719	132983	135155	135893	137123	130783	12796	130884	132774	133537	134766	60123.8	O08848	Trove2
143781	146008	148164	141857	147754	142398	140727	144477	144341	14,45	142365	139264	139023	145522	144777	147433	140948	14395	142364	146034	14509	146757	144386	145615	146417	67146.3	O08856	Ell
144486	142361	115014	121655	128186	120004	117701	121155	120047	119665	144052	147038	120705	127026	132994	11627	11,67	127722	128461	114681	133175	127502	125604	123161	117373	64255	O08912	Galnt1
145822	151427	150889	150392	139913	139055	139146	147565	145946	147938	143911	143493	143097	148407	149832	147663	14673	146715	144846	149257	149477	149063	145769	146254	146983	37604.9	O08915	Aip
169978	150732	154592	157224	159312	157078	164066	167593	168962	172008	167545	151855	148566	173509	149143	152464	146621	175974	14788	154783	154161	153597	153569	148992	149208	47513.4	O08917	Flot1
187775	184996	184588	183973	187571	187481	187408	184979	185348	185119	185282	185519	184449	19219	191989	19173	194289	194635	193355	19238	19173	191249	194592	193478	192734	7338.42	O08997	Atox1
162275	168296	169267	169432	174245	174488	17446	172508	173197	172549	17,03	17942	178453	174269	168048	173698	172178	166302	175222	175016	174864	174893	170997	172569	178839	38241.4	O09005	Degs1
15299	153528	155913	156508	151871	15513	15634	154867	154603	15614	155662	155222	157561	150342	150891	151261	152125	151593	152219	151475	15283	151693	151793	150996	151225	66806.2	O09012-2	Pex5
164799	165682	168423	169681	169094	169805	170367	169641	168817	170528	169643	171237	171516	157012	16393	162303	165641	165551	164696	163665	166717	163993	165009	169114	167689	23260.89;24550.32	O09044;Q9D3L3	Snap23
184599	173082	175047	177055	179892	180487	179941	179056	179458	179071	180359	179241	178947	178982	178978	176505	179711	180657	180116	177678	178819	177619	178007	180833	179969	26372.2	O09061	Psmb1
180367	18086	179733	178777	179243	18001	179754	177917	176777	179624	178618	17933	180149	182263	18,24	18108	181536	180855	179771	182072	179961	180912	181973	182297	182207	55074.9	O09106	Hdac1
136855	137048	137404	139062	138837	139139	138194	139419	138199	139075	137702	130547	13741	133703	131701	13305	129984	131276	131556	131567	134109	130812	124719	133179	131898	39296.4	O09110	Map2k3
171764	172822	173136	171194	176471	175845	176291	170664	172228	170938	180168	181843	182502	177375	179185	167137	181553	181241	173212	167237	177434	16724	177118	170016	170983	17443.8	O09111	Ndufb11
171534	171495	170388	173151	171414	172121	170454	170219	170378	170559	176463	177371	176128	161681	161191	158911	157055	163082	161608	156654	156909	15,94	163026	161515	163892	45121.2	O09130	Nfatc2ip
152548	153258	150205	145209	150812	150294	149076	157616	155877	154516	151501	150943	147405	169122	171008	170503	168854	170067	172039	172822	170842	173373	172814	172569	172924	27497.6	O09131	Gsto1
144567	144421	145569	148055	140123	142938	142494	144593	145135	146022	143505	145021	145466	133488	135867	135729	127142	13,03	127585	130967	129271	130534	13277	132198	130756	114648	O09159	Man2b1
206112	206967	205965	204556	205965	204121	20471	206074	205014	204312	204915	204376	204601	208568	209815	209261	209622	209352	210778	208145	208691	20937	207943	207654	20851	18561.83;18578.86	O09167;Q9CQM8	Rpl21
174808	174925	17189	172068	170836	170324	172275	171003	173659	172814	172331	17086	170563	177534	17714	180681	178026	177576	17644	17779	177235	178113	178142	174812	176445	30534.8	O09172	Gclm
13448	133086	13757	138993	141705	141346	141084	146947	146684	147499	138881	139297	135505	11156	119452	123188	120965	110858	128127	12577	131524	134056	121141	12594	12302	41704	O09174	Amacr
139146	139318	138562	147907	133887	135666	136499	146505	139028	138079	138813	141798	137037	149407	143967	138861	144114	141274	140276	144593	141071	143123	145152	14432	140977	24748.1	O35047	Psmc3ip
132207	129487	131895	137468	136888	119288	135723	133005	116272	134623	134427	135496	136602	127432	123047	128322	125038	129955	120092	122284	126874	116778	116323	122897	123344	32970.3	O35075	Dscr3
154519	152373	15407	155617	158515	159263	158176	157006	157365	154105	156942	15371	154603	149848	149983	151543	150027	150759	149507	149044	149623	147334	145373	148319	145865	13194.1	O35127	Grcc10
193949	194214	191877	191674	194645	193853	195709	193293	189621	192891	193936	195492	194999	192551	194124	195288	194875	193619	197129	194057	192218	195936	192519	192418	194645	33296.4	O35129	Phb2
151841	156095	154907	153988	154033	153985	153476	152991	150788	154211	154188	15515	153845	153215	155335	15409	156562	155857	158779	154635	15481	157385	154458	154974	156463	26974.3	O35130	Emg1
136942	150649	148823	148982	148367	147974	149177	146994	146971	148934	146408	147686	146743	149233	151261	149669	152555	151519	151338	149596	15149	151059	149141	149823	150324	194110	O35134	Polr1a
185701	182831	185885	187238	186915	187373	184693	18469	185229	185095	18576	186004	184355	18259	182079	180225	18273	185675	18,48	18172	181041	183835	185177	18618	18408	13077.2	O35215	Ddt
164061	16089	161363	16249	160368	161642	161505	160669	160809	16054	161705	160888	161465	16213	161103	161274	160249	160492	160795	160169	161231	159628	159549	161509	161765	88382.6	O35218	Cpsf2
188982	188956	186865	18771	187141	187264	187983	188036	187846	18752	187478	186902	187704	187786	188965	188998	189609	188246	188992	189347	189824	188548	187602	187632	188366	40703.7	O35226	Psmd4
154973	155929	154508	153765	152438	154193	153348	152306	153059	152355	156054	156597	157608	157661	158576	159098	156865	15655	158368	159629	157155	157895	158938	157725	158867	54381.4	O35280	Chek1
183546	185358	184615	184228	18454	183839	185247	183899	183249	184054	185304	184828	185595	187248	187378	187661	186029	185913	185364	186214	186397	185396	187453	185989	186524	91006.9	O35286	Dhx15
143324	145769	144905	147238	146023	145066	146989	145023	145784	143933	147047	145726	146281	146038	145473	148241	147052	14659	146028	144466	14411	144428	143109	143912	145377	33901.4	O35295	Purb
139363	135921	116171	128481	143124	134991	114802	13234	145324	136488	114686	139398	138213	128359	126539	124794	12,06	12771	120887	114664	124167	121904	135547	125349	129263	69856	O35316	Slc6a6
180493	17887	180685	181153	180511	180493	180706	181284	182064	181255	179882	180776	180768	182419	181907	181597	181138	18057	182713	182682	180331	181248	182165	182532	181835	30891.4;30978.48	O35326;Q9D8S5	Srsf5
160715	159924	159782	160366	157202	161864	15648	158573	157633	157945	157604	158047	158253	163341	163316	162087	163497	163866	162855	162266	16227	163148	162823	163266	162344	57772.8	O35344	Kpna3
162151	161882	163941	161117	16234	161653	160175	161988	160511	161346	163136	164842	162776	164443	165365	164628	165985	164896	166062	164634	16577	164008	166532	165351	165845	59964.4	O35345	Kpna6
157218	158247	157996	157968	156261	155175	156856	159157	159595	160445	158333	156451	159422	141314	142899	140695	13801	136387	134674	147021	145943	146881	143222	143515	143145	82106.3	O35350	Capn1
19529	194173	192714	192302	195777	195984	195452	191295	192256	191497	195565	194707	194175	183038	183199	184704	182559	182958	182302	183341	18362	183333	186657	185727	184894	28537.5	O35381	Anp32a
159396	156742	157112	15845	164178	164342	16398	164009	164727	163477	160685	156735	158839	155882	155446	154364	153839	15403	152961	153148	154091	152918	15,23	155069	153879	110545	O35382	Exoc4
133388	135388	135472	13684	141688	144339	143731	13644	137338	137612	145181	139587	143761	128169	128585	128364	136762	138465	136639	133215	132203	130581	138707	140963	137606	38607.3	O35386	Phyh
126736	130277	131358	13591	119333	13078	130136	129186	127084	129098	127351	126402	129498	13206	12798	128801	129134	132038	129193	12389	126473	124337	125987	125531	126097	38301.8	O35450	Fkbpl
147891	142354	144733	145075	143887	143974	145078	146793	145875	145287	144533	145427	145845	137769	137666	141939	130394	133194	134424	139975	141588	141875	133166	133543	134509	36118.5	O35459	Ech1
170578	17,2	168215	170656	163974	164959	162791	170355	172246	171514	167505	170404	167744	173936	173232	173052	16807	169623	168815	174737	172016	173874	173163	173454	172319	43615.9	O35465-2	Fkbp8
158049	160294	153141	160175	156471	158542	159083	159913	157836	160703	161755	161097	161303	12052	160153	156112	164465	16101	163311	161009	160768	155748	16005	161967	161648	15945.4	O35473	C1d
154215	157575	154253	149125	159245	157058	157286	140995	131324	145515	142746	146367	145794	15837	160385	154311	161829	161294	163139	155765	157183	15939	155814	157583	155249	70422.6	O35488	Slc27a2
163502	152439	155599	157106	162776	165278	158603	163509	163294	165911	159477	156912	161006	158483	154625	155434	156453	157928	157518	156244	159435	154377	158947	162322	156893	99523.8	O35551	Rabep1
167897	167767	16831	165514	168109	165073	166657	164975	160531	163883	165324	163163	168795	167003	165123	167789	166186	163973	167611	163677	164286	166137	163724	163258	165335	34577	O35593	Psmd14
151493	147496	149126	150213	14871	149003	148722	153276	153887	153414	152282	152112	152339	153766	155988	15749	153719	152603	153563	156811	156835	157155	15,28	152924	153275	29774.8	O35621	Pmm1
122389	12245	124375	122836	118456	119453	127936	128658	120431	126942	118657	122783	119757	12662	141155	139808	143066	121866	14232	136787	150437	148329	134425	13926	12459	36384.08;20003.77	O35639;Q3TET3	Anxa3
167661	170065	16,85	168711	169908	169043	17071	168884	167844	167926	168401	167397	168491	16727	168894	166095	168621	168701	168829	167684	167828	167791	168167	169278	169319	103935	O35643	Ap1b1
152398	147609	149793	154884	158308	160279	159396	148946	151104	15324	15333	153633	151902	145186	14924	145248	152155	153168	154835	141723	144593	144955	148246	149865	145663	8138.52	O35683	Ndufa1
179684	179843	18047	178797	179655	178375	178254	181285	181878	181478	178458	179172	179534	184416	184231	183956	184087	183366	182971	186232	183574	183975	184627	182701	18317	38358	O35685	Nudc
187945	188745	187475	186196	185083	185568	185489	185818	186103	184956	184844	183906	185365	190532	190082	190774	190112	190694	18849	18709	187308	186075	188002	186686	187883	31621	O35690	Phox2b
148125	147855	14,65	146092	146275	147277	146269	145731	148157	147106	14795	149425	148702	150409	148436	151623	148961	148889	149232	147349	14936	149086	151955	150455	150479	82435.63;82504.68	O35691;Q3TUQ5	Pnn
142315	142752	143909	14239	145521	143707	145584	141304	155363	142414	144148	144374	145719	136181	155308	141537	142146	14982	139484	140309	146523	150634	148817	150415	150241	52534.7	O35704	Sptlc1
150835	162771	162991	163189	163834	163953	164535	160816	163231	161772	164338	163987	164335	160553	160377	161021	160248	162494	161136	157747	161076	160625	162526	162105	160874	42630.59;42630.59-2	O35730;O35730-2	Ring1
184627	184457	183913	184109	184025	182656	18397	182139	183014	183419	183728	18354	182792	187336	188398	190141	186982	187369	185854	185952	186685	186063	185914	185111	186596	49199.44;51217.76	O35737;Q8C2Q7	Hnrnph1
184115	186449	184853	185887	185202	184602	185618	185634	184519	184397	184972	184074	185001	185302	186402	188699	185939	185926	186346	185347	185975	185929	184902	183597	184524	56785.2	O35841	Api5
170831	167418	165018	165275	162553	163534	162227	164695	165037	16696	164917	166013	164622	161153	161794	161306	157854	158687	160309	160623	15917	161438	160707	162228	161868	51091.3	O35857	Timm44
174385	180858	179825	181005	172458	178191	175939	171194	184079	184837	174646	184938	182451	177007	18294	177868	183289	176838	177404	179512	178913	180488	178947	178519	177557	37548.8	O35864	Cops5
146129	148158	15011	157292	158176	158239	158054	160216	160144	162014	148804	151089	150614	161134	153448	161485	158791	16768	159342	160554	164284	153429	163658	166222	165896	56061.5	O35874	Slc1a4
181848	182763	183545	183554	184085	183986	183821	183162	183845	183028	184305	18528	185672	174022	174646	175708	174063	173852	174539	174832	175479	175066	175441	175206	175951	37063.7	O35887	Calu
178938	180464	17754	176738	175069	174548	175327	177025	177008	17656	175995	175911	176112	175231	17,59	177057	173906	173008	173243	176018	175102	175705	174877	174305	173207	10834.5	O35900	Lsm2
153851	158941	157886	157759	155406	154842	154661	157867	157075	157839	15701	15,67	157916	161888	162442	162521	159394	156164	16,06	162154	159674	162195	158981	157449	157823	22923.9	O35943	Fxn
118839	117698	119279	117211	118212	113564	121966	126979	121111	12736	124237	123773	119898	147831	149439	152521	136832	136497	137103	153542	151001	153447	145987	14685	147441	29063.2	O35955	Psmb10
162128	157295	157514	161995	158426	160434	159823	158074	161622	163339	163869	164068	163196	162421	163406	163903	163756	162577	166138	160141	160038	16254	161394	161342	162845	17121.6	O35972	Mrpl23
14116	118913	122359	118653	140609	140012	129453	133915	120283	139874	136386	138038	135782	135572	122636	132777	133155	134959	126822	115462	133052	132021	132843	120092	134463	33636.7	O35980	Nthl1
152472	152067	150923	152493	151289	150735	150676	150295	149733	148918	149784	149617	148727	15124	151942	152225	150493	15093	151857	150433	150894	150475	150565	150934	15,2	88062.7	O54692	Zw10
175426	174564	174187	174971	179766	180107	18116	176983	176049	175247	178072	177767	177406	171429	173497	172834	174475	174705	174866	17205	172956	173753	172132	173157	172829	49027.9	O54734	Ddost
161809	160938	162369	161655	158419	159618	158385	159874	159306	159612	157651	15714	158391	155878	15,73	15491	155669	154824	156171	157578	154617	158431	154402	15578	155657	135081	O54774	Ap3d1
155603	155792	155761	155411	153332	153301	154708	153496	155506	154592	15583	154672	155509	160669	161306	162097	159605	159461	159112	159972	160072	160213	161809	16117	160404	76756.7	O54781	Srpk2
127864	130871	123554	11515	12,49	123696	127789	123567	114912	119402	118448	118753	120209	118976	136929	139047	13661	127681	138862	119816	120797	127843	135589	134635	137329	51421.6	O54784	Dapk3
136456	136286	133226	138131	135073	136726	130292	134411	129547	134794	134562	134082	12,88	128309	11591	125153	117788	123187	121797	135969	116533	137563	13043	120549	125137	36572.21;36572.21-2	O54786;O54786-2	Dffa
140652	141874	142277	138275	137917	134911	141769	133552	136292	127015	133447	137266	136727	132333	137972	138134	133015	132212	132807	139069	137845	136946	138626	136867	139727	17876.6	O54790	Mafg
132754	134711	132406	14137	136881	136997	136034	136673	137509	135153	13625	137213	135919	132738	136014	135043	130782	127193	132921	14141	13891	139869	136907	13653	135184	16954.6	O54791	Maff
168005	166259	16586	16741	165652	165637	166149	16533	165934	167078	164747	164236	16555	170613	171192	169269	170634	169983	169989	169143	169196	170307	166657	168133	168847	49783.5	O54825	Bysl
154274	153545	153514	152721	149765	149304	149597	152548	153613	156396	151493	151676	151647	156472	156727	153207	15542	153326	153617	158152	159088	158889	15645	15,73	157013	41215.2	O54833	Csnk2a2
138791	148112	15192	150867	152214	154139	152515	152854	142354	153745	141869	153323	154557	153556	152748	151967	152969	153384	151447	152106	152659	138225	137971	154056	152227	86518.9	O54916	Reps1
168678	168809	166949	168444	168418	170435	169121	168519	168435	168422	169458	168966	168792	167512	168051	169103	168818	168936	171434	169546	168344	17	169096	169748	170157	46638.4	O54941	Smarce1
161883	16669	16045	158779	161572	162051	161359	159923	160334	157471	158686	158377	158057	161533	16,13	16098	163248	163922	163876	163306	165144	163334	164077	165861	164495	39807.3	O54946	Dnajb6
146764	149923	157985	152541	151823	151349	14933	151411	149854	15178	150531	15282	150694	140318	145917	153451	142623	148793	150909	150095	152561	150208	148598	158433	155199	37520.4	O54950	Prkag1
184069	185614	186845	184431	186227	185337	186388	186661	190531	188421	186122	188517	188391	189843	184749	185204	186734	185335	186121	184403	187303	18345	188522	18829	188892	10102.6	O54962	Banf1
188568	189479	187792	187646	181839	181462	182325	187097	185761	186745	183309	183589	18,35	184787	185104	183504	180873	181256	181548	184387	18331	18498	183873	184225	183919	38822.8	O54984	Asna1
138796	140322	141465	142618	143514	144046	144042	142704	142651	142713	146503	145824	14655	134333	13361	135967	132612	135483	133678	135605	134525	13338	138358	137425	137336	141456.71;141456.71-2	O54988;O54988-2	Slk
137731	136599	139923	136774	136765	124364	135739	132896	136272	131674	132224	134207	138874	137741	13229	138802	135587	141305	139431	138628	138842	134886	135559	137981	133994	20302.1	O55013	Trappc3
172391	174392	174344	173953	173548	173447	173886	168798	169789	169321	165399	166088	16526	177816	180088	179178	179961	180588	182334	179277	181195	181044	173874	175561	175001	21694.2	O55022	Pgrmc1
178211	17532	174509	173367	175761	175441	176302	171039	17,08	172078	175551	173826	175893	170153	169677	168992	168819	169049	168489	165935	168143	165254	168825	16977	168638	30436.22;30429.23	O55023;Q924B0	Impa1
173916	17,03	171329	172196	172121	17147	171161	171069	168685	170215	172307	170574	172205	170444	170021	170002	170227	169591	169688	170577	170975	170014	169939	171777	171179	102449	O55029	Copb2
140952	141456	139219	137096	140294	141986	139365	139722	137992	142631	141954	141357	140313	13871	13891	139751	13758	137969	138826	135366	138872	137194	135209	139897	138764	17348	O55057	Pde6d
181075	181688	181657	184445	181028	181258	180866	176422	175855	176197	171965	172289	171973	177285	177275	175795	17435	173179	174942	172484	17226	172374	167397	16636	165062	36276.2	O55091	Impact
138823	136805	135217	134695	141747	140261	140396	139744	13,89	134335	135749	144329	141471	131291	131023	137521	130208	139711	140701	138724	121626	13999	138133	136776	129727	85965.8	O55106	Strn
132154	116597	118926	122699	13,06	128055	156237	127326	124893	125759	141488	156249	159753	113145	122169	123588	113419	133577	126591	121918	112106	121798	129859	130201	131005	122385	O55111	Dsg2
176277	179676	178947	178844	184034	182378	183466	176775	176414	177599	180809	181022	181564	175268	176799	176779	179763	178351	178992	173328	172855	17,45	17578	17514	175435	33363.2	O55125	Nipsnap1
137328	139626	139675	138289	138932	139791	13907	133689	136659	138936	139339	140535	140796	122769	122402	126419	12037	122509	119072	11781	12113	119602	124769	121572	12304	32932.73;32898.71	O55126;Q7TMG8	Nipsnap2
166444	171977	171716	173092	171778	173296	173657	174018	175581	173682	173261	172507	173034	173167	174836	175078	175435	174575	177262	174215	173795	174075	173403	174452	175313	26511	O55135	Eif6
142582	142236	145263	143559	157199	159005	156187	154926	155112	156155	14925	149401	151738	15392	152958	157283	157722	159402	158508	153047	156623	156502	154352	15593	155916	46136	O55137	Acot1
20469	205526	20442	204157	203767	202202	203673	203653	202132	204069	204021	203719	203856	208139	208469	209269	209242	210271	208239	206682	208181	207009	207618	208268	208501	12553.7	O55142	Rpl35a
206072	207486	206313	20732	206684	20,73	206759	204493	203822	204889	208055	207106	205804	202686	202967	203708	20348	203967	204663	201838	202862	203632	203514	203997	203685	114858	O55143	Atp2a2
178933	174934	175159	17528	176177	175665	175826	173978	173789	175276	175272	175099	175213	176596	176925	176569	177569	178236	17801	175494	174885	175281	176487	177959	17846	120664	O55201	Supt5h
149152	152481	151471	152176	151104	150837	148302	149999	14983	149149	146973	146542	149358	142906	144003	14523	143487	140826	143955	144136	143139	145151	142472	145511	144343	51373.2	O55222	Ilk
170519	174783	174885	172696	176533	169259	175121	169821	166741	170977	171254	16907	172205	17328	173762	175445	176072	174291	173148	17358	172163	175359	173954	171157	17476	28532.4	O55234	Psmb5
151985	143595	146942	147948	146611	148445	151677	144456	14973	14981	14908	14829	145243	148677	147705	144722	143656	145077	143695	143981	142826	141835	142971	142801	143382	68684	O55236	Rngtt
13988	143366	141592	140596	141229	146814	140838	139122	139352	140024	141503	14207	141781	151994	152038	152848	148989	149699	148889	154803	151922	155798	152998	152774	152518	39384.3	O70126	Aurkb
144339	139274	139087	14316	145519	144427	142844	139703	143171	14284	144706	14506	144904	143085	141063	144931	142737	14603	142106	139859	142733	140764	141159	143549	142516	46151.5	O70172	Pip4k2a
183985	186048	186059	186289	184864	183645	184809	184442	184422	187446	185096	183981	185261	189031	188254	190516	189151	189514	187009	188813	189957	189274	187665	188662	189313	63988.7	O70194	Eif3d
141329	141389	136304	131986	139927	139709	142499	13755	141329	135905	141518	13541	136094	146969	146904	145117	144306	143949	143685	148245	146884	146909	146414	145715	146094	16297.5	O70201	Birc5
124716	135989	133511	133369	133696	133448	133847	134952	134943	134694	134822	138786	138099	135999	133224	135785	135611	135602	134401	133415	136358	132119	135421	138032	134264	69040.4;69040.4-2;69040.4-3	O70230;O70230-2;O70230-3	Znf143
112038	115351	119041	112501	120445	119537	120445	127259	127428	126316	12544	124132	124939	115464	111234	113582	120899	11,61	115717	117694	11478	114847	11362	115928	114986	28827.1	O70250	Pgam2
200527	202404	201811	200818	200191	20017	199472	199363	198343	197519	198961	198863	197979	207454	207221	204855	207501	208167	208246	204693	204327	204358	206245	206848	206641	24693.7	O70251	Eef1b
152486	152253	148972	150185	149415	152186	150829	150789	150883	151178	140943	144245	142246	151522	152385	15095	151873	153036	152496	150692	151209	150812	142922	14325	143184	35738.6	O70252	Hmox2
138046	142122	140754	140574	137204	138182	139556	137364	136617	137882	138916	137791	140209	140192	140999	139998	13931	140112	141546	136236	137789	137402	136031	138878	136016	19127.19;19815.08	O70274;Q63739	Ptp4a2;Ptp4a1
131268	147359	13765	134852	130036	111722	132478	137588	131868	124564	133108	133159	116985	139959	142671	141174	138603	137478	137929	138905	13926	136433	133649	136238	135683	52603.86;52674.94	O70279;Q3UFM6	Ess2
168761	169848	169374	16751	16757	166183	166478	167233	167483	168715	165569	165528	166539	169613	169984	16949	170122	169542	16834	169106	170173	17111	167808	167481	168411	56888.4	O70310	Nmt1
167797	166038	164156	164601	165849	166259	165689	169392	167355	168936	168707	168519	167192	156321	157646	159124	158647	158706	158939	163941	164154	163096	158979	158325	158926	22228.68;22228.68-2;22228.68-3	O70325;O70325-2;O70325-3	Gpx4
166902	163756	163867	163472	162842	161259	162323	162447	16059	16489	166207	166812	166504	17034	171118	173389	168715	167405	168285	172622	172235	173208	170297	169683	170326	23348.5	O70378	Emc8
186231	189748	187121	189048	190723	191256	191334	188772	188587	18825	189007	188402	188231	181935	182336	179299	182451	182644	182228	18371	18232	182998	185351	18427	184367	35774.4	O70400	Pdlim1
141523	143369	125497	130662	13927	139169	140585	136158	125494	114306	118211	117229	138473	120778	122989	126312	140646	122601	120838	119327	141557	141736	123702	139709	13344	52224.4	O70422	Gtf2h4
181145	183511	181289	180459	18302	181807	183055	181162	178344	181178	181317	18022	181288	182221	183538	182849	184321	181446	183365	181965	181846	181864	181077	180834	180709	28405.2	O70435	Psma3
123519	125453	129631	125267	123609	129817	126467	128662	132443	131137	131808	133672	132318	130338	12704	132392	122885	131047	122128	128426	126776	12812	130214	132607	131272	29820.71;29736.55	O70439;Q8BH40	Stx7
167967	170397	168515	171921	172999	17479	172361	175465	178154	178407	176353	175401	176014	17396	171152	172638	169357	17006	170259	174561	176143	172095	171882	17409	173297	27706	O70456	Sfn
158249	158649	15702	157598	153884	154276	154708	15402	151314	151645	154226	154448	154234	168164	168858	167379	163227	163544	162916	167108	166547	165589	16075	161404	162042	54832	O70475	Ugdh
128684	136247	139579	127846	141226	142823	143307	139165	139379	138077	145814	146347	147346	137797	139043	141843	142085	141519	139447	137198	136273	137311	14137	141981	14373	16352.76;16357.73	O70480;Q8BSN6	Vamp4
120809	121441	129975	128535	128921	130098	121593	125473	121422	126271	125503	131256	124629	123617	118435	122345	116873	115268	119226	112541	114691	112484	122044	120044	116443	82361.93;82361.93-2;82361.93-3	O70494;O70494-2;O70494-3	Sp3
14135	144738	14,52	144933	146363	143583	145076	140899	143026	143284	143407	142996	142958	143642	142575	142093	144316	144411	143229	141655	143622	143497	143594	143828	142749	34741.8	O70503	Hsd17b12
156716	154445	154667	154274	154455	15374	155575	155473	154548	155969	157281	156243	156476	163168	162189	164146	160665	162928	162066	162766	162153	163076	162669	161747	162369	73088.4	O70551	Srpk1
185949	18677	185635	18433	184012	183426	182795	18456	184304	182268	183861	182309	181736	186065	18545	187819	185383	185777	186303	187607	187714	186968	186894	185163	185695	16533.7	O70591	Pfdn2
179048	180073	177914	17713	172502	172563	171925	178226	178993	177765	174327	174507	173878	180542	179534	179252	172616	173635	173103	18086	179067	178566	176927	17639	175684	32921.2	O88271	Cfdp1
149731	150583	151328	151464	151774	151549	150882	151312	15227	150782	150338	151263	151343	136627	142315	139212	141779	143332	144276	143757	14202	143554	144163	144626	144211	247086	O88307	Sorl1
138801	138039	140425	140301	134459	136004	143019	134969	133872	135948	13291	13914	136103	112422	121264	129474	120347	112387	119706	125234	128262	129188	130757	124117	130083	153913	O88322	Nid2
172828	175307	173761	173385	175423	175131	176135	176085	174756	175285	175339	17575	175517	178471	17876	178551	18088	18006	181711	181173	179772	180778	180504	17861	179699	66406.7	O88342	Wdr1
150068	148093	151869	152941	151144	149771	150498	157677	154633	157185	154021	155147	154623	154376	152802	150958	152907	154144	155118	153339	148282	15254	151605	154071	152869	25029.7	O88396	Grpel2
149903	149318	144634	149388	151389	152371	152642	149693	149447	150057	152699	151398	151581	149191	151015	148764	14893	149285	151386	147482	146311	146579	149751	151449	150764	51230.6	O88413	Tulp3
161007	161638	165107	164634	163266	163607	155459	153762	152312	162573	161347	164112	162706	158827	159669	149893	151008	16105	151363	146843	14867	148091	14708	158836	148864	29758.1	O88441	Mtx2
13981	14198	139332	136818	14415	142275	141012	141519	140858	140161	141525	143561	142472	143462	145207	140815	143219	144394	145458	14478	145849	144362	145256	14668	144986	208964	O88466	Znf106
194511	192244	194027	194562	19358	193944	193361	192959	192744	193183	193529	194124	193351	197652	197003	198675	196688	196965	199036	196009	196285	195637	195497	196585	196763	63450.6	O88477	Igf2bp1
155653	165386	155339	155811	154107	147864	175915	153681	151362	170385	15377	145927	143683	210789	21083	209729	211002	211846	211349	205246	204778	205279	206753	207915	20731	101672	O88508	Dnmt3a
151919	165994	149881	151543	155398	163053	153574	151936	15254	14,86	147288	150011	151212	200041	200721	201694	201407	200869	200333	194313	194583	194348	197826	197343	197786	97227.88;97227.88-2	O88509;O88509-2	Dnmt3b
141647	147463	146888	149556	150398	148649	149247	144384	145215	145094	146165	145601	147187	13991	142681	140072	144069	144494	14487	140797	138942	140832	142254	144273	145282	64893	O88520	Shoc2
146948	149613	148772	146534	142033	141838	146136	142448	144115	149169	13,68	144368	139765	122551	126505	122284	121381	124086	127206	123811	122802	126046	126766	124318	124254	34490.2	O88531	Ppt1
169925	177632	177183	178596	174905	175831	175736	17791	177522	178623	174158	17522	175747	176818	176799	17511	177452	178148	176765	179519	175245	177004	177896	179278	178715	116859	O88532	Zfr
144951	146352	145856	14671	145347	144501	145222	142904	143049	143873	144772	142833	144648	146612	146964	147959	148079	147278	146339	147866	146839	146911	147627	14701	14747	47832.1	O88543	Cops3
160428	159931	158747	161241	158119	159447	157811	158189	159453	159008	159504	15904	157149	16,15	159869	16369	161815	160778	162479	159071	160734	157692	15817	161742	160919	46284.8	O88544	Cops4
14101	136694	135382	137879	134433	133902	134973	135336	133485	134427	135261	138176	13762	132289	131814	139835	133141	132717	130515	134432	133477	134123	133288	132227	132031	63396.6	O88554	Parp2
20944	210642	210678	209673	209547	21002	209987	208806	207941	209875	207909	209116	20911	210371	21078	209207	209131	208779	209054	208729	208516	207712	209698	20942	210022	37402.7	O88569	Hnrnpa2b1
162825	162925	161254	160166	155003	155813	156463	159146	158632	156013	154542	158774	158702	156784	157576	158563	152931	152597	151812	159033	158307	157311	154702	15314	154362	23231.1	O88574	Sap30
13479	13384	12375	125399	140095	140057	142112	140331	138926	141888	135132	141924	142436	119007	135387	12097	118086	123753	12235	137576	13313	125433	137403	12893	131794	29486.33;29486.33-2	O88587;O88587-2	Comt
15465	15749	159932	158196	157276	157603	157485	162268	163631	16356	161829	162335	161689	156973	157309	156327	15606	15921	156139	157746	160948	155844	156383	159074	153884	13552.7	O88653	Lamtor3
128852	132696	136991	132903	131608	133921	139807	134151	14034	139939	138872	134224	139371	138891	139781	140986	138323	138063	138248	138983	138666	136593	137759	138811	137868	73999.9	O88665	Brd7
195152	195732	19,41	193284	19238	192551	191959	194191	192686	193763	19245	192115	191851	191716	192677	190869	192642	192207	192644	192753	190367	192303	192351	193058	192098	49548.9	O88685	Psmc3
169405	170467	169477	169261	170729	170284	170862	169206	168468	167518	168204	169605	168671	168976	170573	170884	170344	170098	171698	167871	167851	168314	166293	167137	167879	29800.5	O88696	Clpp
153132	153153	153022	155867	153343	151709	154335	151121	149619	152433	15255	15417	15414	151598	152408	149767	153896	151188	151789	151977	152273	15291	154654	152992	15441	49981.7	O88708	Orc4
166527	166091	165308	166121	164573	166658	164537	165788	16641	165139	163662	163321	163031	166237	165147	164967	165047	165181	165847	166081	164786	165474	163884	165462	165777	532170.13;532170.13-2;532170.13-3;529323.76;530662.47	O88738;O88738-2;O88738-3;S4R1L5;S4R2P8	Birc6
161503	162424	162905	164689	15672	158816	156455	162997	163353	165442	159309	157815	158543	159101	159082	157757	155135	156478	154129	15847	159739	158157	154691	157399	158811	54325.12;57145.32	O88746;Q3UDC3	Tom1
137769	137002	13,89	140481	141682	141364	141607	139641	141637	141191	13864	138404	139253	149998	150518	152108	149111	15,05	151082	151558	152522	150504	151336	150522	149614	32423.7	O88792	F11r
158475	163594	163351	161738	16219	160615	16135	161037	158816	161756	159545	15991	160328	156284	157547	155435	15666	15521	15659	155263	157172	156909	157226	15625	157372	29473.5	O88796	Rpp30
152628	15352	154856	154708	15451	155237	154016	155129	155599	155424	154229	154047	15372	155332	156536	155072	157294	157278	15858	155988	153845	155343	154801	157298	157697	57454.5	O88811	Stam2
147907	148508	149479	15,13	145408	145235	143429	14793	152783	151751	14507	146846	144262	138002	13868	135799	128678	130699	131678	140945	13949	142026	134895	136322	136007	22656	O88843	Cradd
182572	184699	183884	184489	182216	183347	181834	182471	181734	182226	182484	183435	181955	176894	177515	174659	174388	175367	174497	17381	173497	174037	17587	176709	175079	46674.4	O88844	Idh1
149048	149644	150524	152663	145892	146013	145593	145093	14249	145485	146446	147684	146998	149863	149115	148736	144604	145827	145492	144952	145591	144031	143971	144573	143501	20959.28;20959.28-2	O88848;O88848-2	Arl6
15433	16,52	164299	156197	155327	155871	154241	154114	15458	154031	155807	156489	155895	14972	152508	149988	149022	150978	152768	152588	148634	149849	153169	153358	152256	20911.7	O88851	Rbbp9
164337	162463	117085	163486	163063	164115	164019	161512	162542	161356	162226	16381	161558	16562	166216	135497	164701	16512	128734	164303	163646	118161	162404	114819	163551	79603.3	O88866	Hunk
143178	139364	140942	150131	138408	138672	14782	144351	146375	147588	135027	145582	14319	135949	142957	14576	146827	150508	146317	144111	143278	145536	144511	14308	13866	61363.35;64349.78	O88874;Q3U3M5	Ccnk
137742	142032	142509	138265	139519	143745	14649	148559	151564	14598	148323	149411	150728	152888	146483	144032	150172	154595	14238	15442	153679	155779	154271	154169	152923	141003	O88879	Apaf1
135097	152838	151253	147246	141537	152204	141946	125353	12954	119104	154672	126714	125154	13073	154289	155172	152954	123358	12597	144748	123156	124153	152944	128578	153341	71617.8	O88907	Pias1
16632	166182	166911	167052	168405	168205	167919	166358	166683	166058	168266	167869	168442	161493	162173	162539	159356	160275	159804	161336	159928	159933	160813	160638	160624	21834	O88952	Lin7c
182676	18545	184694	185191	186128	186068	187071	182294	181681	183512	185866	185161	187691	175534	174261	176658	174875	175226	174351	174534	176001	174446	175649	176434	175968	32549.3	O88958	Gnpda1
16043	163326	163667	163945	164197	164076	165182	161818	161377	161205	164493	165399	167045	165286	166271	166098	166715	166825	167011	16365	16426	165061	164714	167802	166415	80028	O88967	Yme1l1
132593	135572	138289	135875	137498	136339	137798	139494	139097	14095	133682	136183	137993	124245	128676	130139	129279	128695	11884	128179	134432	131777	123193	121985	130482	26924.8	O88983	Stx8
158449	158362	161268	162004	160395	160851	159797	16283	164577	163865	15989	161889	161558	158442	154532	156071	155256	155689	154602	156452	155013	156951	15211	156935	154329	44930.6	O88986	Gcat
14563	146811	146603	147413	148112	147067	148771	147369	14,93	147854	146964	147598	144338	140748	141425	141111	142565	13,63	143015	142118	141834	143535	142439	142644	149754	61342.2	O89023	Tpp1
132631	136951	149486	127431	156908	144758	12981	155415	155671	129118	156708	12,93	157838	163104	164688	165149	164528	151773	153965	166024	165061	158954	134861	150099	163409	84878	O89050	Mkln1
146526	149192	155879	155591	154346	150216	15269	155544	156606	15715	151801	152497	152921	150894	149252	14711	151836	151186	151179	150406	151186	149583	152504	153968	149699	34567.1	O89079	Cope
159814	160353	161304	159949	156043	155464	15511	153747	154515	152827	157093	158492	156909	16648	166624	167812	161947	161785	16357	16326	164605	164397	161827	160659	162014	16604.7	O89086	Rbm3
150046	153398	153997	153939	155009	153834	155247	15925	158113	159056	154999	153571	155345	149373	15421	153915	151148	150558	152793	152618	152838	148462	14767	151498	151335	45341.1	O89112	Lancl1
184851	185333	184587	184846	184936	188773	187067	187564	186747	186694	187843	186436	18615	187255	188007	184611	186465	186238	186825	187526	186249	185698	18725	188666	187196	21606	P00375	Dhfr
146937	147179	146515	149614	150364	151049	149946	141631	147887	144833	151184	14902	150299	135977	138486	140007	141874	142285	144804	131762	13314	135755	136369	138118	14128	25976.4	P00405	Mtco2
198592	198694	19732	196442	197354	196797	196151	194234	192293	194191	199388	198819	198726	196489	196917	195376	194384	194583	194972	195629	194132	195476	196143	196678	196995	24570.4	P00493	Hprt1
126618	127741	129272	127923	124897	126426	123004	123651	122398	123796	120431	123892	121915	118464	125562	119061	118361	122106	116486	119062	117279	122171	124031	127038	118526	122672.53;122672.53-2;122672.53-3;122672.53-4	P00520;P00520-2;P00520-3;P00520-4	Abl1
141739	137144	134841	13491	144944	145198	144531	143725	141845	142249	148168	148284	148524	176432	175073	177767	170515	169339	169775	176225	17501	173748	176954	176334	177599	29032.5	P00920	Ca2
124115	115211	113135	123148	119153	123293	122135	123288	122867	122507	128506	134359	120472	143445	143411	143411	142685	143848	145906	13867	13524	138851	14282	142943	145075	41301.82;41103.65;41646.29;41646.29-2;40619.94;36855.56;40285.63	P01901;P03991;P04223;P04223-2;P14426;P14428;Q3TH01	H2-K1;H2-K1;H2-K1;H2-K1;H2-D1;H2-K1;H2-K1
252946	255566	254252	253775	253438	251371	253587	252783	252999	252585	251561	252987	253665	252257	252632	252585	250961	25061	250265	250093	249968	249644	25039	249898	250584	15314.9;15327.91	P02301;P84244	H3f3c;H3f3a
127144	123957	139987	136073	142167	121356	142045	135739	137651	140818	134752	14332	137486	134589	129139	142091	118501	143119	138418	131387	136761	144679	136095	142228	141346	43458.43;43458.43	P02340;Q549C9	Tp53;Trp53
126671	12726	121813	125177	11776	119093	111332	123733	124894	123664	115595	119611	113492	14802	147101	14873	136339	139632	14037	152116	154322	146444	144987	140614	137449	6115.21	P02798	Mt2
131812	127532	125127	115082	112473	11408	121828	117591	128018	116801	108599	110549	103049	147907	146783	14656	137578	139498	136589	144794	146013	148015	143152	141451	139024	6018.09	P02802	Mt1
185723	189898	189527	186669	190711	190039	191387	185834	187168	185785	188916	188154	189462	18194	18166	179557	185577	184465	18317	178898	180176	17985	179782	18142	179677	7766.28	P03930	Mtatp8
141269	142939	149097	13926	145079	143817	144209	137897	138136	13901	146833	146789	147834	138197	136828	136274	132732	13371	134353	132477	131795	133379	136821	13607	135743	39991.6	P03958	Ada
12476	137517	139162	930314	94969	167815	0	131984	135695	144235	120972	13024	13947	144373	134233	10593	13398	135651	151478	996379	118198	133351	142107	117381	10336	65605.9	P04104	Krt1
147317	115301	16108	12032	117163	165378	153677	161853	164175	166085	154332	159545	151436	143743	144113	143878	143927	148155	153143	147197	146443	148858	146421	147989	14726	25775.9	P04184	Tk1
170733	171275	171778	171339	175316	176973	175726	176024	172252	17039	175744	175878	175456	158981	159447	158905	159348	159448	156923	162419	157867	158115	162286	159912	159793	39394.9	P05063	Aldoc
221443	222247	223746	221819	224631	227068	223109	226039	22465	224279	227061	227369	226373	222166	221798	218688	224654	226202	224079	223735	222767	221369	225126	225291	224447	39355.9	P05064	Aldoa
152518	157314	156436	156256	153896	151859	153858	154524	153378	15407	15,4	154366	153343	157725	158178	159031	152402	15,09	151129	15803	156703	15597	153518	151915	152813	40570.61;40570.61-2	P05132;P05132-2	Prkaca
184357	186312	185154	185753	185339	185088	185821	189602	188586	189047	185948	185985	186384	181038	182144	181695	182549	18154	181918	183046	182689	182453	181797	18064	181549	46247.6	P05201	Got1
186619	188367	189948	187226	184933	183698	184187	186925	186461	187287	185839	186362	185602	191987	193127	192912	188555	187437	188884	189952	190039	191394	188584	188521	190782	47411.4	P05202	Got2
241673	241391	240405	240551	241986	241388	241732	240377	23,93	239758	240639	239873	240632	239793	240473	238665	240188	239884	240643	239001	238779	239167	240226	239543	240181	50151.6	P05213	Tuba1b
156317	154639	154793	142724	156528	15519	15495	163314	160313	162274	158296	158273	159038	147696	151678	149511	15793	156574	160849	161802	157991	16271	165436	164234	166484	49959.5	P05214	Tuba3a
149014	139978	150085	140565	13873	149639	146031	139867	145777	145708	144549	152087	151237	13377	146639	146657	137707	132101	137596	134629	137481	131584	144935	131195	13545	109342.79;109342.79-2	P05532;P05532-2	Kit
177595	12053	127712	177677	15,43	141819	13402	147865	146085	148736	139874	14353	14,34	151194	150546	15258	155655	154568	156062	168004	169054	167807	157612	158709	158654	47538.1	P05784	Krt18
182502	18297	185587	18397	187422	190356	186712	187211	186679	185459	188537	187376	186839	182627	18009	178858	184081	186396	184705	180276	17968	178778	183944	184279	18336	62766.9	P06745	Gpi
15888	163191	161246	167548	164936	163579	166539	157948	158384	159411	161952	159001	159985	155952	155783	156461	153421	148294	148429	152638	151791	14821	151223	151124	150693	37547.3	P06797	Ctsl
144472	134813	151838	148956	144896	144029	141962	151932	152483	153322	153988	149769	149196	144855	141668	14534	142591	144452	141798	147916	150843	151111	143829	147013	145532	63953.75;61481	P06801;Q3TQP6	Me1
147329	156472	152039	152945	144403	145371	136376	152802	149555	152137	154737	156753	153616	142074	14038	14166	138341	140694	139316	149385	149698	147725	147551	150081	147386	38676.2	P07356	Anxa2
165438	166145	167596	167576	167571	167421	166185	164333	165124	165538	168538	168433	168182	166033	167248	167743	166696	167248	167844	165478	163069	166333	168368	168004	168821	34958.1	P07607	Tyms
176482	182443	184152	184464	184649	18921	188405	184823	189075	184472	182581	191317	19142	182645	190153	181281	185852	183863	188333	186765	184467	18478	196139	188089	18791	68692.5	P07724	Alb
17277	174049	174222	172377	175561	174034	174625	176106	176219	175415	17725	176633	178028	177896	177578	178309	176987	17767	176056	177469	178158	176303	177686	17895	17763	90210.2	P07742	Rrm1
231064	233188	232029	231998	231481	231484	231513	23415	233363	232889	230583	231383	230981	229455	228871	228326	229699	229967	230438	23212	231192	231283	231258	231311	231022	84787.9	P07901	Hsp90aa1
132097	124954	131236	121632	139007	122068	122768	13023	132678	132143	137781	138357	129884	132036	129262	12849	131506	13158	128429	129666	12912	116318	133839	129364	128297	32909.7	P07903	Ercc1
183201	184833	185882	183785	180427	17976	179821	183298	181573	182919	180556	179683	181353	184282	18423	184374	180588	178908	180153	185263	184661	185191	181474	179805	183011	19723.9	P08030	Aprt
197964	200269	201835	200077	203422	202245	202699	199024	198964	198303	201988	202569	202988	195966	196637	198037	197958	197328	19798	196602	196911	196019	198453	19893	199362	92475.8	P08113	Hsp90b1
140107	116925	127334	126878	133876	128339	129252	152432	147814	151477	150097	154791	153294	120654	115683	127516	112316	126097	12203	138561	137845	144766	132348	136758	134712	11186	P08207	S100a10
159561	158345	162398	162816	158743	16143	163927	157805	162128	162926	158169	163157	162909	146599	149716	152448	140584	141059	140333	156229	158438	157379	142829	145245	145217	35866.6	P08226	Apoe
206737	205969	207427	206243	209967	207187	205734	20921	208639	208921	20,57	206422	205652	203717	20383	201306	202734	202955	203092	205494	202321	20388	203879	204823	204069	15942.7	P08228	Sod1
207634	207078	205463	204911	209002	209419	208711	207787	207202	207066	209662	210896	209347	205672	206845	205991	208379	209619	212422	207296	204838	207767	209368	209829	209599	35611.4	P08249	Mdh2
116757	116341	120047	119553	118181	123565	119923	12147	115889	120429	113727	115306	123075	119448	120472	12207	130575	132818	136908	12656	119897	126496	132873	135972	132321	61508.4	P08551	Nefl
165124	162736	16237	162351	161229	16046	16294	164252	16477	164677	162476	162988	163825	15721	15846	157349	156994	156513	153596	158694	159839	15806	156709	158425	158326	40489	P08752	Gnai2
187931	185317	18521	179823	189321	188578	187064	189461	185728	183965	191021	191069	18992	181412	182211	175183	182478	180866	18148	180816	177863	181619	183038	181645	182925	44852.9	P09041	Pgk2
163636	164208	168488	168244	16149	164587	163435	167759	170492	169653	16536	167125	16692	167426	167617	168699	160077	16009	163063	168362	168986	169747	16452	167344	166145	88231.3	P09055	Itgb1
196305	19771	196857	197381	195197	196461	193976	197617	19774	196703	195985	197322	195996	195966	195553	192261	194118	196524	196185	196469	194507	195113	195229	196267	195164	57058.5	P09103	P4hb
181299	181848	182159	181216	183534	183441	184391	182835	183202	182919	181345	183048	183213	156544	158387	157502	157591	159466	160739	163976	165182	164282	15845	161324	160431	57514.2	P09242	Alpl
224596	225372	223573	224015	223262	223292	222983	224065	224708	224202	221864	222181	221755	226166	226076	225396	225784	225162	226789	225832	225542	225504	22515	225889	225533	76723.1	P09405	Ncl
21734	213725	21446	212488	217753	218756	216059	216284	214641	213744	220246	219734	218687	208249	208485	205118	212088	21288	212542	210665	207436	208831	214027	214409	213425	44550.5	P09411	Pgk1
156385	159323	161491	16259	156404	155702	157249	16616	166412	165908	151852	152457	15322	158836	16144	162228	161742	161212	161494	165353	164716	164385	156063	15614	157071	21066.6	P09528	Fth1
19126	191799	192079	190613	194135	193089	194119	192321	192528	192957	192107	194198	193634	177418	178126	178269	178015	176287	178331	178414	178239	177564	17644	175686	177053	24602.9	P09671	Sod2
128108	130028	129195	133961	136012	136358	139137	134398	13859	137307	136061	135283	135236	136547	136059	137792	136724	137708	137068	132462	138001	134347	13454	136429	133898	30355.1	P09926	Surf2
123645	126592	126887	126328	128548	126965	126021	127243	128157	128074	127012	128418	130223	125486	125913	12352	128162	127807	125606	127799	133459	128631	125885	125969	124243	18592.99;18592.99;20155.82	P0C027;P0C028;Q8R2U6	Nudt10;Nudt11;Nudt4
141551	141504	138555	141531	14096	139076	141367	140985	141699	141376	138698	138045	141567	142231	141651	143861	143408	143792	14327	141733	144091	141273	138693	142048	140547	23415.6	P0C0A3	Chmp6
218898	217057	21678	215871	214354	212671	213292	215813	214791	214353	213792	215624	214506	207447	20859	206135	20585	206057	206726	208002	20854	209825	208281	208041	207807	13552.73;13508.68	P0C0S6;Q3THW5	H2afz;H2afv
146782	148174	146155	145302	148943	148505	149534	143861	145553	151138	145142	153987	145101	150015	149653	150645	14318	152745	154786	136758	146361	137373	139822	140325	140444	6954.1	P0DN34	Ndufb1
206669	207882	207296	206642	207932	207939	207382	206818	206309	206143	206718	206833	207353	20448	204802	202866	204227	204697	203939	204666	202396	203495	204783	204728	204156	16837.58;16837.58;16837.58;21559.81	P0DP26;P0DP27;P0DP28;Q3UKW2	Calm1;Calm2;Calm3;Calm1
128786	113032	131306	145539	122791	144388	120257	133625	130067	133066	10169	108818	102572	125162	125998	128885	106819	111873	116892	139771	141136	140353	120804	12329	123924	38734.3	P10107	Anxa1
234574	236874	235515	234685	23461	23343	234274	233652	231194	232617	233063	233334	233412	240014	240371	239594	239494	239231	238962	235216	236107	235698	239223	238218	239531	50113.8	P10126	Eef1a1
161691	157142	156776	161731	15301	159907	154799	15,36	156125	153312	154408	15771	157582	158822	147515	143258	187868	199259	156895	178311	153797	159475	201565	155224	150448	136538	P10493	Nid1
144014	152253	15287	151273	153398	148926	152424	155424	155381	15455	152823	151143	150073	155698	15668	154019	151927	15,14	15,06	154781	154804	154186	152161	152842	152144	36023.5	P10518	Alad
154295	155407	156368	157658	161878	161852	16336	158924	161218	159132	16143	161202	162506	138634	140082	142652	143469	14,33	145159	144151	143743	142838	143354	144162	144659	37279.8	P10605	Ctsb
191558	189948	191363	192257	191934	190529	189811	192845	192066	19368	192775	192797	192341	195148	19,63	19357	194197	192938	195734	195104	193409	195156	195097	196567	195924	46402.26;46402.26-2	P10630;P10630-2	Eif4a2
19,63	197755	197781	197096	198411	19767	197832	196482	197761	195352	198315	199024	198226	193948	193822	19374	194179	195039	194137	194129	194744	193434	195345	194552	194605	11675.4	P10639	Txn
17757	179136	177157	178431	178638	178959	179809	18141	180903	181139	179472	180728	179775	173676	173057	173038	175476	175916	175544	172609	174267	17,33	171926	17069	171141	25970	P10649	Gstm1
180337	183496	18279	182004	180975	180506	180632	178689	179485	177891	178833	179305	179633	179718	180273	181316	178102	178504	177483	180276	18,02	178551	180114	179744	179573	33880.5	P10711	Tcea1
143205	142059	143691	144751	143013	143274	142804	146705	146989	145925	141655	142512	142057	13335	134566	132379	135119	13541	131417	138789	139836	138302	132192	136325	13449	23763.8	P10833	Rras
20002	199121	199125	198437	195166	193145	195731	199539	199736	199793	19407	194485	196806	193709	196049	197249	193202	193244	192915	196215	198008	197216	191073	193608	19437	58336.56;58336.56-2	P10852;P10852-2	Slc3a2
257864	260135	258567	258712	256989	258113	257644	25751	257066	257636	256475	257669	257494	254953	256274	254199	254517	255076	255796	253114	250705	254483	256561	256256	256315	13936.16;13952.16;14888.15;13920.16;13992.27;13992.27-2	P10853;Q64475;Q8CBB6;Q8CGP1;Q8CGP2;Q8CGP2-2	Hist1h2bf;Hist1h2bb;Hist1h2bq;Hist1h2bk;Hist1h2bp;Hist1h2bp
184716	163217	184005	185822	182962	184856	181213	178954	185359	184395	182855	182828	182748	181891	179826	181688	179971	179367	182553	179747	178768	179591	184413	182591	182483	13936.16;13920.16;13920.16;13906.13	P10854;Q64478;Q64525;Q6ZWY9	Hist1h2bm;Hist1h2bh;Hist2h2bb;Hist1h2bc
144784	144772	143172	144216	143497	143455	143736	138565	142202	14283	141433	141479	14245	133569	133973	136269	16222	129079	130991	132549	132073	13579	135451	135024	136588	20860.9	P10922	H1f0
167736	171401	173188	171166	170539	170871	170599	174329	174062	174524	167756	166596	167695	16915	16857	166412	168473	168984	167879	176395	175819	172755	168938	168127	168477	14427.4	P11031	Sub1
161137	159374	159038	158992	160169	160061	160474	157657	158225	156996	164306	16414	164745	165406	163783	166968	162067	16094	160932	169142	169381	167747	165189	163545	163641	45095.7	P11157	Rrm2
153564	153786	154128	156857	145891	140504	14397	147386	148666	151092	139938	139956	141224	146984	148949	148438	14449	144505	146166	145305	149191	147773	133034	13909	142253	41226.1	P11260	Lire1
185426	184265	187576	187895	194202	194234	194644	191084	192688	192319	186706	18713	18778	148381	148511	151765	154995	156939	155185	156255	156512	156686	153036	152959	15183	14818.8	P11404	Fabp3
172399	167604	17441	174638	168876	169097	169426	172187	174834	174336	172628	173884	174077	167346	16927	170894	165474	164817	168945	171007	171418	171744	16,9	168696	169298	43865.1	P11438	Lamp1
17791	177813	176432	174744	17463	174099	174186	174595	174625	173605	175462	175415	175308	183194	183652	18353	18117	182248	181805	185308	184753	184447	183026	184079	183106	34106.6	P11440	Cdk1
240138	240987	240797	240209	240018	239344	239676	24076	240282	240309	24047	240097	240713	243533	243296	244204	24199	241905	24247	243828	243453	243704	243522	242994	242822	83281.2	P11499	Hsp90ab1
141347	140373	141396	139426	13505	134547	133899	156582	155608	157055	152235	153772	152369	149586	147001	147334	149487	149696	150476	165106	163441	164874	153688	154241	153355	54565.3	P11679	Krt8
149094	149963	147296	146628	136381	144575	140598	155252	156251	155079	143217	140549	13857	128535	140404	135506	124919	141255	12421	148135	14702	144429	136295	140385	140413	115043	P11688	Itga5
140056	139269	137435	136169	135672	135843	133175	140467	142659	140226	139844	142068	13957	115703	123555	130572	121778	117247	129323	117627	12036	125242	118658	120854	123543	42428.59;27024.16;42481.72	P11928;Q05BJ7;Q8K469	Oas1a;Oas1g;Oas1g
199577	200723	200073	199372	200167	198048	200221	201916	20153	200494	199809	199277	199953	204209	205535	205818	205666	20411	204438	204268	20408	204282	204484	203125	204279	60448.6	P11983	Tcp1
11977	120218	171787	168113	12325	11772	127618	127669	130443	129093	121679	158312	124562	129594	131087	130089	132273	132337	133285	132084	130616	143074	132319	133026	133932	74195.3	P12265	Gusb
163768	164924	165105	163335	165687	16661	164542	164277	162243	165649	169947	169096	168663	163876	162582	163358	165561	167656	16427	162428	160804	161451	167102	166875	165922	85359.8	P12382	Pfkl
187283	187119	187266	185402	187888	187346	186825	186531	187215	185489	188946	190083	189515	181728	18257	183728	18336	182501	184356	180907	180374	181763	181802	18227	182649	16101.5	P12787	Cox5a
159276	158168	155653	154727	157686	157949	157989	159091	160216	15898	158892	160087	158693	151985	151623	150115	154122	15441	153841	153797	152756	156919	156199	153238	15,48	21867.5	P12815	Pdcd6
213961	215046	213436	213266	212891	212235	212696	21308	213625	213068	213432	212574	212866	217614	21795	218088	218702	218441	219936	216645	216384	217043	215562	217332	217784	29976.6	P12970	Rpl7a
158843	154516	156533	159588	166026	158272	164518	161714	16509	160601	161978	161028	161035	157133	161688	148887	165521	166889	165085	161117	155757	15284	157736	165204	155323	40916	P13011	Scd2
174388	171991	171343	17,34	173649	174314	17,34	172278	172589	173625	174515	175124	175207	175429	175125	176587	17554	176843	175626	174401	175504	174702	177007	176955	17676	52292.5	P13439	Umps
153689	154506	154481	156389	154476	157765	155426	163697	165495	164911	15577	156977	154971	136305	143212	165776	147818	148917	153884	149961	153116	146339	135386	146493	147881	58844.2;58844.2-2	P13597;P13597-2	Icam1
171049	171189	170982	170191	170362	16,97	169733	168439	169742	167883	166185	166982	167054	174023	17,42	174099	172326	17,2	173231	172165	171825	172352	172658	172809	173023	183189	P13864	Dnmt1
977899	120721	964131	107215	115575	51652	765469	133296	136164	134772	130578	11,89	120466	155576	152205	156766	148885	149915	149358	165934	165774	164042	159689	160139	16062	10050.6	P14069	S100a6
176741	177432	176941	177446	182653	182705	182079	179852	18031	181184	179373	179427	179934	167868	163909	169384	162911	164471	170379	171254	170549	171038	162856	169983	168223	35194.6	P14094	Atp1b1
202866	204773	20301	204466	203632	20361	203051	203726	205114	204307	204641	20512	204513	209444	209941	208967	209397	209749	210553	208804	208934	208972	209874	207935	208756	16605.5	P14115	Rpl27a
207998	20867	207538	20762	207486	205936	206902	206407	20395	20644	207911	207539	207883	211639	211828	211672	211731	211288	211986	212146	213079	212665	211344	210776	211583	16445.3	P14131	Rps16
214137	217578	214359	214937	215543	215063	214743	214363	21537	21563	215354	215141	214752	218849	21888	219362	217936	218018	220152	218359	217162	218439	217529	219449	220035	31419.6	P14148	Rpl7
201981	203818	20,2	201982	203217	202778	201557	198278	197182	197389	201949	200905	200288	192483	193979	193909	194766	194759	195781	192538	192196	19254	194799	193844	194318	36511.2	P14152	Mdh1
212952	212881	211595	211892	212652	212302	211264	212752	211784	212514	212134	211958	212437	215471	216646	215168	217961	218453	219559	217073	218847	218505	216495	217511	218303	32838.1	P14206	Rpsa
207038	208346	208128	206532	203006	203024	203532	208073	208367	20722	204918	205328	205738	206768	206145	208235	202515	20287	202618	206209	207145	206608	203008	203341	203642	47994.5	P14211	Calr
166431	164364	166596	168463	163044	165059	163587	165075	164239	166013	164735	16558	164809	167765	16714	168312	165438	166534	167195	166171	165376	164509	167061	167057	166052	55720.7	P14576	Srp54
203655	197826	198714	199301	205045	204455	204898	205439	20591	205025	200381	202192	201735	191441	192695	192129	194132	194514	196922	203995	203383	203714	201891	201948	201432	23013.84;23013.84-2	P14602;P14602-2	Hspb1
176484	178261	176151	175554	177046	175349	177774	175302	174298	175095	174587	173789	175107	174486	175917	17,46	176302	175643	17478	176911	175038	176288	175963	174614	17594	60718.2	P14685	Psmd3
199823	202289	201278	200809	200919	200013	200591	200273	200574	200473	200655	202521	201164	19943	198978	200057	197384	196882	197455	200307	199893	198828	198818	198168	198781	66785.6	P14733	Lmnb1
199379	200368	20329	201835	204001	202667	203042	203725	204219	203891	203185	203686	203915	207046	207109	206575	208196	206742	209352	205865	20686	207696	207802	207451	208752	34216.4	P14869	Rplp0
154303	155975	154616	154533	152628	153675	153365	153957	154191	154011	148947	148379	148791	168253	167792	168255	16702	167715	167301	166163	166076	165581	164536	164329	16,47	270255	P14873	Map1b
156368	158081	157703	156377	151987	15146	153266	155346	156954	15707	154092	154947	155022	168053	169866	168253	164116	162713	164178	170563	171029	17041	166577	165627	166042	32928.7	P14901	Hmox1
148477	148605	151792	15159	149657	148804	146713	150413	150311	150059	149065	14983	148566	152549	151157	153053	150854	150828	151625	154708	154044	151964	154643	152559	150555	34904.7	P15066	Jund
13766	15389	154925	157089	155052	156636	157717	15768	158785	156419	158875	15953	15704	170202	170755	169338	169762	168812	170993	169099	167309	166541	167933	170582	168828	42119.6	P15105	Glul
219922	22175	221719	220233	219671	21854	219932	219722	218647	217988	219001	218222	218321	220999	221404	221896	222098	221859	22241	221357	222041	221452	220932	220759	220095	17207.8	P15532	Nme1
178812	179606	179424	178762	179376	180553	180375	179117	178088	179484	177493	176671	176636	172131	171226	172927	173733	173816	171808	170846	170939	170502	16998	169022	168296	25716.7	P15626	Gstm2
209986	208963	207649	213809	208046	20863	208675	205707	208999	207885	210347	211728	211345	198033	197164	198908	196788	196759	194108	194179	192496	193106	199525	198606	199685	21266.7	P15864	Hist1h1c
174889	173878	175016	177538	172571	172858	173415	182772	184246	184271	167074	166782	166544	168338	168331	168337	159096	16,14	160811	176025	177944	174821	160056	16,23	160817	14865.9	P16045	Lgals1
166437	16968	169161	169537	164573	164036	165521	159009	158457	158607	159722	158339	158788	147228	149929	149369	147576	149007	15085	151488	152775	152273	145817	148546	144572	27514.87;27414.73	P16110;Q8C253	Lgals3
193926	195527	195577	19425	201755	202346	202272	193288	193195	192113	192762	191563	192986	179055	178879	180129	184855	18538	183669	176227	177015	17,63	178775	17789	177387	36572.3	P16125	Ldhb
165446	166813	166544	166407	16554	165786	16,55	166652	165756	164662	167124	16661	164852	170034	169899	168552	170465	170983	170968	168379	169673	167192	170072	171169	170676	12509.6	P16254	Srp14
127985	126135	121689	123671	113395	12247	131935	125016	125933	120404	114173	112305	11945	122738	117554	127069	123338	122865	127271	115851	123183	125214	123301	116193	124073	47123.32;47123.32-2	P16330;P16330-2	Cnp
159555	163149	161843	162835	161283	161465	161598	159439	159951	160101	161344	162166	161439	157887	157196	157183	155767	156643	156755	156787	156236	15703	157979	158448	158317	82844.1	P16332	Mut
188082	189692	189802	189106	188719	188427	188655	188632	188448	188748	188299	188318	188782	173577	173388	174726	170356	171394	173073	175446	176982	175366	172665	173713	172114	46584.5	P16460	Ass1
18904	180593	181871	18707	186683	186439	184574	184523	18309	182661	181193	181171	18119	177579	178729	175383	176914	177384	179654	179434	176528	178251	178488	17943	17846	284597	P16546	Sptan1
23671	237164	235026	235011	235325	236609	235836	233409	234299	233437	23794	236695	236111	236665	235515	238645	236481	237862	236884	233051	233209	23481	235975	236634	236105	35810	P16858	Gapdh
146411	14642	14569	147762	155007	155717	154273	154091	144623	151754	143518	152843	152989	150406	150201	151803	151621	153711	152262	14,28	140285	150361	141804	152977	152786	90026.3;84657.85	P17012;P23607	Zfx;Zfa
152155	155283	154717	158141	154229	156106	155443	156119	160448	156227	15,93	158579	153109	146376	148195	12,54	150934	122827	126849	143178	147114	136811	130118	152746	13428	45681.05;45681.05-2;45681.05-3	P17047;P17047-2;P17047-3	Lamp2
21513	184218	181596	183946	185057	19109	198957	184317	188695	185637	185526	192669	190035	190032	188237	191694	204384	190502	194782	187999	19,15	187793	190148	189047	188764	69641.7	P17156	Hspa2
235114	234868	233409	23279	233853	234041	23367	233867	232828	23187	234249	234002	23366	235119	235707	233628	236482	236973	235943	234767	234617	233742	235299	23,52	234392	47140.8	P17182	Eno1
204766	203996	198772	211155	198904	199809	193633	19838	197647	196422	199494	198959	196445	197041	195838	194117	200305	200037	195751	193369	19421	192385	19469	201119	196728	47296.7	P17183	Eno2
161263	16117	164216	163826	164194	162018	164589	162356	161385	159438	162793	16152	16306	157159	161341	159977	160992	161539	160351	158484	160143	161305	159009	160775	160943	107664.08;107664.08-2	P17426;P17426-2	Ap2a1
154061	15,54	158318	152796	158991	152794	158601	155502	152379	149354	155104	153635	15742	149645	156189	149764	156078	152227	150902	152652	154115	154737	150955	154091	155399	104017	P17427	Ap2a2
170331	180317	167131	165404	176985	167995	17622	165321	162191	16656	169612	169037	168926	163729	163186	164032	165251	164748	16611	162417	159495	160984	162518	162675	162878	7332.62	P17665	Cox7c
231166	231609	230773	230512	231239	232191	23125	229576	230562	22,95	231873	231647	231175	230922	230744	230145	23,03	231023	230407	229846	230231	229352	231798	231954	231388	17971.3	P17742	Ppia
211732	213421	211926	21038	211494	213089	210489	213929	211331	210908	215261	216219	213855	208967	208995	205968	208677	209854	211012	210407	206605	207908	211772	212258	211036	32191.8	P17751	Tpi1
159288	159304	157584	157208	158444	165057	164084	156352	162812	161137	154744	147971	162054	149211	152894	163442	155484	156784	153404	147001	160257	148418	16301	160742	160337	53984.6	P17809	Slc2a1
153199	151545	155007	16,04	156116	161017	154687	166201	167613	167622	165132	168339	167906	164583	164829	170134	157931	162542	165628	174646	173147	175456	171629	175317	172988	70176.27;70079.15	P17879;Q61696	Hspa1b;Hspa1a
207979	208211	206922	206475	206623	205445	205405	207916	207897	206919	20679	206395	207317	207791	207954	208553	205234	205799	204147	207969	20813	206427	20651	206124	206274	28784.9	P17918	Pcna
182083	184103	184395	184179	180174	18162	183555	183532	184669	18616	18084	179154	183334	18587	183941	183977	184165	188504	183689	176632	182426	176228	176653	182855	180508	37862.9	P18155	Mthfd2
176551	175959	177776	179266	180324	180592	181051	181411	181061	181985	17776	178259	178484	167674	169226	169984	168789	169817	169819	172364	171666	171706	16996	170488	170538	44953.8	P18242	Ctsd
17047	177874	179395	17918	181236	179603	18115	179136	179447	177602	180613	180287	180497	183254	18264	184072	183664	183939	182676	181419	18241	181166	182366	183157	18244	10152.4	P18608	Hmgn1
159328	163111	161472	163347	164269	163972	163433	16,45	16515	165053	16276	161857	163441	163039	162515	163687	161863	163138	161534	162969	163489	162255	163423	162277	161151	83693.9	P18654	Rps6ka3
215919	211511	211441	210894	210871	211077	210472	211209	211186	210426	21091	210786	21012	214394	214928	214391	213934	214589	215198	215695	215495	214497	21565	215416	215546	18559.5	P18760	Cfl1
179761	181868	185533	184197	185191	183483	183725	185195	184033	183492	184018	182761	184999	198371	197017	196247	195592	19528	195232	19505	194445	19388	192425	19,44	193669	272428	P19096	Fasn
191299	187434	190599	190902	19063	19078	189824	194369	194157	194278	188235	188622	188319	19779	198958	195811	200159	199702	200101	204326	201343	203498	202764	201389	201832	23609.2	P19157	Gstp1
198555	200239	200188	203221	204207	203061	204322	20241	203304	203709	204114	20345	202286	207793	20835	206256	207433	206704	20557	206446	206017	205264	206589	204217	205679	23464.2	P19253	Rpl13a
164509	157789	155739	15723	159673	15848	160369	170541	169136	171555	15392	152993	155752	160847	161791	160716	159747	161263	162422	167944	166181	167728	157417	158783	158671	46533.6	P19324	Serpinh1
157402	158227	156775	158169	156659	157253	15756	157768	156048	156353	15653	156542	157034	156269	156849	156037	15625	157557	157175	155139	15646	154435	156554	156506	156827	42554.1;42554.1-2	P19426;P19426-2	Nelfe
180082	17775	17686	175868	176977	175606	176377	176733	175577	172934	176534	177226	177315	171365	173012	173456	173662	173309	174569	171752	170378	171247	173307	172533	173256	13812.87;13846.89	P19536;Q9D881	Cox5b;Gm11273
160149	153358	158804	161089	158587	161166	15989	149492	159791	161248	155907	15607	156268	149481	148507	150926	15156	155281	152599	149714	152564	149377	148885	152228	151683	25701.6	P19639	Gstm3
187653	188666	186785	185147	188505	186059	188173	184691	185544	183709	187328	186708	187575	177601	180924	181994	182077	180622	181747	178954	178701	179817	179735	179347	180174	19530.5	P19783	Cox4i1
203879	205166	203766	203424	205403	204998	205047	203955	204911	203617	203807	205043	203915	205195	206067	205101	208225	208687	209834	206923	20733	206704	207617	207624	208239	72422.1	P20029	Hspa5
169063	173483	174196	173874	178648	176851	179368	164329	164644	165568	177015	177661	180568	145853	143064	150628	14745	148217	144306	132052	138408	133401	149218	148394	148464	61115.7	P20060	Hexb
158236	168013	159273	161261	161482	160748	15903	160388	163907	15825	160131	158296	158837	160165	155769	159461	151106	154321	15448	163737	161081	162534	162141	160345	15975	5679.46;5679.46-2	P20065;P20065-2	Tmsb4x
187002	189901	188421	188465	188308	188026	188713	188833	188043	18776	188934	190138	189574	185515	186141	184875	185195	185946	189045	185434	183736	185123	18672	185973	185793	28127	P20108	Prdx3
195851	198645	197212	196585	203999	204085	203898	196507	197986	195956	194919	195672	194479	175127	174683	177364	178678	179241	180391	179034	179752	180147	172031	171251	171658	53687.7	P20152	Vim
168163	169155	168971	169878	169987	171553	171375	168819	168991	169281	172723	174945	172311	173003	17454	174485	174859	175739	176487	172356	171554	172727	176505	177267	177376	38216.4	P20263	Pou5f1
16446	165344	162386	164551	166182	167127	165474	165052	164245	164898	165365	165994	16661	162859	163282	161606	161478	161533	16211	161489	159492	160238	16072	162551	16282	49295.5	P20664	Prim1
166682	169648	168211	16857	167969	16763	16699	168571	168778	168332	167006	165697	166361	170033	170985	169102	169334	168808	168803	169196	169933	169351	170476	169016	169957	17800.6	P21126	Ubl4a
150341	153793	152243	173277	156577	160903	159315	15596	158128	155584	156434	159194	161206	153597	156836	15498	154321	173494	153651	149134	14774	153358	155518	175119	149749	42024.2	P21278	Gna11
20038	207903	200155	209114	209271	20877	20511	207306	198041	205193	209508	204784	204892	20895	208191	209194	202469	20115	207005	207331	200057	20478	20673	209218	200646	47024.9	P21550	Eno3
150562	162819	120852	144319	155809	119975	140109	123941	134651	0	118907	125016	96825	150365	151039	151461	150982	149609	151322	150251	148765	148666	146016	145522	14695	45323.5	P21952	Pou3f1
115358	125221	114089	123771	122312	118645	127853	138287	138506	139593	137186	126502	135057	120786	119619	121939	119842	120025	125616	121833	114114	117849	123405	12315	117531	77061	P21981	Tgm2
153201	155143	154615	154293	157174	156614	157311	157835	158318	157797	152102	152212	151103	175392	176402	178342	178691	179465	178479	175976	176536	175581	176113	176998	177376	37064.4	P21995	Emb
150261	148974	148615	149648	151627	152345	151529	151027	15415	153898	150771	152366	151212	148919	148431	147964	149425	150066	152174	15,2	148527	151245	147393	150382	149499	47130.37;47421.68	P22315;Q544X6	Fech
133163	119496	12479	117136	113837	124806	123096	134163	131265	123138	128636	135908	135557	134971	141616	143371	138761	139008	138166	136947	139376	137028	137568	138868	137499	57093.4	P22518	Clk1
15216	149508	150219	151007	149157	147974	150542	15168	150848	151346	151519	15129	152094	155366	154999	153777	151368	15017	151339	15246	152934	151626	152058	152017	151644	91350.47;91721.86	P22892;Q8CBB7	Ap1g1
16807	167558	16,68	166613	166139	166771	16,67	169608	167871	167856	165933	165405	16716	163131	163455	166433	162996	162821	161757	163798	162534	163313	162546	162746	161291	39344.38;39344.38-2	P22907;P22907-2	Hmbs
117441	12088	121974	11147	118893	116014	121992	123403	121667	15914	116422	124383	121782	139168	144289	149913	153871	152659	152928	155109	152025	155822	15,26	151868	153356	15746.1	P22935	Crabp2
184956	187557	186299	186394	184562	184839	183682	186699	186103	185985	184906	184581	184102	187688	187641	186595	187279	187436	18782	186412	185457	185024	186794	186942	186416	161936	P23116	Eif3a
12805	140383	13627	128574	132608	136478	133987	124691	124328	151663	135404	148275	132209	150815	15,09	152497	152242	151876	153292	150012	152222	155691	150231	150919	152428	43004.4	P23242	Gja1
166187	170209	167281	168152	166264	164959	164865	162777	162009	162883	164477	162429	16318	166268	16514	163295	162918	165303	166061	167658	163991	168875	168562	167719	167983	32277.05;32263.03	P23492;Q543K9	Pnp
163577	165705	163977	162594	162696	160846	163744	167481	164106	16533	160355	158963	159388	160156	16086	158163	159225	159362	158426	163097	162886	16161	157783	158509	158443	35877.6	P23591	Tsta3
154846	155971	157653	158125	159352	157831	159651	159816	158269	160269	159576	160605	161645	126033	12717	125014	15107	151114	130801	150042	148518	150492	148264	149336	136611	73121	P23780	Glb1
13712	155695	159525	134938	165169	165229	15392	164507	165107	123851	121964	122774	12103	156742	126813	147926	118668	146648	138416	125139	143604	125159	119633	120594	132931	37723	P23798	Pcgf2
154887	155321	156287	153541	156937	156086	155089	15,06	151551	150549	148536	148659	147567	146307	147977	146231	142874	143845	145831	153837	153546	152195	143054	143728	142322	38849.6	P23881	Tcea3
135517	154555	145793	154886	134621	142002	139259	130243	139261	146647	141619	137234	145649	146007	138738	132874	141508	148302	14838	140177	138232	139941	138423	147119	141428	50069.7	P23949	Zfp36l2
182101	184228	185709	184141	184108	183605	184115	184967	184762	184034	181497	181777	181835	178157	178025	178291	175986	175858	175638	180667	179916	180222	174355	173711	173437	59795.3	P24270	Cat
17288	171455	172301	172114	176615	174623	174254	168132	16986	17104	174397	173594	174257	161077	16096	164362	165787	166122	165133	160608	160439	162727	161625	160971	161408	42791.2	P24288	Bcat1
187548	18801	186853	18685	186391	187389	187138	187281	186994	186835	187362	18823	187835	186624	186731	186779	184463	184468	185811	186324	186724	18606	185106	18598	185771	23713.5	P24369	Ppib
202956	20314	202738	202918	205144	204022	205004	200828	19934	199637	201328	200409	201421	201538	202363	202342	203746	204017	203726	200975	201223	201186	200517	201682	200994	25563.9	P24472	Gsta4
170928	172964	173065	172924	174013	17415	173926	170807	170104	170774	170428	170635	171633	168521	169512	168538	169992	171041	170183	167603	169081	167227	170124	170313	169619	69050.9	P24527	Lta4h
198987	198307	196313	197089	195566	19616	194663	198044	196729	195775	196951	196902	195663	199931	199072	198083	199074	199204	20103	199182	199059	199085	201072	201246	200875	55815.1	P24547	Impdh2
16739	17076	172052	16482	172856	170922	166859	172621	169695	17463	173762	168376	174262	170148	172514	174875	173036	17212	171071	172652	175631	168202	16,9	170476	169674	31172.4	P24668	M6pr
168785	167435	16544	166369	162683	16513	16453	163035	162617	162428	162224	162291	162889	163819	164429	164078	162999	163927	164284	164485	164106	163711	162504	163779	163181	91513.4	P24788	Cdk11b
151628	148908	147559	148647	147698	146049	148651	146625	146882	146827	148247	147805	148277	152626	152502	153963	150869	151278	148991	155392	15426	153661	151974	152973	151772	48051.9	P24860	Ccnb1
190761	192451	191416	191209	189038	189498	189359	191696	190621	192087	188786	189275	189443	191088	190944	191923	188045	186636	187137	192166	191673	189978	188883	188193	187834	91546.3	P25206	Mcm3
214727	216986	215082	216274	21389	21524	214119	213829	21482	213874	215031	214317	213447	21,82	218831	217266	218513	218678	217845	217821	21768	217901	217676	218466	218614	31231.3	P25444	Rps2
130286	135171	138948	13686	134968	139049	142046	138156	130663	139463	142948	141304	143442	130839	127778	127455	127052	130704	134976	131207	128669	147762	132386	134842	139658	105615	P25799	Nfkb1
177077	177698	17888	178627	177286	177244	176746	178872	17874	179484	176898	17753	177078	174163	173863	173073	175648	177437	177399	17699	174523	176439	17,57	176958	175936	269821	P26039	Tln1
178752	178365	179429	180545	177156	178605	17837	182288	181219	181615	180111	179976	180699	181149	181577	180237	181068	182655	181439	183525	182932	18206	180758	181215	180585	69406.8	P26040	Ezr
173609	175207	174106	175854	17518	175304	175214	176821	176805	177591	175048	174861	174677	178661	176281	177643	177472	176634	176164	175708	176117	175494	175317	176682	176547	67767	P26041	Msn
204282	206107	203907	204177	202686	203681	202132	205517	20485	20625	205379	205821	204158	203754	20555	202297	204083	204728	206735	205442	203712	205069	205068	205589	205488	68542.8	P26043	Rdx
142857	141612	147386	146456	134428	133408	136307	152782	152489	153597	126084	12033	12824	134119	134148	135689	127007	121612	117128	138345	138232	138665	127513	122009	116073	22434.7	P26187	Mgmt
19496	192433	191091	191778	191973	191412	191329	192978	192588	192702	19062	190579	191466	18997	191121	190231	186768	187366	189132	191436	19005	191141	190037	189995	190224	100106	P26231	Ctnna1
192465	189001	192786	192988	192414	193466	192188	192602	194124	192347	192941	191746	193005	19115	187565	193139	187826	187373	187847	193486	192462	191875	195308	191759	192802	12254.1	P26350	Ptma
199524	198846	197233	197896	197137	197916	196203	199094	197883	198172	198025	198587	198396	200005	200611	197628	199588	200001	201812	201729	199862	200854	201202	201789	201383	53517.02;53120.53	P26369;Q80XR5	U2af2
181422	187431	186087	186231	188877	188764	189726	182593	181465	182888	184662	185964	18476	18521	185259	184056	187101	188273	187093	183845	185267	184125	187522	188092	188239	61336.8	P26443	Glud1
177378	17858	177749	177563	175304	175438	173696	175757	175773	175846	175819	175477	173787	176683	176808	175756	176224	176964	176546	176307	177359	177062	176139	176487	17682	36539.8	P26516	Psmd7
176259	176998	176375	175087	174945	176077	173704	17,94	178732	178564	172397	172687	172922	175014	174509	172949	17467	175734	175151	175944	172015	173873	175818	175842	175395	58388.71;61167.02	P26638;Q8C483	Sars
171934	171037	171434	172188	169313	170232	17033	170348	171358	169965	171678	171479	172218	180682	18017	181468	174975	174679	174013	174908	175111	173538	176097	175301	175459	29661.3	P26645	Marcks
186867	188149	188445	188927	188936	188079	18777	18567	18599	183727	18924	188377	188596	187592	188703	187409	18949	189699	189562	187438	187655	18555	189432	19002	189852	11922.6	P26883	Fkbp1a
183168	18536	184777	184799	184017	184469	184249	185406	184623	184472	18,53	185609	18382	186098	186864	18749	186397	185746	186727	185547	184605	18544	186548	185697	185815	23655.94;24614.03	P27048;P63163	Snrpb;Snrpn
18058	183625	182294	182182	181495	181353	180957	183432	182354	181331	18,25	18186	182434	174969	176218	175193	174259	173732	174117	178639	176238	178401	177206	17768	177006	117429.19;117429.19-2	P27546;P27546-2	Map4
160896	162564	162033	164042	164436	164803	165687	162376	163615	164217	163898	164878	165208	146165	145977	14501	146098	144422	147136	14831	146189	148346	147277	150551	151119	44054.6	P27601	Gna13
158481	156104	163485	16337	16035	164571	16263	162959	164667	16589	164551	164948	163212	165961	163409	164871	165362	165794	166126	16567	166533	165093	165126	165847	164711	87221.1	P27612	Plaa
184968	183604	182466	183382	180721	180576	181056	188232	187761	188202	183552	183195	183626	184289	183586	184512	181939	180819	18063	185385	184426	185473	181445	180903	180895	83056.9	P27641	Xrcc5
208382	208538	207236	20668	207673	205478	207283	207724	206602	206425	205863	205893	206453	211371	211776	210953	211311	211321	211352	209982	20982	209752	209932	210235	210182	46109.9	P27659	Rpl3
154799	150638	15137	149213	153436	152496	152241	153712	157055	155322	155848	157034	155066	153148	150169	15319	15071	149446	153541	153532	154085	156121	159014	15577	154665	15142.6	P27661	H2afx
207129	208748	207815	207534	212057	211851	211451	207005	207111	206693	210651	211829	211035	20504	205766	205696	208733	209967	210597	205726	206064	205388	209572	210437	209737	56678.4	P27773	Pdia3
168827	166743	166056	167857	172623	16976	171079	162433	162596	163104	167796	166969	166897	114217	117195	985362	122597	131264	118605	122049	118649	119933	109428	121818	123646	30902.2	P28231	Gjb3
160334	162725	162371	160513	163297	163748	164868	164544	162518	163055	164414	162809	16469	153869	153998	155821	156838	157183	154591	157198	15522	169092	156121	155176	15353	98125.6	P28271	Aco1
194355	194782	19348	194072	192655	193271	192214	191447	190657	191378	192313	19286	19,17	193475	193771	193716	191468	19228	192154	192176	191563	192126	191844	192177	190995	35490.4	P28352	Apex1
19061	189829	189378	18846	189532	189977	189307	187413	185822	187115	18813	187333	189203	186413	186335	187664	185487	184881	184945	184924	18444	183623	186035	184693	186786	39547.7	P28474	Adh5
155384	155897	156169	155733	15606	155313	157395	155958	15555	155327	155617	156339	156964	155308	155021	156018	155811	155858	156689	156948	157765	155452	155629	155557	154559	18244.8;18244.8-2	P28574;P28574-2	Max
204458	206526	204458	204942	204622	20491	204286	203535	205082	203618	205254	205771	204901	212304	211207	209991	212821	213445	214559	209779	208299	208421	212632	213759	212297	45345.11;42732.67;44597.74	P28656;Q3TF41;Q8BSH9	Nap1l1
156592	158265	157822	160527	15835	158601	158752	164618	163474	165921	157563	154781	158323	154237	153187	154946	153821	154171	151434	159401	161325	161102	15335	154471	154271	53706.9	P28658	Atxn10
165672	160601	164925	166526	164961	168613	166894	166366	166121	165202	167259	169021	167462	166371	16576	164899	164522	166385	167272	166124	166401	164449	164568	166258	166245	55115.8	P28659-4	Celf1
18035	175441	17587	17496	174749	174517	175026	174957	174414	17447	175162	175212	175555	173946	170788	17913	179591	166819	168004	183066	170539	171622	17061	169015	174194	20165.4	P28667	Marcksl1
165508	172269	171859	171125	172788	175583	17496	172772	174966	174585	173883	174009	174263	169933	160764	168335	167696	169695	147729	165554	16599	166448	160089	150802	163834	63458.24;65018.05	P28798;Q3U9N4	Grn
138256	137006	138988	133586	139865	138431	14134	143189	144282	142832	140532	141159	141409	139984	132585	137522	142117	142152	144955	142689	141794	140596	143836	139088	142837	77547.26;77547.26-2	P28867;P28867-2	Prkcd
205117	204754	202028	202575	201914	202115	200865	204347	205027	20327	202751	203529	202341	208043	207039	207286	206751	207614	207417	210078	209586	209035	208575	208052	208278	70670.8	P29341	Pabpc1
156146	15933	160144	160182	160881	162235	161324	162996	162559	162774	161421	162262	161305	149352	149197	147567	147535	149133	148211	152681	150272	151969	152036	152007	150651	67558.96;67558.96-2	P29351;P29351-2	Ptpn6
206847	206884	206865	207656	200181	200777	201868	21,27	212614	212176	197815	198876	198103	190082	192904	192846	190572	191776	192001	200101	197726	199726	190562	192184	191257	20802.39;20772.36	P29391;Q9CPX4	Ftl1
15977	164218	157587	158535	160609	159616	160525	162171	163131	166815	161578	163219	16683	144296	144251	151415	145504	154302	147178	154248	147716	147669	153675	140005	157295	60613.1	P29416	Hexa
185804	177946	178948	18274	182984	184412	185423	186517	183138	184837	184702	185767	184405	184813	186639	185444	18752	187537	187284	184035	188303	18321	184834	187304	187064	8972.41	P29595	Nedd8
170148	171049	169632	168208	173455	172535	17313	163262	16246	163704	175267	174854	174373	168896	171042	170869	174773	172823	174895	167261	163644	167754	171571	169377	170479	48354.6	P29758	Oat
148629	147897	148305	149121	146534	149095	148377	154583	154651	156494	149943	150348	149359	113411	109593	113443	107896	113297	105618	105157	128491	12212	119748	119206	126457	47003.7	P30275	Ckmt1
147115	149148	151649	151817	152109	151597	15133	148546	14914	146901	15037	150897	14905	156367	156022	154899	154501	153368	154192	151954	152564	152207	156139	154408	156099	33750.8	P30285	Cdk4
150884	162015	158142	154467	161195	161349	161724	157704	157795	163207	170463	165041	16392	144638	150173	14881	158178	157836	160458	150668	157922	157811	151718	153046	153447	22794.2	P30412	Ppic
208471	208401	207059	207083	208735	208507	209042	211565	209829	209588	209882	20953	209872	210863	210986	211019	212459	21132	21236	212567	211887	211968	211786	212142	211977	51572.4	P30416	Fkbp4
212307	21351	212264	21207	206773	205804	207106	21194	210958	21,11	209466	208642	209767	213814	214016	213665	206076	206385	205314	213738	212779	213293	209426	209537	208418	24161.9	P30681	Hmgb2
187913	192608	19,14	193096	191311	192552	189942	193897	195011	193217	19102	192031	191274	193131	192647	192344	191406	193042	193951	194957	193118	194253	19324	193711	193923	33997.24;35166.71	P31230;Q3UZG4	Aimp1
185619	185881	185244	185005	185512	185721	184311	185078	184467	184229	18811	188731	187681	184902	185583	183411	183063	184103	184064	187936	185901	18,67	188226	187885	186933	10000.43;15228.54	P31786;Q4VWZ5	Dbi
158343	149779	16305	162073	161531	163365	16119	164723	16555	163765	16657	166254	166565	161325	157471	159328	164039	159843	152435	153421	157482	152875	155911	159414	156584	43474	P31938	Map2k1
168778	167782	168108	168566	171326	172122	171475	169581	170324	167562	17293	173341	172987	165833	165633	167878	165373	166264	165748	16792	16721	166959	16562	166345	16508	59125.7	P32020	Scp2
162867	162136	165795	161943	169099	167514	169883	165411	164011	162809	171407	171433	173178	138472	132367	136057	140181	137302	133365	140204	143277	144947	14692	150681	143317	53478.9	P32037	Slc2a3
194508	192852	190914	190508	192127	19108	192168	190545	190098	192321	19261	191629	190408	190564	190555	188928	188527	187926	187425	19108	189249	189513	191179	19019	19039	47756.5	P32067	Ssb
176082	173442	17315	172193	175173	174896	175689	175347	173927	174394	176448	176125	177577	179353	179405	179273	180381	180382	180895	178965	178635	178567	178878	178963	179827	40512.1	P32233	Drg1
152144	153346	15,37	152931	148976	15264	156079	155442	154307	155013	15175	151079	152255	15062	152984	152269	155831	156358	157845	154748	154656	155454	156978	157916	157616	57317.59;57317.59-2	P32507;P32507-2	Nectin2
15791	163963	163788	164587	158402	163015	159012	16306	160394	16447	158401	15964	15911	155015	15481	153158	155623	153363	153739	158837	154816	157987	154721	152215	155651	21482.5	P32883-2	Kras
168236	16893	169941	169148	170514	169473	169749	170828	170034	171365	166586	16541	167156	16716	167532	16764	168358	168769	168173	167679	168483	167962	16616	168355	169492	53641.1	P32921-2	Wars
155213	156755	155368	154319	15139	149924	15102	15146	150521	149852	14949	149484	148483	15299	153317	153042	150173	15001	15067	151708	152095	149932	14841	150852	150084	139519	P33174	Kif4
136532	130336	131161	137432	139607	138737	144767	127317	118382	141032	135636	128957	141406	132803	137699	139513	118808	114095	12091	12,81	117106	130973	122744	133238	129166	71292.3	P33215	Nedd1
172688	173897	172313	172102	173303	171622	172323	171556	169583	171578	173288	171834	173795	171689	173002	170311	172427	171632	17151	17,15	170999	19374	171204	194186	172179	167340	P33609	Pola1
169256	172864	171929	173249	172472	172153	171813	170705	169645	171479	173454	173284	173164	167055	166692	16685	167354	167558	167501	168112	166028	167246	167726	169304	168722	58408.4	P33610	Prim2
166252	17183	171641	169663	168849	16794	168145	167514	166904	167813	169471	168817	169443	168689	16916	168079	167538	167498	167088	166646	165816	165352	166466	16783	166626	66214.1	P33611	Pola2
18673	187965	186519	185212	187809	18655	187049	186636	187095	186006	187357	186583	187526	191009	189639	192785	189865	188634	189677	189575	188334	188636	189416	188673	189558	23596.4	P34022	Ranbp1
148038	148749	149206	149569	150734	151297	150705	154425	154067	154519	150341	151331	152076	151978	151489	151852	151414	15344	154096	157965	156258	157793	151047	154342	152375	123536.86;123536.86-2;123536.86-3;123536.86-4	P34152;P34152-2;P34152-3;P34152-4	Ptk2
193304	196035	194567	194871	196491	198982	197506	194029	195261	192785	200717	200831	198168	192838	193643	192811	195951	19,66	197953	193181	193859	193296	195443	195452	193833	12504.3	P34884	Mif
158361	157141	15833	157656	169054	169423	170181	16666	165654	167877	168978	169414	170377	132374	137108	123154	137648	135754	139037	141628	143077	141135	141997	142377	140841	62515.3	P34914	Ephx2
145088	14299	144977	144625	148258	149655	147946	146357	145111	144876	147834	146964	147396	145793	145318	147069	145536	146647	147101	143524	143592	144637	145826	147717	146043	68460.3	P35235	Ptpn11
18108	181463	181038	179624	180882	181897	182507	17973	17831	180942	180904	180558	182196	174595	176316	173606	178609	178464	17585	17689	179307	177331	175976	179845	179138	23412.5	P35278	Rab5c
169454	169693	169799	16613	169373	169261	169603	166609	164829	167144	16879	170213	169944	16809	169391	167595	172429	172065	169857	169033	169858	168523	16966	171609	171882	23589.77;23589.77-2	P35279;P35279-2	Rab6a
152707	145625	147682	145072	151146	150356	152672	147308	147953	147631	145191	148391	151084	146602	14768	146718	14474	147006	147818	149478	149326	148393	147632	148444	145209	24106.3	P35282	Rab21
153479	154201	155351	15382	156122	154939	155454	153017	154338	153843	15,56	156154	157257	151263	150023	149996	151639	152328	14,95	147751	149267	149076	149842	153423	153753	26678.25;26777.38	P35288;Q9D4I9	Rab23
174991	176194	175394	176162	180112	178606	18055	177264	175466	17759	179134	17782	177831	165194	166411	167485	168016	169528	167055	168076	168447	168964	167806	168953	16998	23035.2	P35293	Rab18
172141	172645	17182	173395	175705	176677	177378	170268	170978	173589	175534	175891	176083	164778	164675	165259	167918	16792	168041	162948	163549	164817	164261	165292	165746	43231.6	P35486	Pdha1
157413	158172	157841	156158	150809	150486	150467	152001	15238	150481	149671	150337	151102	143513	144826	144723	136834	136406	135998	13895	138893	138806	138065	139004	139167	46175.8	P35505	Fah
204891	207214	206134	205682	204409	204803	205708	20614	205169	206526	204488	205176	205242	203373	204025	203685	204041	20381	204328	203174	201738	203244	202625	202921	202817	34306.8	P35550	Fbl
202927	202768	200042	200775	202716	20258	203398	202893	202485	202318	200157	201725	200865	197259	19838	19728	198901	198729	198952	199949	199556	200345	199757	199087	199119	67277.9	P35564	Canx
158939	163197	161747	158543	158159	155606	156819	160013	15,9	157506	154329	155171	155594	155585	160784	155036	155668	153994	155362	158432	157483	15865	155247	154639	154592	48542.8	P35585	Ap1m1
224606	227313	226147	224987	226337	22663	226199	22638	225206	223937	226235	226306	226206	227627	229054	228131	229483	229754	229579	228782	22915	228362	229558	229334	229019	22176.5	P35700	Prdx1
136195	138253	136035	137998	13691	135362	135327	130688	133326	133681	132397	134681	133971	139527	139913	14242	139725	137914	138482	139111	140703	139678	139474	14103	140726	93538.52;86987.02	P35761-2;Q3TPW2	Ttk
162883	171672	175027	173481	166329	175525	172077	163649	175288	173032	164171	169102	16917	142049	145195	14674	145546	145383	14195	154113	150334	148708	143907	147656	151394	25814.5	P35762	Cd81
140828	139759	142442	141903	140068	139731	140978	14023	139356	140464	138846	141436	138689	145133	144627	144502	142831	144239	142988	145302	143353	144074	143067	142627	144204	49593.3	P35821	Ptpn1
134461	132085	133989	13895	136779	136695	142235	136501	135084	139692	134655	13909	136473	133415	136483	140605	139934	136887	140229	138726	138591	13,57	138724	137364	140219	86526.4	P35831	Ptpn12
21917	222668	221081	220109	221888	220808	221056	222622	22191	221674	220958	219482	219988	224731	224957	222602	223342	223255	226183	223291	22161	223537	222985	223283	224615	17804.6	P35979	Rpl12
204938	20507	204068	203103	203958	202587	203563	202978	203404	203983	202583	202276	203436	208766	207688	20775	208111	208588	206529	206198	205834	205698	206366	207105	207658	21644.5	P35980	Rpl18
148906	149419	153099	153504	155028	154167	155089	151058	151162	151017	156057	156945	155211	150626	151486	148851	150225	150654	150566	150027	149498	147925	149248	151591	150732	49714.5	P36552	Cpox
156066	155191	15498	155543	156224	156352	156826	157064	154257	155937	157952	156614	170389	156741	158015	154439	153089	161356	157778	155455	154935	15622	155456	170305	155358	68771.1	P36916	Gnl1
160275	163448	164477	165499	167032	164796	163046	166306	165934	164768	165706	163045	165941	165101	164098	163162	165503	165555	165298	162348	165104	164171	161899	163343	162194	77043.9	P37040	Por
180653	17859	177952	180178	176441	176486	176416	178637	177676	177004	176209	175928	17757	182188	181044	18336	17812	178439	176889	17907	180067	178808	177779	177711	177722	102290	P37913	Lig1
16614	167412	167136	167547	171021	173034	171699	171972	172757	171474	172286	171744	170861	159862	162188	160682	160543	159646	163032	160795	157775	160595	161385	163034	161141	34238.8	P38060	Hmgcl
20449	205773	205021	207608	206015	209951	210079	210524	210856	211117	209072	210386	209423	206748	208088	207213	209666	209611	211613	209457	209884	209806	210164	210366	210935	73461.2	P38647	Hspa9
18835	184236	183202	181221	183587	179916	183024	193716	19,45	184604	185466	193248	184139	189985	194271	196219	191257	192961	19488	193699	192974	192028	192963	190354	192702	51564.8	P40124	Cap1
208528	206669	205975	205244	208001	208263	207707	205992	205454	206191	20,7	206735	206812	20999	208419	21002	210904	21098	209774	206759	206576	206196	208135	209222	209221	67630.5	P40142	Tkt
145557	148067	148274	147778	147406	146841	146285	145641	146049	144939	146883	146511	148029	151254	150267	150834	148266	149546	149036	148064	149519	147756	149769	150294	15105	196385	P40201	Chd1
17095	16938	169573	170219	170599	171693	171151	170791	173231	173014	168603	16964	169819	146358	144681	147625	144846	144864	143747	150582	152036	151023	145952	147878	144418	25258	P40240	Cd9
164124	163623	165334	165024	162914	158516	163838	159377	156604	158173	160073	158069	161582	155327	157734	155599	153273	150444	150407	152656	15261	152405	151223	151351	15304	38113.8;38113.8-2	P40336;P40336-2	Vps26a
199485	198033	196447	196033	196964	195548	196244	196534	197656	197635	197774	196633	197804	203242	202389	204537	203122	203357	201791	200777	200905	201754	201718	200478	200924	15733.5	P41105	Rpl28
142046	140502	14291	14369	143907	143666	143074	143983	142392	144596	145338	145532	145562	138428	139566	136687	136253	141581	140995	140662	141126	139037	141801	143211	141719	50716.3	P41241	Csk
164381	165761	167133	166838	167728	167629	168798	167686	166523	167439	166739	166723	166508	163402	163748	16283	164716	164794	165749	162011	162455	162369	161802	163065	162313	32250.4	P42125	Eci1
179522	183599	18227	182607	18101	181137	180522	180994	180661	18122	180152	179426	179658	178721	178913	177101	17721	177682	178413	179386	177439	178074	179749	179901	179997	41525.5	P42208	2002-09-01
15667	155684	156699	157591	158851	16014	158905	156912	156879	157864	157559	157804	158777	143015	143332	140242	141947	141631	142765	143738	144165	143451	143257	146356	144324	42019.8	P42209	2001-09-01
14863	147218	148193	147958	145207	144976	14486	145984	147927	146456	147574	14663	146195	13364	126671	138016	119309	111504	117065	124898	121065	121992	139847	124613	117244	88053.76;88053.76-2	P42227;P42227-2	Stat3
128948	123402	132642	128807	13548	135738	135192	134987	133433	135426	134441	13217	135139	122047	121185	123248	121687	122148	126699	124445	12,5	120613	118843	11591	121948	90002.1	P42232	Stat5b
167429	158664	154777	150559	156343	156147	154477	155426	15739	158674	15757	156251	157582	156954	155148	153442	155216	156432	155197	154091	151575	152987	154948	159754	154048	34883.7	P42669	Pura
198028	19856	201374	199562	199808	19928	199481	200807	200049	199741	200277	199857	200015	201721	201604	202245	203063	202569	202912	202122	202567	201421	201985	201987	202549	59555.5	P42932	Cct8
145767	148252	148603	147477	147886	150163	144591	145015	150357	148895	151067	153375	150716	139441	139289	139513	141406	141396	144505	136553	129428	131042	143117	142564	141343	12352.13;12483.32	P43024;Q9DCW5	Cox6a1
193512	193209	19273	193521	192609	192756	193032	194739	192939	194229	193281	193321	194692	189719	190063	189097	190804	191345	190152	192271	190212	191853	192111	192951	190852	104151	P43247	Msh2
15105	153196	152607	150483	152049	154386	151291	149163	150118	152483	152189	154444	15188	151369	150551	15369	149859	153168	149646	151857	12693	154129	151658	155787	15421	25311.31;6931.89	P43267;Q62247	Sox15;Sox16
206934	210496	206543	207897	20051	201166	201418	203218	204431	203966	20096	202798	201501	212266	212059	212758	206395	205494	206653	203886	204318	204717	204243	205194	205883	21977.3	P43274	Hist1h1e
191737	188883	190097	187049	186305	186365	183758	186784	191731	190675	186991	189177	188457	183567	180316	181691	182103	179884	183195	180117	180348	183008	185701	18,53	187476	21785.1	P43275	Hist1h1a
19005	193807	197702	194769	193519	192329	192447	194154	195474	193746	191514	19249	193472	190301	190551	18965	186992	184997	189396	18723	190277	189694	186497	185601	186264	22576.1	P43276	Hist1h1b
210182	210539	211623	209102	209255	209501	210359	210206	21238	211571	21071	21152	211833	207711	206226	207746	204632	20381	20548	203168	205218	205511	206567	205329	207369	22099.5	P43277	Hist1h1d
148025	152092	15599	156279	15622	157387	150944	15514	155434	155189	160243	155267	154725	15339	152861	151004	157533	15365	156962	159572	160299	158085	159138	163391	157027	30367.3	P43346	Dck
195497	195487	194235	193473	194318	193119	194203	190962	187033	189734	193253	192699	192681	197142	198088	198792	196911	196176	196885	196181	196673	197034	195959	196785	196395	35732.2	P45376	Akr1b1
147374	148049	146891	145662	144232	144512	145976	145878	148418	145944	151454	147316	149576	147297	14651	143688	145227	144963	145317	148276	147482	147821	144638	14703	145641	36120.5	P45377	Akr1b8
153621	153371	151812	154186	151193	150214	150849	148535	150017	146497	15,38	153887	153032	157937	155486	158719	153914	153426	153315	149527	151161	148911	153956	154149	153326	18709.6	P45591	Cfl2
148306	149586	147334	156622	148301	150627	148397	149242	150348	150106	145541	151405	147969	151357	150829	150097	150554	151225	150957	15314	150797	148464	152289	150419	151012	15343.9	P45878	Fkbp2
178215	180014	180545	181169	181714	182897	18,24	181298	180218	18132	182635	18425	183611	169002	168219	166782	167121	168479	168637	165938	16,68	163622	167624	167655	167635	46481.2	P45952	Acadm
180404	180571	179869	180322	178974	178319	178995	178834	177847	178987	178835	178467	179127	185339	185798	186329	183728	183508	183905	185912	186565	185156	183002	183802	183417	63530.9	P46061	Rangap1
121367	11834	119796	120523	114739	121755	124783	117858	12515	12076	122785	118142	119855	12751	119155	122799	127777	123755	123518	116636	12,2	124234	117189	119599	115618	22193.4	P46414	Cdkn1b
176389	176262	17715	178041	17578	17601	174834	172349	173401	172865	175006	175632	174809	170368	170337	168412	167268	168663	168052	167513	168829	167431	170161	171454	170388	82613.4	P46460	Nsf
163902	165594	165225	165604	162362	162742	162867	163062	164502	16289	162718	162232	162696	161855	162112	163925	159653	160304	160137	161714	162607	161281	161811	161746	161558	49419.3	P46467	Vps4b
17576	17679	178391	17743	176108	176789	177321	178006	17736	177458	177423	177072	176982	177423	178821	179767	178554	178124	177949	177225	177889	178345	177881	177861	178288	48647.9	P46471	Psmc2
185554	182283	182618	18255	183691	182353	184736	181272	180437	181665	183197	18285	184242	183216	184402	185621	185846	185125	183412	182731	183687	183166	182091	183803	184176	24489.5	P46638	Rab11b
129786	11634	116183	124415	117311	121635	127204	129114	130723	131616	131172	132381	128076	128463	12833	128711	123697	131993	131548	130201	12318	117709	118477	119989	13462	20122.9	P46656	Fdx1
123891	117004	124834	118887	125782	130144	125053	127445	125015	125846	114874	115853	110109	14888	147549	149971	149496	148627	151706	151186	149964	151081	144894	144956	145185	55382.6	P46660	Ina
18,06	180524	179145	180674	179278	178979	17928	179051	178469	178146	179272	18028	178747	185977	187601	186506	186236	185747	186933	185009	184975	184627	185149	185582	185884	50021	P46664	Adss
16714	171405	169535	16831	170534	169991	171184	169644	171289	169855	170492	170147	171111	167075	167381	168656	168094	167145	167854	168337	168242	170065	171915	169883	170957	128563.92;132054	P46735;Q7TQD7	Myo1b
13866	137526	138548	137047	138963	13862	136596	140573	141668	137443	140242	141975	13553	141274	142882	143456	142109	140756	142254	140701	141221	140775	143738	173814	142305	33340.1	P46737	Brcc3
196486	193615	192936	19318	192747	19301	193999	193848	192725	194256	194037	194667	195539	192583	193968	19336	193374	19299	192101	194132	194421	194169	196677	196433	195978	102706	P46935	Nedd4
151006	147932	151762	151567	153258	154596	154743	153835	153715	154279	158628	157656	157128	15614	157084	157239	161315	160997	162283	158992	157867	158365	162001	161021	160108	52383.3	P46938	Yap1
134275	137106	145114	144348	149747	148847	149122	145658	145429	143652	15086	145236	145459	151049	15266	151922	153361	157248	158014	147857	145811	145696	154215	156563	154475	50703.4	P46938-2	Yap1
13889	150056	143927	14856	151695	149083	149696	147157	150248	149959	14843	14823	150093	145858	146653	143012	140132	13,2	139184	144287	131686	138513	14021	137288	13255	80597.6	P46978	Stt3a
150997	148987	149741	15,09	151886	153792	152248	15256	149982	153189	157753	158487	158202	14015	138336	138443	139177	140433	13904	138481	140039	136865	14,18	141397	14,07	35268.6	P47199	Cryz
185577	182908	183177	184694	186364	18769	187676	183807	184367	185644	186158	187139	187142	183607	183855	182623	18,48	185794	185585	183384	18465	183454	185085	18,61	185822	56537.5	P47738	Aldh2
177603	179268	17,82	180188	179886	180151	178267	179554	178861	177705	180181	179355	178511	175201	176374	177136	177045	176689	178461	176926	177426	177458	178027	17768	17,74	32939.8	P47753	Capza1
175342	175766	175208	175779	177047	178237	176325	178384	178525	177384	178103	178246	176977	175295	175941	174453	174704	176204	177861	177058	175821	177511	176628	177886	177169	32967.1	P47754	Capza2
191077	191768	190311	190585	185752	185764	185925	189934	188569	188963	188009	187199	186796	185874	186181	185639	178602	178659	178644	185423	185419	185193	181848	181263	181337	53662.67;53662.67-2	P47791;P47791-2	Gsr
154407	155591	15253	155972	152709	155252	154851	154276	15388	155266	15586	155871	154735	15735	158983	156974	156263	156458	157746	156901	155263	154872	155181	156128	155857	44113.6	P47809	Map2k4
14716	149318	147345	141048	141599	139153	141901	136918	136842	138331	139808	139861	140769	136936	139103	140349	143684	139679	140007	140985	13594	140874	142103	145184	142047	41287.24;41287.24-3	P47811;P47811-3	Mapk14
153306	151516	148411	149644	151136	150711	152176	163043	145241	14653	145687	161163	157697	149103	150608	151246	150947	151025	151703	151198	150721	151059	140845	145622	144508	78539.12;78539.12-2	P47856;P47856-2	Gfpt1
147879	142315	143697	145336	148084	152313	150898	148718	148778	148679	154185	153187	153699	15761	159081	159608	158437	159263	15698	159486	159614	159832	159545	159279	160214	85268.65;85268.65-2;85268.65-3	P47857;P47857-2;P47857-3	Pfkm
130133	134275	13654	119881	137217	139687	133929	138791	141598	13228	134375	143424	135831	14847	149568	147822	149115	147891	147291	153127	152577	15318	152314	151538	150474	32846.7	P47877	Igfbp2
212748	215259	213859	212975	212795	211534	211745	212728	212331	21213	211727	211476	211708	216874	217627	217356	217234	216734	216917	216569	215952	215696	216472	215386	216296	33509.6	P47911	Rpl6
173234	171226	171979	172297	171702	171509	170874	171344	170722	170118	171158	170815	169617	166949	169701	167804	169491	170127	170404	167888	164317	168393	16904	170184	170345	33830	P47941	Crkl
206057	203228	206556	205203	203683	202807	199589	197214	203655	19433	190662	18933	185652	185673	184282	187982	185422	189253	189336	182595	188205	185127	187065	186512	185203	11474.9	P47955	Rplp1
210909	212687	212894	211254	211818	210581	211043	212423	213109	211406	210476	210579	211354	216036	215961	216856	215918	215044	214601	213588	214486	213323	215243	21,42	215401	34400.6	P47962	Rpl5
200286	202128	199276	199892	200136	198645	200223	200006	199963	199185	201773	200611	200053	204014	204161	206556	204644	204779	206749	202427	203617	204293	20462	202756	203693	24305.5	P47963	Rpl13
172652	168838	168258	171053	168303	168963	168405	169379	170733	170237	169263	169422	168202	169427	170223	168706	170145	171369	171443	170659	171109	16939	170622	170572	169877	12746.5	P48024	Eif1
157145	151111	15355	151776	149992	153357	150059	16117	160725	161433	150938	152511	152829	139734	139952	137192	135147	134799	135739	150352	149076	148662	140974	140841	142343	35752.4	P48036	Anxa5
13593	132685	123021	134588	139891	140366	14192	144448	140079	142775	145706	145565	158055	123633	124937	121285	117679	125131	127427	121345	117518	119341	121888	116141	117737	79189.65;79189.65-2	P48379;P48379-2	Rfx2
183009	184886	183558	182799	183656	184105	182703	184723	184794	184303	185679	185154	184933	185196	184745	184585	18289	184303	184489	185051	182296	184141	185488	18645	185406	12757.7	P48428	Tbca
115773	114643	120906	121764	11656	120768	125144	119718	112365	123444	115502	128751	125622	116903	125932	125701	124271	115323	117004	115134	119177	106567	116534	119423	128013	83126.2	P48437	Prox1
159345	161074	160174	15956	154542	15394	154046	163675	165371	163874	149983	152922	150639	145384	144722	146447	134547	134217	135716	15644	156148	156687	13997	13921	139564	74237.6	P48678	Lmna
138581	148486	147895	147132	146549	147011	145802	147237	148413	141932	146139	147616	146339	142901	142514	141176	13,71	157763	159559	143878	142966	14512	14254	144256	145396	198795	P48754	Brca1
173481	17227	172362	172989	174434	174215	174976	172843	169646	17069	173644	172461	173608	173451	172832	173555	172542	172702	17332	16958	171448	169684	171184	171094	171114	30641.2	P48758	Cbr1
174747	176029	17339	173667	175091	17493	174643	170731	17047	170213	17523	175937	175615	161897	165623	163951	168061	168536	170423	160186	159626	161845	16307	164641	165823	9290.88	P48771	Cox7a2
181755	18422	181993	182798	180359	178483	181135	180752	179739	181323	181582	180554	182216	177151	179135	179156	168144	169187	169869	176494	176881	179166	169015	171421	170865	32904.3	P48962	Slc25a4
135343	140083	139757	130241	14,39	144807	142805	143588	142262	14166	144468	145744	146245	115665	121007	119004	112312	110842	113062	122974	121311	11975	118597	115883	116814	79102.5	P48972	Mybl2
140894	140886	142844	141019	143414	140601	141803	138966	139675	139799	139279	138334	140574	13742	139273	139229	13,76	139145	13956	138461	139051	140028	138608	139298	140536	89126.5	P49135	Ercc3
203819	20364	203592	203248	204726	205166	204845	206888	205643	20625	204536	20587	205221	207207	206023	20408	207562	207241	20773	209561	210369	209084	210035	20855	208384	34196.2	P49312	Hnrnpa1
146753	145119	144078	146301	146772	145814	14526	147781	149072	147137	147875	147135	147156	145691	14592	147831	145287	145102	14459	148593	147773	147437	147767	146745	146651	42432.7	P49443	Ppm1a
148454	152719	15069	15006	136613	145158	143334	143844	144708	143859	145829	146521	145264	140128	139993	140603	140378	140803	142325	141774	141076	144699	143493	145054	144618	102154	P49452	Cenpc
[truncated: 3,041 more rows]
