# Supplementary material for: Distinct and stage-specific contributions of TET1 and TET2 to stepwise cytosine oxidation in the transition from naive to primed pluripotency
Source: Sci Rep. 2020 Jul 21;10:12066. doi: 10.1038/s41598-020-68600-3 (PMC7374584; doi:10.1038/s41598-020-68600-3)
Supplement: Supplementary file 3 — Supplementary Information 3. [file 41598_2020_68600_MOESM3_ESM.xlsx]

## Sheet: ESC
wt_ESC_rep_1	wt_ESC_rep_2	wt_ESC_rep_3	wt_ESC_rep_4	T1KO_ESC_rep_1	T1KO_ESC_rep_2	T1KO_ESC_rep_3	T1KO_ESC_rep_4	T2KO_ESC_rep_1	T2KO_ESC_rep_2	T2KO_ESC_rep_3	T12KO_ESC_rep_1	T12KO_ESC_rep_2	T12KO_ESC_rep_3	T12KO_ESC_rep_4	ensembl_gene_id	external_gene_name
7.13879	6.88682	7.13879	6.88682	7.02191	7.01627	7.04248	7.09044	7.05069	7.04355	6.89695	7.07004	7.01233	7.16724	6.94403	ENSMUSG00000000001	Gnai3
6.47154	6.46346	6.47154	6.46346	6.48323	6.41547	6.37192	6.31385	6.46193	6.58444	6.45047	6.28514	6.44035	6.59639	6.40506	ENSMUSG00000000028	Cdc45
4.90305	5.03085	4.90305	5.03085	4.91021	4.7685	5.12179	4.85092	4.99768	5.1005	4.88916	4.96883	4.88781	5.05439	4.93599	ENSMUSG00000000031	H19
4.22883	4.18677	4.22883	4.18677	3.98253	3.99372	3.94578	3.96758	4.28562	4.0629	4.31676	3.92755	4.14952	4.15483	4.08896	ENSMUSG00000000056	Narf
8.08908	8.10384	8.08908	8.10384	7.30108	7.56348	7.67212	7.20412	7.67557	7.28223	7.53563	7.53376	7.82821	7.83508	7.68856	ENSMUSG00000000078	Klf6
3.55466	3.37449	3.55466	3.37449	3.47509	3.50672	3.63531	3.75941	3.53597	3.49042	3.61628	3.39097	3.59232	3.57549	3.60082	ENSMUSG00000000085	Scmh1
8.78069	8.77404	8.78069	8.77404	8.79925	8.92285	8.99976	8.74588	8.78863	8.72383	8.82696	8.96458	8.98197	8.81016	8.91529	ENSMUSG00000000088	Cox5a
4.15687	4.11482	4.15687	4.11482	4.21236	4.18148	4.1434	4.12454	4.18802	4.51676	4.2429	4.19249	4.15602	4.28725	4.27464	ENSMUSG00000000120	Ngfr
5.50327	5.60942	5.50327	5.60942	5.44582	5.29289	5.53007	5.27383	5.52797	5.62806	5.59837	5.24296	5.2637	5.34413	5.40239	ENSMUSG00000000127	Fer
6.29465	6.26888	6.29465	6.26888	6.30575	6.47657	6.36728	6.33629	6.56055	6.34204	6.48152	6.43431	6.42376	6.29515	6.32145	ENSMUSG00000000131	Xpo6
6.35916	6.61955	6.35916	6.61955	6.48635	6.59782	6.48095	6.70799	6.59906	6.60829	6.82433	6.6031	6.48116	6.54767	6.51465	ENSMUSG00000000134	Tfe3
3.25554	3.46687	3.25554	3.46687	3.31757	3.47531	3.31357	3.18849	3.29913	3.42561	3.37574	3.40761	3.3798	3.45231	3.39085	ENSMUSG00000000142	Axin2
4.71715	4.75845	4.71715	4.75845	4.6789	4.75067	4.99595	4.71995	4.8786	4.7539	4.72761	4.53968	4.63342	4.85941	4.7487	ENSMUSG00000000148	Brat1
5.14133	5.07732	5.14133	5.07732	4.88792	4.89828	5.14201	4.92695	5.124	5.14821	5.20439	5.09489	4.93962	4.93282	4.91108	ENSMUSG00000000149	Gna12
3.73482	3.6133	3.73482	3.6133	3.6847	3.98654	3.96241	3.94318	3.82649	3.9177	4.15886	3.84846	3.62927	3.83244	3.73221	ENSMUSG00000000154	Slc22a18
2.24953	2.18112	2.24953	2.18112	2.25115	2.29382	2.21211	2.31974	2.30962	2.18671	2.23768	2.38708	2.26644	2.26345	2.28423	ENSMUSG00000000167	Pih1d2
6.8835	7.15729	6.8835	7.15729	7.23092	7.28656	7.13606	7.19094	6.90202	6.91384	6.87409	7.15254	7.01979	7.28785	6.89232	ENSMUSG00000000168	Dlat
8.34099	8.26572	8.34099	8.26572	8.45505	8.66496	8.40672	8.43934	8.40835	8.34215	8.52985	8.4459	8.50468	8.77512	8.41148	ENSMUSG00000000171	Sdhd
2.3271	2.41056	2.3271	2.41056	2.26501	2.25153	2.4	2.32881	2.35473	2.4013	2.15258	2.41303	2.28803	2.33528	2.32891	ENSMUSG00000000184	Ccnd2
6.00018	6.11846	6.00018	6.11846	6.01055	5.92936	5.85737	6.05069	6.02383	6.04814	5.95934	6.07111	5.82947	6.10413	5.95815	ENSMUSG00000000194	Gpr107
1.58885	1.51965	1.58885	1.51965	1.74764	1.72817	1.57471	1.59101	1.51256	1.66654	1.6488	1.58336	1.53785	1.53314	1.65317	ENSMUSG00000000244	Tspan32
4.67459	4.50217	4.67459	4.50217	4.38559	4.46891	4.49149	4.46843	4.70661	4.69717	4.76373	4.62595	4.72182	4.62004	4.48741	ENSMUSG00000000253	Gmpr
6.73783	6.7158	6.73783	6.7158	6.76006	6.85727	6.84472	6.87718	6.96412	6.88638	7.00733	6.98495	6.87922	6.79649	6.85011	ENSMUSG00000000275	Trim25
4.50874	4.64633	4.50874	4.64633	4.65286	4.7142	4.62927	4.60531	4.7513	4.90477	4.78086	4.72277	4.63008	4.62428	4.85114	ENSMUSG00000000276	Dgke
7.77726	7.71746	7.77726	7.71746	7.67858	7.77488	7.86222	7.71575	7.83813	7.78344	7.79313	7.75527	7.81412	7.81942	7.62804	ENSMUSG00000000278	Scpep1
5.44172	5.46096	5.44172	5.46096	5.36309	5.31843	5.47506	5.1754	5.48289	5.34338	5.69011	5.42304	5.24391	5.40372	5.49727	ENSMUSG00000000282	Mnt
7.3986	7.46002	7.3986	7.46002	7.33646	7.21837	7.13005	7.28563	7.37093	7.27053	7.23961	7.42081	7.57461	7.36503	7.27173	ENSMUSG00000000295	Hddc2
6.88246	6.76715	6.88246	6.76715	6.96432	6.8694	6.74431	6.9226	6.88916	6.72556	6.85529	6.94989	6.86294	6.6695	6.76557	ENSMUSG00000000296	Tpd52l1
3.64411	3.68245	3.64411	3.68245	3.70109	3.53455	3.50692	3.58213	3.87148	3.79044	3.58163	3.53447	3.84244	3.59437	3.61203	ENSMUSG00000000301	Pemt
8.96932	8.95332	8.96932	8.95332	8.63059	8.60313	8.71791	8.78897	8.90162	8.66742	8.76631	8.74019	8.89474	8.71457	8.8142	ENSMUSG00000000303	Cdh1
5.91125	5.87673	5.91125	5.87673	6.08603	6.14675	5.87383	6.12585	6.07064	5.67044	5.88555	5.75046	5.6742	5.79559	5.72588	ENSMUSG00000000308	Ckmt1
2.21134	2.23695	2.21134	2.23695	2.27627	2.10065	2.17286	2.33672	2.2517	2.21581	2.22492	2.1071	2.20674	2.11419	2.24803	ENSMUSG00000000320	Alox12
5.78817	5.82941	5.78817	5.82941	5.71828	5.55789	5.87426	5.79313	6.10866	5.82383	6.16704	5.66326	5.79323	5.99782	6.00158	ENSMUSG00000000325	Arvcf
9.21329	9.36589	9.21329	9.36589	9.24503	9.32925	9.14476	9.35533	9.31647	9.37553	9.19303	9.51049	9.44954	9.37064	9.45935	ENSMUSG00000000326	Comt
3.2422	3.20331	3.2422	3.20331	3.21686	3.19348	3.46042	3.26786	3.19802	3.37323	3.35331	3.22978	3.23888	3.18828	3.21201	ENSMUSG00000000339	Rtca
4.99299	5.04216	4.99299	5.04216	5.11332	5.02651	5.08733	5.03028	4.85939	5.13652	4.91688	4.99545	4.84828	5.23154	4.89985	ENSMUSG00000000340	Dbt
7.53296	7.48533	7.53296	7.48533	7.34506	7.4427	7.39227	7.39192	7.7368	7.43119	7.62161	7.39245	7.3779	7.28054	7.45349	ENSMUSG00000000346	Dazap2
6.21427	6.03961	6.21427	6.03961	6.27266	6.26778	6.21547	6.13027	6.03822	6.22838	6.17166	6.06328	6.05774	6.16475	5.84065	ENSMUSG00000000355	Mcts1
5.37128	5.45651	5.37128	5.45651	6.32174	5.68172	5.72844	6.3173	6.11123	6.12934	6.17159	6.28158	5.75158	6.21393	6.33925	ENSMUSG00000000365	Rnf17
3.39766	3.49642	3.39766	3.49642	3.48569	3.51766	3.67681	3.50521	3.53041	3.4301	3.49503	3.44729	3.43786	3.57512	3.46803	ENSMUSG00000000374	Trappc10
4.60118	4.57915	4.60118	4.57915	4.44982	4.69028	4.56495	4.66974	4.5851	4.50008	4.73571	4.42527	4.51612	4.30594	4.48836	ENSMUSG00000000378	Ccm2
7.34801	7.60745	7.34801	7.60745	7.43076	7.41588	7.41607	7.52116	7.46531	7.49505	7.42745	7.39434	7.32931	7.49139	7.38912	ENSMUSG00000000384	Tbrg4
8.85297	8.77692	8.85297	8.77692	8.89103	8.81326	8.95081	8.90208	8.95786	8.94737	8.90052	8.92363	8.81551	8.84926	8.85573	ENSMUSG00000000399	Ndufa9
1.70068	1.66484	1.70068	1.66484	1.76471	1.63253	1.6555	1.6295	1.68749	1.74286	1.652	1.75092	1.75557	1.69635	1.79447	ENSMUSG00000000402	Egfl6
5.50589	5.02105	5.50589	5.02105	5.07403	5.03465	4.86082	5.04156	4.96884	5.16762	5.0575	4.76164	4.85097	4.81025	4.9935	ENSMUSG00000000409	Lck
2.45853	2.45279	2.45853	2.45279	2.42761	2.56591	2.59774	2.45683	2.58477	2.48285	2.44575	2.7907	2.60676	2.49938	2.44803	ENSMUSG00000000416	Cttnbp2
5.07526	5.12321	5.07526	5.12321	4.87653	5.01827	5.15172	5.17766	5.19951	5.07947	5.03336	5.28575	5.09975	5.05466	5.14116	ENSMUSG00000000420	Galnt1
5.55169	5.38853	5.55169	5.38853	5.84908	5.40931	5.58169	5.64019	5.67119	5.67713	5.49266	5.63322	5.59246	5.71161	5.5643	ENSMUSG00000000439	Mkrn2
6.78682	6.85113	6.78682	6.85113	6.65094	6.85603	6.74634	6.73277	6.71853	6.8889	6.91016	6.56433	6.79871	6.60732	6.73216	ENSMUSG00000000441	Raf1
7.18046	7.19503	7.18046	7.19503	7.28353	7.49255	7.71982	7.1511	7.22584	7.26719	7.52137	7.61193	7.21333	7.39383	7.30476	ENSMUSG00000000486	Septin1
2.62639	2.55798	2.62639	2.55798	2.68881	2.50867	2.60397	2.68477	2.65535	2.59606	2.72652	2.58532	2.65631	2.59809	2.58645	ENSMUSG00000000489	Pdgfb
3.61254	3.5726	3.61254	3.5726	3.5897	3.4035	3.47906	3.63115	3.72256	3.70587	3.60699	3.49953	3.69086	3.51506	3.5205	ENSMUSG00000000531	Grasp
4.97266	5.2589	4.97266	5.2589	5.13722	5.09578	5.14893	5.21723	5.07049	5.11049	4.85475	4.99175	4.98528	5.08249	5.11605	ENSMUSG00000000532	Acvr1b
2.68682	2.7699	2.68682	2.7699	2.78093	2.84937	2.86342	2.659	2.79268	2.69094	2.80005	2.76564	2.70802	2.86602	2.86728	ENSMUSG00000000538	Tom1l2
7.6389	7.67326	7.6389	7.67326	8.14664	8.04155	8.08345	8.21678	7.44907	7.36354	7.6982	7.96759	7.8274	7.79898	8.07082	ENSMUSG00000000544	Gpa33
4.01435	4.06417	4.01435	4.06417	3.81944	3.74657	3.78238	3.87654	4.04327	3.93097	3.91549	3.76808	4.04526	3.78148	3.8062	ENSMUSG00000000552	Zfp385a
3.51692	3.50465	3.51692	3.50465	3.60267	3.59271	3.49688	3.422	3.75897	3.41107	3.49209	3.59711	3.572	3.63546	3.4487	ENSMUSG00000000555	Itga5
7.75947	7.80591	7.75947	7.80591	7.6149	7.54426	7.59757	7.55168	7.70826	7.72652	7.77685	7.71151	7.64779	7.77097	7.54631	ENSMUSG00000000561	Wdr77
10.4078	10.3525	10.4078	10.3525	10.364	10.4774	10.4458	10.4524	10.3399	10.3298	10.3509	10.417	10.4817	10.3814	10.3369	ENSMUSG00000000563	Atp5pb
7.42197	7.5777	7.42197	7.5777	7.24874	7.27606	7.43165	7.25043	7.36684	7.2622	7.50223	7.44005	7.31561	7.3779	7.46374	ENSMUSG00000000568	Hnrnpd
5.05523	5.16129	5.05523	5.16129	5.33691	5.09806	4.90355	5.34536	5.17754	5.14637	5.06819	5.07782	5.27942	5.16552	5.05709	ENSMUSG00000000579	Dynlt1c
6.78753	6.62116	6.78753	6.62116	6.75312	6.7462	6.78932	6.70211	6.72254	6.88377	6.79119	6.76675	6.54968	6.76813	6.6413	ENSMUSG00000000581	C1d
7.54715	7.42322	7.54715	7.42322	7.65137	7.54703	7.77003	7.30777	7.5159	7.69317	7.62715	7.72694	7.71226	7.80016	7.70677	ENSMUSG00000000594	Gm2a
4.86496	4.95662	4.86496	4.95662	4.80942	4.8864	5.08155	4.68983	4.82508	4.88981	4.82578	4.72796	4.74521	4.76575	4.99723	ENSMUSG00000000600	Krit1
3.50064	3.54115	3.50064	3.54115	3.58497	3.61806	3.51534	3.50731	3.47325	3.4839	3.62817	3.46467	3.60238	3.48225	3.48538	ENSMUSG00000000605	Clcn4
8.00428	8.1245	8.00428	8.1245	8.21979	8.1195	8.18566	8.16408	8.17691	8.48098	8.39841	8.1839	8.14206	8.4671	8.34417	ENSMUSG00000000628	Hk2
6.26543	6.27597	6.26543	6.27597	6.1186	6.25702	6.5946	6.28096	6.59255	6.68843	6.64677	6.34934	6.32909	6.21283	6.43802	ENSMUSG00000000631	Myo18a
1.91013	1.99709	1.91013	1.99709	1.84612	1.85776	1.86722	1.92546	1.91448	1.94683	1.93141	1.91079	1.91507	2.03393	1.97819	ENSMUSG00000000632	Sez6
4.66776	4.49397	4.66776	4.49397	4.49726	4.46097	4.5904	4.47271	4.701	4.58943	4.47144	4.44611	4.39771	4.46789	4.47967	ENSMUSG00000000708	Kat2b
4.73486	4.9139	4.73486	4.9139	4.65116	4.87677	4.84968	4.72414	4.84264	4.68962	4.7437	4.88934	4.99188	5.08037	4.75068	ENSMUSG00000000711	Rab5b
6.61608	6.40456	6.61608	6.40456	5.77976	6.0997	5.7952	5.95854	6.32471	6.59732	5.9384	6.17295	6.5236	6.12367	5.93033	ENSMUSG00000000730	Dnmt3l
3.88858	4.02297	3.88858	4.02297	3.81123	4.01123	4.06613	4.00706	3.826	4.029	3.78994	3.95707	3.98695	4.20627	3.85506	ENSMUSG00000000731	Aire
2.22324	2.27709	2.22324	2.27709	2.16156	2.21764	2.11701	2.13822	2.29661	2.21857	2.1817	2.20589	2.25487	2.47333	2.16185	ENSMUSG00000000732	Icosl
3.9416	4.19914	3.9416	4.19914	4.12818	3.8522	3.84225	4.23549	4.03148	3.92761	3.92936	3.73249	3.96148	3.95253	4.13861	ENSMUSG00000000739	Sult5a1
7.03449	7.0983	7.03449	7.0983	6.74779	6.80817	6.98879	6.56193	6.87491	7.05223	6.68874	6.90005	6.88417	6.86866	6.67748	ENSMUSG00000000743	Chmp1a
7.64546	7.67172	7.64546	7.67172	7.71775	7.64599	7.82164	7.54831	7.70221	7.83605	7.52732	7.60715	7.43942	7.68753	7.72325	ENSMUSG00000000751	Rpa1
2.09335	1.99359	2.09335	1.99359	2.15672	2.08008	2.12461	2.15314	2.19987	2.26119	2.15655	2.15325	2.09295	2.10993	2.15427	ENSMUSG00000000753	Serpinf1
5.50069	5.30804	5.50069	5.30804	5.18072	5.42111	5.2309	5.1869	5.23433	5.15767	5.09694	5.30467	5.3369	5.03556	5.34036	ENSMUSG00000000759	Tubgcp3
6.27904	6.51117	6.27904	6.51117	6.30262	6.47155	6.21971	6.52991	6.45127	6.50544	6.37791	6.43374	6.3688	6.34236	6.51298	ENSMUSG00000000776	Polr3d
7.37579	7.35678	7.37579	7.35678	7.41717	7.38213	7.50742	7.52498	7.43715	7.39841	7.50802	7.38008	7.40011	7.39219	7.55203	ENSMUSG00000000787	Ddx3x
2.20544	2.19782	2.20544	2.19782	2.01308	1.99384	2.14702	1.96465	2.0535	2.11064	2.04477	1.95022	2.17092	2.01062	2.05055	ENSMUSG00000000792	Slc5a5
9.84713	9.87482	9.84713	9.87482	9.47871	9.51166	9.39466	9.48352	9.78349	9.57122	9.4005	9.61506	9.77711	9.52709	9.48288	ENSMUSG00000000804	Usp32
5.39645	5.73396	5.39645	5.73396	5.57849	5.4919	5.69225	5.41663	5.52463	5.6444	5.60312	5.78789	5.51741	5.89412	5.64519	ENSMUSG00000000805	Car4
3.77933	3.88586	3.77933	3.88586	3.53399	3.64028	3.66242	3.48526	3.77899	3.85902	3.63377	3.64277	3.70958	3.57715	3.64481	ENSMUSG00000000811	Txnrd3
2.13338	2.18948	2.13338	2.18948	2.06983	2.16146	2.20083	2.10102	2.1309	2.18358	2.30965	2.2357	2.10833	2.12249	2.08156	ENSMUSG00000000823	Zfp512b
6.71886	6.63835	6.71886	6.63835	6.47812	6.65307	6.71559	6.64585	6.57224	6.49898	6.75678	6.72989	6.76961	6.7706	6.70861	ENSMUSG00000000826	Dnajc5
8.46727	8.27415	8.46727	8.27415	8.53111	8.37697	8.43145	8.33207	8.30354	8.20514	8.34323	8.29806	8.35297	8.36046	8.22995	ENSMUSG00000000827	Tpd52l2
6.18246	6.26775	6.18246	6.26775	6.26893	6.14579	6.29972	6.10276	6.26251	6.12861	6.3084	6.39907	6.27332	6.38304	6.27258	ENSMUSG00000000838	Fmr1
1.59854	1.59477	1.59854	1.59477	1.66464	1.7383	1.72822	1.60033	1.59558	1.56383	1.55663	1.59276	1.52195	1.65508	1.64014	ENSMUSG00000000861	Bcl11a
5.70107	5.57789	5.70107	5.57789	5.58718	5.44133	5.40331	5.43847	5.55431	5.65017	5.57119	5.3437	5.50685	5.45584	5.32463	ENSMUSG00000000876	Pxmp4
4.19631	4.17924	4.19631	4.17924	4.49823	4.4098	4.35654	4.2039	4.20097	4.35873	4.32302	4.31403	4.40238	4.29976	4.40342	ENSMUSG00000000881	Dlg3
6.22224	5.99894	6.22224	5.99894	6.18566	5.98263	6.10794	6.21331	6.15119	6.0688	5.99349	6.04707	5.99331	6.12982	6.15485	ENSMUSG00000000884	Gnb1l
5.69934	5.90178	5.69934	5.90178	5.82633	5.56117	5.74822	5.8335	5.45996	5.71755	5.60233	5.64353	5.7042	5.67632	5.63854	ENSMUSG00000000901	Mmp11
7.99681	8.19448	7.99681	8.19448	7.94202	7.98531	7.96719	7.94312	8.07277	7.98633	7.96811	7.97562	7.96347	7.99312	7.99998	ENSMUSG00000000902	Smarcb1
1.96906	1.99372	1.96906	1.99372	1.93929	1.97205	1.93184	1.93361	1.9414	1.84105	1.93406	1.93776	1.91927	2.08319	2.16255	ENSMUSG00000000903	Vpreb3
4.82807	4.58599	4.82807	4.58599	4.58816	4.86019	5.04368	4.68628	4.72772	4.78919	4.85403	5.03556	4.85247	4.92953	4.85025	ENSMUSG00000000915	Hip1r
5.818	5.936	5.818	5.936	5.96858	5.99009	5.9138	5.84968	5.82289	5.85102	5.627	5.70205	5.85235	5.80522	5.93904	ENSMUSG00000000916	Nsun5
4.17555	4.22504	4.17555	4.22504	4.08362	4.09746	4.03836	4.15524	4.38125	4.20344	4.1415	4.1554	4.07328	4.00358	4.12701	ENSMUSG00000000934	Top1mt
7.7138	7.67547	7.7138	7.67547	7.34301	7.26066	7.18	7.18719	7.4857	7.41018	7.20357	7.28852	7.44321	7.2762	7.31446	ENSMUSG00000000948	Gm38393
3.33746	3.27052	3.33746	3.27052	3.04989	2.98258	3.06386	2.86746	3.19623	3.19148	3.12255	3.01826	3.2569	3.11879	2.99675	ENSMUSG00000000957	Mmp14
4.53881	4.49595	4.53881	4.49595	4.56653	4.5733	4.57613	4.58544	4.45741	4.49881	4.42547	4.50044	4.42994	4.40521	4.6102	ENSMUSG00000000958	Slc7a7
7.83661	7.81324	7.83661	7.81324	7.73527	7.86748	7.8969	7.85363	7.69551	7.87852	7.88032	7.77558	7.68371	7.60335	7.73047	ENSMUSG00000000959	Oxa1l
5.97034	5.93567	5.97034	5.93567	6.11811	6.08193	6.17351	6.09445	6.11703	6.28208	6.25065	6.29765	6.17305	6.11422	6.22263	ENSMUSG00000000976	Heatr6
7.86245	7.59668	7.86245	7.59668	7.69993	7.64844	7.48107	7.63212	7.65067	7.72709	7.46126	7.67062	7.55358	7.61796	7.59281	ENSMUSG00000001016	Ilf2
7.84332	7.7731	7.84332	7.7731	8.02408	7.86213	7.8468	7.74282	7.73181	8.00261	7.78812	7.79382	7.8236	7.83	7.87573	ENSMUSG00000001017	Chtop
5.69126	5.56625	5.69126	5.56625	5.73086	5.51215	5.74163	5.80813	5.88312	5.67194	5.57041	5.66018	5.61801	5.47607	5.5602	ENSMUSG00000001018	Snapin
3.97045	4.12927	3.97045	4.12927	3.83581	3.97988	3.8774	3.98087	4.51553	4.63964	4.11976	3.91508	4.08533	4.1022	3.95382	ENSMUSG00000001025	S100a6
4.98437	4.79966	4.98437	4.79966	4.78672	4.56539	4.87292	4.9444	4.95822	4.98885	4.73774	4.78699	4.80492	4.69494	4.84405	ENSMUSG00000001034	Mapk7
5.95923	6.3031	5.95923	6.3031	5.96933	6.15377	6.07837	6.17614	6.19902	6.27797	6.24285	6.3125	6.1881	6.23472	6.25807	ENSMUSG00000001036	Epn2
6.56774	6.55746	6.56774	6.55746	6.65048	6.46473	6.53239	6.59085	6.63616	6.7131	6.517	6.53054	6.25462	6.42907	6.43635	ENSMUSG00000001039	B9d1
4.88159	5.06749	4.88159	5.06749	4.86759	4.83838	4.86271	5.07397	4.90265	4.80265	4.89264	4.93718	5.12038	5.05754	5.07051	ENSMUSG00000001052	Sec24b
6.21761	6.06882	6.21761	6.06882	6.03546	6.1739	6.20384	6.00429	5.95799	6.2377	6.02107	6.16965	6.03654	6.14885	5.86182	ENSMUSG00000001053	N4bp3
6.19948	6.0082	6.19948	6.0082	6.17299	6.20959	6.28343	6.07962	5.84808	6.22752	6.08208	6.20664	6.16118	6.05648	6.16907	ENSMUSG00000001054	Rmnd5b
10.7311	10.594	10.7311	10.594	10.7012	10.6638	10.5677	10.5963	10.715	10.9805	10.6336	10.5374	10.6282	10.5659	10.596	ENSMUSG00000001056	Nhp2
3.94469	3.87792	3.94469	3.87792	3.87109	3.8102	3.89772	3.83836	3.99843	3.8123	3.90859	3.9034	3.98389	3.71387	3.81668	ENSMUSG00000001062	Vps9d1
7.26385	7.13803	7.26385	7.13803	7.22664	7.28973	7.2006	7.14423	6.94661	6.83873	6.88039	7.11762	7.08581	7.11163	7.09267	ENSMUSG00000001082	Mfsd10
6.99827	7.07731	6.99827	7.07731	7.11143	7.17823	7.22979	7.08281	7.04494	7.06064	7.02776	7.22578	7.09079	7.18627	7.10193	ENSMUSG00000001089	Luzp1
7.94587	7.90592	7.94587	7.90592	7.86768	8.04416	8.12659	7.9107	7.95477	8.0478	7.85535	8.08481	7.94579	7.91987	7.80835	ENSMUSG00000001100	Poldip2
7.09481	7.19759	7.09481	7.19759	7.08276	7.25885	7.52598	7.19758	7.25103	7.4428	7.41016	7.23653	7.2594	7.22202	7.32843	ENSMUSG00000001105	Ift20
4.23763	4.51373	4.23763	4.51373	4.29233	4.25349	4.34299	4.43987	4.54133	4.41731	4.44744	4.31234	4.50334	4.4354	4.40549	ENSMUSG00000001120	Pcbp3
2.5643	2.58547	2.5643	2.58547	2.5666	2.46516	2.54468	2.42217	2.60793	2.56939	2.61513	2.51896	2.58848	2.40063	2.49853	ENSMUSG00000001123	Lgals9
5.89224	6.07137	5.89224	6.07137	5.82728	6.00181	5.92324	6.18394	5.9551	5.99896	5.96638	5.99764	6.03882	6.02359	5.91322	ENSMUSG00000001127	Araf
5.01275	4.6956	5.01275	4.6956	4.46744	4.82585	4.7877	4.25637	4.87921	4.64992	4.77906	4.76159	4.5641	4.53751	4.53539	ENSMUSG00000001128	Cfp
8.25171	8.10332	8.25171	8.10332	7.90557	8.07226	7.95476	7.86483	8.12341	7.98638	7.84947	7.90108	7.89747	7.98448	7.78913	ENSMUSG00000001131	Timp1
6.33908	6.32251	6.33908	6.32251	6.14299	6.19168	6.27524	6.30709	6.35942	6.35041	6.19701	6.14974	6.13801	6.34101	6.25484	ENSMUSG00000001134	Uxt
4.14658	4.25424	4.14658	4.25424	4.15126	4.2492	4.43772	4.22688	4.41054	4.29705	4.39649	4.39676	4.36875	4.4348	4.53523	ENSMUSG00000001138	Cnnm3
3.93871	3.79351	3.93871	3.79351	3.91777	3.89072	3.95133	3.80444	3.97635	4.01897	3.65631	4.02829	4.07332	3.82505	4.06159	ENSMUSG00000001143	Lman2l
7.22842	7.18264	7.22842	7.18264	7.27076	7.35276	7.01519	7.44645	7.18298	7.28143	7.04892	6.97595	7.44514	7.1752	7.09311	ENSMUSG00000001150	Mcm3ap
6.82045	6.97466	6.82045	6.97466	6.89007	6.74343	7.21705	6.77688	7.11395	6.86308	7.00063	7.04772	6.89327	6.93413	6.99817	ENSMUSG00000001151	Pcnt
3.46132	3.50182	3.46132	3.50182	3.4092	3.46347	3.27765	3.38089	3.51051	3.76121	3.69551	3.53626	3.47557	3.69494	3.39204	ENSMUSG00000001156	Mxd1
4.57747	4.46971	4.57747	4.46971	4.62593	4.39974	4.54339	4.50538	4.59875	4.48728	4.40804	4.52991	4.50427	4.47692	4.53307	ENSMUSG00000001157	Gmcl1
8.51655	8.67302	8.51655	8.67302	8.55301	8.62311	8.53785	8.57665	8.63462	8.71065	8.57199	8.62745	8.63936	8.76542	8.55268	ENSMUSG00000001158	Snrnp27
2.42223	2.23258	2.42223	2.23258	2.30312	2.20422	2.33928	2.33985	2.28534	2.31477	2.2816	2.23545	2.37382	2.25635	2.3686	ENSMUSG00000001166	Oas1c
4.2654	4.34004	4.2654	4.34004	4.22119	4.36007	4.53213	4.37833	4.23527	4.30556	4.14661	4.51295	4.43506	4.44579	4.33502	ENSMUSG00000001173	Ocrl
10.0472	10.1091	10.0472	10.1091	9.93441	10.1831	10.2939	9.86431	10.1042	10.023	10.1915	10.2894	10.2282	10.2684	10.1447	ENSMUSG00000001175	Calm1
5.13411	5.2411	5.13411	5.2411	5.43515	5.32819	5.57873	5.54291	5.67656	5.15712	5.32728	5.59679	5.51133	5.47493	5.51155	ENSMUSG00000001211	Agpat3
8.87742	9.01828	8.87742	9.01828	9.17411	8.93337	9.13266	9.04528	9.09261	8.95172	9.2067	9.06634	8.85578	9.34762	9.09216	ENSMUSG00000001228	Uhrf1
5.3203	5.43887	5.3203	5.43887	5.20064	5.28489	5.46277	5.28336	5.35547	5.27836	5.37502	5.26186	5.23779	5.32268	5.31984	ENSMUSG00000001229	Dpp9
8.54258	8.59847	8.54258	8.59847	8.67313	8.55294	8.49453	8.55912	8.54199	8.8227	8.54049	8.5199	8.44633	8.66838	8.45049	ENSMUSG00000001240	Ramp2
5.36004	5.38031	5.36004	5.38031	5.14769	5.07679	5.14479	5.42968	5.31753	5.54471	5.29766	5.24424	5.30962	5.25779	5.23692	ENSMUSG00000001247	Lsr
4.94145	4.83533	4.94145	4.83533	5.12091	4.88032	4.85772	5.27254	5.07779	5.23157	5.29208	4.91615	5.13665	4.96937	5.16279	ENSMUSG00000001248	Gramd1a
2.45755	2.38965	2.45755	2.38965	2.45946	2.44256	2.35628	2.52058	2.65978	2.69051	2.52588	2.43163	2.52293	2.38345	2.41051	ENSMUSG00000001249	Hpn
10.6899	10.7259	10.6899	10.7259	10.9862	10.8282	10.7604	10.906	10.8196	10.9066	11.0267	10.6638	10.5234	10.4588	10.747	ENSMUSG00000001270	Ckb
6.86249	6.87374	6.86249	6.87374	7.00788	6.94657	6.81494	6.86591	7.26083	6.96101	7.19102	6.93351	6.77982	7.09738	7.1365	ENSMUSG00000001280	Sp1
4.45619	4.57621	4.45619	4.57621	4.41166	4.37479	4.67977	4.41022	4.60375	4.50196	4.62392	4.53009	4.718	4.59903	4.71667	ENSMUSG00000001281	Itgb7
7.5824	7.44777	7.5824	7.44777	7.46285	7.48752	7.34222	7.46027	7.72373	7.67161	7.3577	7.5816	7.49056	7.49271	7.39861	ENSMUSG00000001285	Myg1
5.76848	5.80546	5.76848	5.80546	5.43207	5.54949	5.68323	5.36489	5.95813	5.7	5.5771	5.57401	5.78382	5.67289	5.41897	ENSMUSG00000001288	Rarg
8.59929	8.42014	8.59929	8.42014	8.60489	8.46316	8.33166	8.38209	8.60278	8.66269	8.45543	8.37018	8.35125	8.48028	8.27779	ENSMUSG00000001289	Pfdn5
2.58385	2.57689	2.58385	2.57689	2.58589	2.60433	2.69345	2.45938	2.66409	2.56403	2.69221	2.75551	2.66507	2.88955	2.67946	ENSMUSG00000001300	Efnb2
8.00084	8.14023	8.00084	8.14023	7.91609	7.79465	8.01352	8.10459	8.00269	8.06709	7.8966	7.92926	7.76063	7.89217	8.17884	ENSMUSG00000001305	Rrp15
4.81999	4.79653	4.81999	4.79653	4.7406	5.08001	4.71929	4.69769	4.8611	5.09381	5.03699	4.8705	4.95099	4.89445	4.75569	ENSMUSG00000001313	Rnd2
4.47808	4.43523	4.47808	4.43523	4.00824	4.55664	4.32564	4.15098	4.45952	4.25582	4.31783	4.53983	4.55723	4.36521	4.21865	ENSMUSG00000001348	Acp5
3.17687	3.25061	3.17687	3.25061	3.15028	3.22353	3.06921	3.11638	3.19044	3.31475	3.26585	3.27877	3.26976	3.31946	3.22391	ENSMUSG00000001349	Cnn1
4.6228	4.62192	4.6228	4.62192	4.65072	4.60327	4.44809	4.69666	4.63765	4.65794	4.43898	4.6759	4.59831	4.5058	4.67924	ENSMUSG00000001366	Fbxo9
4.93691	4.80849	4.93691	4.80849	4.8598	4.9787	5.021	5.04114	5.00897	5.06183	4.89494	4.94262	5.01165	5.04545	5.01998	ENSMUSG00000001376	Vps50
7.40153	7.47602	7.40153	7.47602	7.20331	7.38508	7.38156	7.26955	7.53837	7.37311	7.46236	7.36583	7.33155	7.3651	7.41601	ENSMUSG00000001380	Hars
8.12252	8.01133	8.12252	8.01133	7.98958	7.89864	7.68515	7.7801	7.77072	7.79334	7.73078	7.81354	7.75058	7.71272	7.73966	ENSMUSG00000001383	Zmat2
9.11014	8.90144	9.11014	8.90144	8.95201	9.08979	8.86084	8.96052	8.9462	8.93996	9.03464	8.85008	8.94092	8.95686	8.80097	ENSMUSG00000001403	Ube2c
7.22512	7.30796	7.22512	7.30796	7.16055	7.08266	7.1317	7.30913	7.20249	7.21279	7.06291	7.32508	7.23227	7.24936	7.28453	ENSMUSG00000001415	Smg5
10.0546	10.0757	10.0546	10.0757	9.98041	10.1901	9.96064	10.0505	10.0652	10.1854	10.1384	10.0576	10.106	10.0495	10.0664	ENSMUSG00000001416	Cct3
6.96736	7.18305	6.96736	7.18305	7.01579	7.09413	7.17448	7.07062	6.98386	7.32148	7.21461	7.26371	6.99302	7.11634	7.02258	ENSMUSG00000001418	Glmp
3.47953	3.38467	3.47953	3.38467	3.78254	3.30384	3.36808	3.71628	3.34828	3.43884	3.50675	3.4	3.34951	3.38832	3.49541	ENSMUSG00000001419	Mef2d
7.9586	8.05223	7.9586	8.05223	7.80479	7.75993	8.14662	7.81872	8.1762	8.24434	8.071	8.10142	8.04514	8.02174	7.94844	ENSMUSG00000001424	Snd1
6.63644	6.69677	6.63644	6.69677	7.11286	6.67931	6.7651	7.18709	6.72639	6.78413	7.02344	6.76753	6.59871	6.82633	6.8859	ENSMUSG00000001435	Col18a1
5.00269	4.97727	5.00269	4.97727	5.04907	5.18844	5.02698	5.29837	4.92534	5.17217	4.90022	4.94769	4.96669	5.06555	4.93857	ENSMUSG00000001436	Slc19a1
7.96653	8.01148	7.96653	8.01148	7.9662	7.96412	8.00991	8.02159	8.0762	8.16957	8.07865	8.01758	8.00434	8.09144	8.09738	ENSMUSG00000001440	Kpnb1
7.24478	7.314	7.24478	7.314	7.4549	7.47006	7.27203	7.26372	7.30517	7.31272	7.39908	7.37842	7.46439	7.64897	7.53078	ENSMUSG00000001441	Npepps
6.6696	6.60867	6.6696	6.60867	6.5495	6.36922	6.40375	6.65102	6.6065	6.82668	6.50682	6.48597	6.44302	6.49918	6.44677	ENSMUSG00000001445	Mrpl10
7.63682	7.6282	7.63682	7.6282	7.39515	7.5147	7.48643	7.31661	7.49432	7.58984	7.31746	7.38588	7.35465	7.4552	7.51158	ENSMUSG00000001467	Cyp51
6.78355	6.84271	6.78355	6.84271	7.03505	6.86875	6.87635	6.98205	6.65439	6.97886	6.79762	6.95433	6.94129	7.14205	6.86252	ENSMUSG00000001473	Tubb6
3.07265	3.09188	3.07265	3.09188	2.9838	3.02883	3.06466	3.00195	3.09241	3.00964	3.104	3.14461	3.03046	3.1283	3.02428	ENSMUSG00000001504	Irx2
4.14487	4.24933	4.14487	4.24933	4.36625	4.13883	4.38399	4.3047	4.21021	4.27963	4.14164	4.26098	4.4088	4.27588	4.18436	ENSMUSG00000001506	Col1a1
2.59549	2.8145	2.59549	2.8145	2.59754	2.59486	2.53305	2.56365	2.65469	2.71501	2.59054	2.58532	2.69687	2.64894	2.60799	ENSMUSG00000001507	Itga3
5.27834	5.24983	5.27834	5.24983	5.35549	5.15197	5.11694	5.30551	5.20926	5.19945	5.07372	5.07323	5.23476	5.19913	5.20662	ENSMUSG00000001517	Foxm1
6.62455	6.80664	6.62455	6.80664	6.4966	6.27654	6.68689	6.5943	6.50213	6.79142	6.49514	6.42564	6.41917	6.53136	6.51505	ENSMUSG00000001518	Itfg2
1.87014	1.83419	1.87014	1.83419	1.87151	1.82004	1.8987	1.92232	1.91987	1.94859	1.84323	1.91571	1.89849	1.80874	1.93803	ENSMUSG00000001520	Nrip2
8.42711	8.5121	8.42711	8.5121	8.66418	8.57104	8.29537	8.66059	8.48336	8.67819	8.42298	8.62541	8.62602	8.60746	8.66319	ENSMUSG00000001521	Tulp3
5.14789	5.38457	5.14789	5.38457	5.00094	5.2222	4.91023	5.0606	5.11825	5.29424	5.17362	5.01726	5.09749	4.98921	4.99595	ENSMUSG00000001524	Gtf2h4
11.6218	11.5814	11.6218	11.5814	11.49	11.5495	11.395	11.2645	11.3178	11.3394	11.3708	11.3564	11.4747	11.5121	11.4171	ENSMUSG00000001525	Tubb5
4.82473	4.90587	4.82473	4.90587	4.97793	5.07413	5.06013	5.01721	5.16381	4.96462	5.00134	5.05718	5.07723	5.18135	5.10615	ENSMUSG00000001542	Ell2
6.76053	7.06345	6.76053	7.06345	6.98431	7.05501	7.0263	6.91716	6.86538	7.16353	7.07393	6.7372	6.67833	6.61603	6.92595	ENSMUSG00000001552	Jup
3.42473	3.64644	3.42473	3.64644	3.45626	3.38962	3.29667	3.76304	3.51052	3.42876	3.53303	3.48314	3.41691	3.65588	3.42866	ENSMUSG00000001555	Fkbp10
1.17686	1.17491	1.17686	1.17491	1.21098	1.19385	1.22573	1.29314	1.31626	1.28448	1.33178	1.24508	1.22415	1.24816	1.24561	ENSMUSG00000001558	Klhl10
5.89269	6.03035	5.89269	6.03035	5.78359	5.67405	5.74615	5.77476	5.84116	5.95541	5.89165	5.8288	5.79951	5.95397	5.83342	ENSMUSG00000001569	Nom1
7.07837	7.26551	7.07837	7.26551	7.33239	6.90628	6.97541	7.12114	7.06874	6.97197	6.94626	6.87422	6.95949	7.04291	7.13942	ENSMUSG00000001576	Ergic1
5.60386	5.89578	5.60386	5.89578	5.58065	5.62443	5.55842	5.58442	5.95104	5.81021	5.85694	5.32018	5.53983	5.43893	5.49057	ENSMUSG00000001588	Acap1
7.40242	7.33563	7.40242	7.33563	7.79325	7.39806	7.39913	7.75481	7.24952	7.25999	7.49195	7.03607	7.14562	7.21679	7.62482	ENSMUSG00000001604	Tcea3
7.05378	7.10226	7.05378	7.10226	6.97448	6.89884	6.81315	7.07554	6.94784	6.97359	7.07062	6.95135	6.90658	6.97275	6.91783	ENSMUSG00000001627	Ifrd1
5.28483	5.22062	5.28483	5.22062	5.23768	5.34084	5.18211	5.1933	5.32857	5.40328	5.41343	5.40308	5.35298	5.22598	5.16626	ENSMUSG00000001630	Stk38l
5.83804	5.66176	5.83804	5.66176	5.45699	5.54381	5.6515	5.66675	5.57844	5.71699	5.67908	5.61661	5.63041	5.65764	5.66739	ENSMUSG00000001632	Brpf1
6.43932	6.12843	6.43932	6.12843	6.11162	6.15156	5.97944	6.0466	6.153	6.17009	6.00389	6.10032	6.07165	6.20656	6.17916	ENSMUSG00000001642	Akr1b3
3.90283	3.86207	3.90283	3.86207	3.88227	3.69668	3.67061	3.84967	3.85277	3.8374	4.08556	3.77206	3.70881	3.97434	3.89482	ENSMUSG00000001655	Hoxc13
3.38103	3.28661	3.38103	3.28661	3.35707	3.23273	3.26632	3.64845	3.31618	3.2144	3.31132	3.30814	3.31746	3.34024	3.34799	ENSMUSG00000001663	Gstt1
7.77755	7.71782	7.77755	7.71782	7.56906	7.89466	7.43768	7.57055	7.54988	7.96028	7.87077	7.624	7.63641	7.84464	7.53556	ENSMUSG00000001666	Ddt
7.00242	6.87321	7.00242	6.87321	7.21627	6.97888	6.63442	7.22471	6.81197	6.86392	6.91622	6.88591	6.84833	6.86271	7.09058	ENSMUSG00000001674	Ddx18
6.23911	6.49352	6.23911	6.49352	6.5254	6.37233	6.2875	6.44369	6.44931	6.28095	6.47971	6.32815	6.25672	6.11014	6.43061	ENSMUSG00000001687	Ubl3
2.29865	2.23233	2.29865	2.23233	2.30088	2.30398	2.13838	2.18007	2.1732	2.16127	2.19135	2.10047	2.30334	2.31896	2.29806	ENSMUSG00000001700	Gramd3
8.37135	8.26214	8.37135	8.26214	8.25148	8.30289	8.26055	8.34684	8.29987	8.18851	8.26545	8.24251	8.23584	8.23822	8.24445	ENSMUSG00000001707	Eef1e1
4.75589	4.60526	4.75589	4.60526	4.46735	4.62465	4.80903	4.54874	4.72742	4.87509	4.63465	4.5107	4.80817	4.67947	4.48215	ENSMUSG00000001729	Akt1
4.38011	4.26471	4.38011	4.26471	4.54487	4.3835	4.47213	4.56506	4.30057	4.49846	4.39131	4.47186	4.44418	4.44164	4.37076	ENSMUSG00000001750	Tcirg1
2.10495	2.12981	2.10495	2.12981	2.00916	2.082	2.06895	1.98433	2.09555	2.08287	2.20797	2.13552	1.97719	2.19484	1.94987	ENSMUSG00000001751	Naglu
5.7936	5.7605	5.7936	5.7605	6.05597	5.86874	6.08297	5.97124	5.93837	6.25816	5.89531	5.83243	5.85698	5.9046	5.78358	ENSMUSG00000001755	Coasy
3.77743	3.86812	3.77743	3.86812	3.83552	3.92808	3.97848	3.83595	3.91576	3.74467	3.77776	3.95374	3.96719	3.90432	4.00364	ENSMUSG00000001761	Smo
2.60595	2.50932	2.60595	2.50932	2.42299	2.47725	2.5227	2.52474	2.6786	2.58096	2.60486	2.61315	2.53692	2.62044	2.44392	ENSMUSG00000001763	Tspan33
6.56715	6.6071	6.56715	6.6071	6.58952	6.5796	6.60743	6.49059	6.6648	6.60113	6.63422	6.52399	6.47658	6.57892	6.60601	ENSMUSG00000001767	Crnkl1
2.20441	2.26138	2.20441	2.26138	2.23784	2.32196	2.23448	2.21785	2.27509	2.1961	2.34209	2.20367	2.40178	2.35303	2.18141	ENSMUSG00000001768	Rin2
6.78628	6.73463	6.78628	6.73463	6.70223	6.66271	6.81963	6.76862	6.73217	6.69978	6.60614	6.94997	6.63284	6.64527	6.933	ENSMUSG00000001774	Chordc1
8.17054	7.96423	8.17054	7.96423	8.05264	8.1223	8.05375	8.03172	8.02345	8.03067	7.87918	8.02275	7.94292	8.14047	7.95674	ENSMUSG00000001783	Rtcb
6.91138	6.81425	6.91138	6.81425	6.95062	7.05462	6.82112	6.9432	7.01151	6.99616	6.98498	7.00852	6.88313	7.12031	6.94874	ENSMUSG00000001785	Pwp1
5.50669	5.53955	5.50669	5.53955	5.56436	5.53279	5.6445	5.53106	5.50045	5.54601	5.56846	5.56788	5.60042	5.27684	5.49525	ENSMUSG00000001786	Fbxo7
8.00159	7.95598	8.00159	7.95598	7.66995	7.94553	7.92887	7.66263	7.90516	7.904	7.95754	7.74386	7.76715	7.92348	7.64823	ENSMUSG00000001794	Capns1
4.64037	4.78353	4.64037	4.78353	4.87373	4.65733	4.70076	4.65536	4.78496	4.5645	4.71815	4.62196	4.63888	4.73898	4.49068	ENSMUSG00000001827	Folr1
7.18898	7.16564	7.18898	7.16564	7.22465	7.19549	7.22719	7.28879	7.21813	7.23139	7.11314	7.23157	7.14651	7.12151	7.11298	ENSMUSG00000001829	Clpb
7.39145	7.46764	7.39145	7.46764	7.44559	7.31848	7.40159	7.37151	7.40947	7.30913	7.30564	7.35978	7.39118	7.43913	7.32715	ENSMUSG00000001833	Septin7
5.72981	5.65204	5.72981	5.65204	5.7981	5.83371	5.63483	5.76423	5.69205	5.63063	5.59182	5.87395	5.55934	5.61574	5.74732	ENSMUSG00000001844	Zdhhc4
7.71677	7.71172	7.71677	7.71172	7.69704	7.74726	7.6674	7.61752	7.50544	7.54969	7.41375	7.67848	7.74443	7.6914	7.64381	ENSMUSG00000001847	Rac1
5.58091	5.67882	5.58091	5.67882	5.68909	5.553	5.8461	5.75164	5.74221	5.85652	5.90119	5.79261	5.73628	5.94857	5.76215	ENSMUSG00000001855	Nup214
2.97874	2.91066	2.97874	2.91066	2.95115	3.02794	2.96468	3.02774	2.9269	3.02942	3.08428	3.13809	3.23661	3.13388	3.02578	ENSMUSG00000001864	Aif1l
2.90146	2.89212	2.90146	2.89212	2.81435	2.89979	2.95857	2.91795	2.92235	2.69318	2.97539	2.89548	2.90335	2.88471	2.89696	ENSMUSG00000001870	Ltbp1
5.58334	5.56814	5.58334	5.56814	5.45558	5.50399	5.48827	5.50214	5.69138	5.85001	5.60478	5.59646	5.62929	5.7819	5.5419	ENSMUSG00000001891	Ugp2
7.77306	7.64955	7.77306	7.64955	7.2008	7.24868	7.31019	7.20889	7.53269	7.54503	7.28276	7.32036	7.43666	7.10326	7.26075	ENSMUSG00000001909	Trmt1
6.37226	6.51801	6.37226	6.51801	6.26064	6.22357	6.4012	6.3193	6.43527	6.43792	6.18729	6.16214	6.5086	6.25434	6.22108	ENSMUSG00000001910	Nacc1
2.02591	2.05288	2.02591	2.05288	2.02725	2.10999	2.05361	2.02934	2.08076	2.04635	1.97509	1.96046	2.18984	2.12822	2.05497	ENSMUSG00000001911	Nfix
6.88048	6.99722	6.88048	6.99722	7.21333	7.1051	7.19173	7.30339	7.09574	6.90071	7.06809	6.94335	6.80547	6.55361	7.07088	ENSMUSG00000001918	Slc1a5
9.24493	9.19037	9.24493	9.19037	9.03409	9.13844	9.03167	8.9691	9.11202	9.1743	9.14636	9.1159	9.0778	9.14503	9.00236	ENSMUSG00000001924	Uba1
4.48473	4.33055	4.48473	4.33055	4.42455	4.26028	4.33336	4.54868	4.5733	4.47663	4.53024	4.36494	4.33439	4.37202	4.36785	ENSMUSG00000001930	Vwf
2.97636	2.96671	2.97636	2.96671	2.97918	2.97055	2.96944	2.9384	2.82266	3.02889	3.18629	2.74823	3.01485	2.77419	2.90602	ENSMUSG00000001942	Siae
1.12195	1.08487	1.12195	1.08487	1.05292	1.07177	1.06416	1.07623	1.05142	1.07216	1.02996	1.10151	1.02473	1.12866	1.102	ENSMUSG00000001943	Vsig2
2.28283	2.33554	2.28283	2.33554	2.31546	2.20158	2.28902	2.36077	2.19155	2.22438	2.15852	2.27715	2.23828	2.15216	2.27824	ENSMUSG00000001948	Spa17
7.25457	7.20146	7.25457	7.20146	7.23793	7.42671	7.3163	7.33201	7.34666	7.31387	7.12703	7.51745	7.29597	7.45268	7.35959	ENSMUSG00000001962	Fam50a
7.07452	7.23873	7.07452	7.23873	7.15134	7.12801	6.91545	7.17581	7.11587	6.98299	7.03154	6.98856	7.02822	7.08129	7.01794	ENSMUSG00000001964	Emd
3.11252	2.99122	3.11252	2.99122	2.97446	3.1032	2.9612	2.92812	3.05574	3.01411	2.98544	2.92881	3.11351	2.98158	2.95087	ENSMUSG00000001983	Taco1
10.3672	10.3741	10.3672	10.3741	10.5585	10.2857	10.2234	10.588	10.3901	10.2553	10.2227	10.2033	10.2827	10.156	10.2223	ENSMUSG00000001985	Grik3
5.73754	5.84703	5.73754	5.84703	5.55221	5.58451	5.67591	5.56703	5.8969	5.5398	5.83808	5.61931	5.92424	5.74698	5.63345	ENSMUSG00000001995	Sipa1l2
2.44257	2.49974	2.44257	2.49974	2.50781	2.61895	2.57831	2.64428	2.46733	2.67713	2.55728	2.765	2.49077	2.51463	2.59373	ENSMUSG00000001998	Ap4e1
5.09802	5.31437	5.09802	5.31437	5.48577	5.35537	5.48705	5.43716	5.23207	5.24525	4.98648	5.43732	5.39952	5.24555	5.37137	ENSMUSG00000001999	Blvra
4.49998	4.58686	4.49998	4.58686	4.38832	4.56615	4.52465	4.51066	4.37917	4.48824	4.43766	4.67653	4.74413	4.56042	4.57543	ENSMUSG00000002006	Pdzd4
8.63532	8.52715	8.63532	8.52715	8.77013	8.58415	8.56738	8.64087	8.50532	8.65928	8.53502	8.58894	8.5309	8.44038	8.55288	ENSMUSG00000002010	Idh3g
3.05145	3.01329	3.05145	3.01329	3.14089	3.18714	3.26395	3.18638	3.21418	3.17111	3.11109	3.24135	3.23368	3.06298	3.13312	ENSMUSG00000002012	Pnck
8.12552	8.04407	8.12552	8.04407	8.14478	8.21473	8.11659	8.15071	8.06165	7.92227	7.97336	7.98746	8.13167	7.90938	8.05894	ENSMUSG00000002014	Ssr4
8.249	8.28385	8.249	8.28385	8.28428	8.20584	8.12711	8.24142	8.20055	8.24298	8.14028	8.23189	8.10487	8.26748	8.28529	ENSMUSG00000002015	Bcap31
5.29382	5.51314	5.29382	5.51314	5.22709	5.17076	5.60416	5.30366	5.67417	5.6362	5.52361	5.41652	5.24239	5.25128	5.43072	ENSMUSG00000002017	Fam98a
5.60744	5.54316	5.60744	5.54316	5.78999	5.78182	5.78442	5.86292	5.84183	5.79442	5.81142	5.84555	5.68299	5.9012	5.78246	ENSMUSG00000002028	Kmt2a
6.68457	6.52369	6.68457	6.52369	6.52256	6.5436	6.77594	6.47396	6.50854	6.53727	6.50467	6.60384	6.69382	6.5994	6.47711	ENSMUSG00000002031	Ift46
7.59221	7.42222	7.59221	7.42222	7.60634	7.36799	7.33649	7.57151	7.50864	7.5401	7.52094	7.46736	7.39363	7.63854	7.42367	ENSMUSG00000002043	Trappc6a
6.71917	6.74462	6.71917	6.74462	6.96845	6.61542	6.96231	6.80408	6.83721	6.90052	6.88317	6.78059	6.63994	6.69499	6.90673	ENSMUSG00000002052	Supt6
5.13736	5.27137	5.13736	5.27137	5.14513	5.2577	5.17252	5.31057	5.31757	5.45831	5.27939	5.2886	5.10614	5.36387	5.06546	ENSMUSG00000002055	Spag5
5.02715	5.09603	5.02715	5.09603	5.11198	5.05666	4.85141	5.04586	5.10075	5.36183	5.14286	5.23695	5.18327	5.13562	5.08726	ENSMUSG00000002058	Unc119
6.34587	6.34263	6.34587	6.34263	6.57923	6.60353	6.52295	6.31106	6.45588	6.50424	6.60399	6.58764	6.45971	6.54077	6.48725	ENSMUSG00000002059	Rab34
7.11499	7.04652	7.11499	7.04652	7.14383	7.13361	7.02043	7.04665	7.0688	7.29346	6.99803	7.06971	7.09115	7.03162	6.96346	ENSMUSG00000002064	Sdf2
7.03238	6.97995	7.03238	6.97995	6.31558	6.52436	6.63694	6.4339	7.02776	6.93168	7.07972	6.59673	6.53171	6.5241	6.36585	ENSMUSG00000002068	Ccne1
7.7633	7.72465	7.7633	7.72465	7.56497	7.74303	7.52303	7.6229	7.64207	7.56468	7.53873	7.58525	7.71192	7.61235	7.50685	ENSMUSG00000002076	Hsf2bp
5.14003	5.23973	5.14003	5.23973	5.18568	5.25994	5.15252	5.43228	5.43842	5.2433	5.41583	5.1938	5.40319	5.45245	5.4961	ENSMUSG00000002083	Bbc3
9.68193	9.66135	9.68193	9.66135	9.54713	9.56133	9.62594	9.55724	9.60503	9.5199	9.54337	9.5449	9.47622	9.25725	9.57834	ENSMUSG00000002102	Psmc3
3.64573	3.8591	3.64573	3.8591	3.78232	3.68575	3.75769	3.57586	3.7364	3.56136	3.70866	3.70847	3.54967	3.62152	3.48034	ENSMUSG00000002103	Acp2
4.27771	4.52998	4.27771	4.52998	4.42665	4.32784	4.15309	4.4538	4.62187	4.34547	4.53864	4.35699	4.3567	4.41407	4.32885	ENSMUSG00000002104	Rapsn
4.20123	4.20568	4.20123	4.20568	4.20667	4.08878	4.36835	4.15302	4.20695	3.84695	4.05689	4.28275	4.11281	4.13089	4.08506	ENSMUSG00000002105	Slc39a13
2.87917	2.78127	2.87917	2.78127	2.82147	3.0678	2.79743	2.78997	2.80385	2.72251	2.852	2.88197	3.04441	3.17964	2.90356	ENSMUSG00000002107	Celf2
2.00558	1.93695	2.00558	1.93695	2.0704	1.95907	1.99667	2.06515	2.1673	2.02666	2.05544	2.12082	2.12651	1.91654	2.07924	ENSMUSG00000002111	Spi1
7.4694	7.87246	7.4694	7.87246	7.54858	7.46364	7.74696	7.5703	7.58635	7.78056	7.62778	7.63379	7.61085	7.5866	7.63987	ENSMUSG00000002129	Sf3a1
5.75441	5.56926	5.75441	5.56926	5.67343	5.83679	5.66833	5.5401	5.53142	5.63538	5.79052	5.62078	5.51361	5.57325	5.63463	ENSMUSG00000002147	Stat6
4.97479	5.14018	4.97479	5.14018	4.8532	5.00551	4.91188	5.28172	5.2417	5.04426	5.12494	5.18067	4.93436	5.14321	5.15151	ENSMUSG00000002190	Clgn
3.27446	3.14941	3.27446	3.14941	3.36014	3.17733	3.14997	3.5313	3.31805	3.11863	3.21409	3.08952	3.31946	3.23999	3.04668	ENSMUSG00000002204	Napsa
5.8343	5.72724	5.8343	5.72724	5.81491	5.87499	5.84737	5.71769	5.794	5.87946	5.83349	5.93101	5.78839	5.68629	5.88797	ENSMUSG00000002205	Vrk3
5.59874	5.92448	5.59874	5.92448	5.54047	5.53103	5.74065	5.66349	5.88075	5.6206	5.544	5.4162	5.68521	5.75544	5.56929	ENSMUSG00000002210	Smg9
6.0367	5.89437	6.0367	5.89437	5.88226	5.88832	5.71605	5.79548	5.90879	5.819	5.67367	5.9446	5.92898	5.64614	5.84935	ENSMUSG00000002221	Paxip1
4.5822	4.68336	4.5822	4.68336	4.61017	4.55387	4.37548	4.54649	4.53071	4.55689	4.53357	4.55897	4.42726	4.54013	4.70671	ENSMUSG00000002222	Rmnd5a
7.56482	7.67737	7.56482	7.67737	7.59775	7.84001	7.83355	7.51087	7.63502	7.42704	7.80476	7.62048	7.6092	7.79875	7.80051	ENSMUSG00000002227	Mov10
5.38419	5.35432	5.38419	5.35432	5.28985	5.32687	5.13959	5.5477	5.30505	4.91549	5.28592	5.24328	5.27539	5.43271	5.33258	ENSMUSG00000002228	Ppm1j
5.76929	5.90741	5.76929	5.90741	5.47855	5.49348	5.49606	5.45981	5.66255	5.72217	5.53895	5.47575	5.55982	5.75994	5.44814	ENSMUSG00000002233	Rhoc
2.64244	2.69536	2.64244	2.69536	2.61298	2.55165	2.75476	2.51022	2.63495	2.68209	2.72848	2.62962	2.65805	2.77023	2.63079	ENSMUSG00000002249	Tead3
3.78366	3.76922	3.78366	3.76922	3.88945	3.82852	3.75323	3.99783	3.83034	3.65995	3.93126	3.76845	3.79768	3.98963	3.85519	ENSMUSG00000002250	Ppard
5.75701	5.82299	5.75701	5.82299	5.92214	5.67662	5.64478	5.86229	5.64003	5.45926	5.65948	5.63924	5.71912	5.82685	5.77962	ENSMUSG00000002257	Def6
5.06698	5.05835	5.06698	5.05835	4.71704	4.67682	4.84416	4.53971	5.03432	4.83323	4.913	4.76855	4.68055	5.06614	4.72792	ENSMUSG00000002265	Peg3
1.51651	1.64383	1.51651	1.64383	1.55136	1.61761	1.53195	1.52559	1.65185	1.54915	1.56817	1.62524	1.5571	1.61325	1.55474	ENSMUSG00000002274	Metrn
5.25664	4.87176	5.25664	4.87176	5.08477	4.97925	4.99371	5.32837	5.12834	5.03	4.97584	5.09939	5.09627	5.15668	5.0564	ENSMUSG00000002279	Lmf1
4.92269	5.06802	4.92269	5.06802	5.00934	4.90074	4.86269	4.85708	4.80798	4.77547	5.01636	4.9861	4.90522	4.81995	5.00173	ENSMUSG00000002280	Ciao3
5.68491	5.63734	5.68491	5.63734	5.56977	5.49958	5.40218	5.50926	5.39542	5.59646	5.28159	5.50372	5.70587	5.69088	5.35839	ENSMUSG00000002289	Angptl4
6.88492	6.74143	6.88492	6.74143	6.90646	6.82375	6.79638	6.9247	6.83518	6.79442	7.02354	6.72373	6.67181	6.69446	7.11042	ENSMUSG00000002297	Dbf4
7.05906	7.00649	7.05906	7.00649	6.91757	7.03847	7.01567	6.85864	6.94749	7.00486	7.11484	6.79142	6.77572	6.77058	6.91743	ENSMUSG00000002307	Daxx
6.91081	6.89415	6.91081	6.89415	7.0608	7.13404	6.87629	7.02395	7.01712	7.22332	7.00558	7.02341	7.05368	7.09047	6.88953	ENSMUSG00000002308	Cd320
6.75769	7.09349	6.75769	7.09349	6.88306	6.80986	6.86937	6.85405	6.7373	6.93791	6.86277	6.77842	6.79679	6.82965	6.66623	ENSMUSG00000002319	Ipo4
2.06407	1.96289	2.06407	1.96289	2.06574	2.02047	2.06337	2.06076	2.07855	2.06515	2.00071	1.98247	2.03356	2.07708	2.00675	ENSMUSG00000002320	Tm9sf1
3.94665	4.16765	3.94665	4.16765	3.97697	4.11348	3.8923	4.1777	3.98034	3.82621	3.95836	4.05059	4.11146	3.94719	3.86653	ENSMUSG00000002324	Rec8
4.66886	4.60335	4.66886	4.60335	4.60894	4.57586	4.87853	4.60923	4.48668	4.67327	4.54796	4.47329	4.62515	4.5297	4.59705	ENSMUSG00000002325	Irf9
4.94617	4.74808	4.94617	4.74808	4.73664	4.6793	4.72686	4.81898	4.76804	4.96397	4.69592	4.63011	4.51038	4.69471	4.74283	ENSMUSG00000002326	Gmpr2
6.8829	6.6591	6.8829	6.6591	6.85228	6.61629	6.49042	6.70525	6.58561	6.4442	6.481	6.55512	6.52702	6.61856	6.61419	ENSMUSG00000002329	Mdp1
5.36985	5.54528	5.36985	5.54528	5.19545	5.40218	5.37507	5.20584	5.31957	5.36722	5.41511	5.24564	5.23169	5.26889	5.369	ENSMUSG00000002332	Dhrs1
6.1721	6.25524	6.1721	6.25524	5.887	6.04421	6.07069	5.96141	6.15467	6.28543	6.03035	6.17634	6.2943	6.12823	5.97684	ENSMUSG00000002342	Tmem161a
5.93562	5.95148	5.93562	5.95148	5.77715	5.53529	5.32941	5.51851	5.76116	5.8397	5.58054	5.46298	5.77343	5.61268	5.64283	ENSMUSG00000002343	Armc6
7.43703	7.62089	7.43703	7.62089	7.27345	7.15629	7.08066	7.03278	7.61638	7.28958	7.19919	6.88328	7.01617	6.91133	7.00653	ENSMUSG00000002345	Borcs8
3.20714	3.43749	3.20714	3.43749	3.1504	3.13499	3.16921	3.28854	3.37149	3.17664	3.25314	3.25075	3.29872	3.13469	3.29083	ENSMUSG00000002346	Slc25a42
1.93912	1.87084	1.93912	1.87084	1.94054	2.03544	1.93306	1.95309	1.91966	2.01617	2.0972	1.89322	1.94322	2.01074	1.89389	ENSMUSG00000002365	Snx9
7.70376	7.90091	7.70376	7.90091	7.75235	7.7493	7.89815	7.91013	8.02527	7.80232	7.943	7.75958	7.90317	7.92387	7.70795	ENSMUSG00000002372	Ranbp3
9.35933	9.27249	9.35933	9.27249	9.30429	9.23219	9.35486	9.27678	9.29106	9.19824	9.18785	9.16145	9.18207	9.15291	9.12405	ENSMUSG00000002379	Ndufa11
2.65107	2.78877	2.65107	2.78877	2.62198	2.78558	2.62537	2.55974	2.78926	2.85982	2.71325	2.74271	2.64436	2.62597	2.61745	ENSMUSG00000002393	Nr2f6
8.56066	8.43787	8.56066	8.43787	8.13115	8.31533	8.14261	7.98386	8.39978	8.05654	8.21608	8.03063	8.14772	7.95342	8.01834	ENSMUSG00000002395	Use1
4.61183	4.60924	4.61183	4.60924	4.57643	4.36316	4.3731	4.33319	4.74266	4.75037	4.55965	4.34596	4.51168	4.52311	4.08714	ENSMUSG00000002396	Ocel1
4.09641	4.1526	4.09641	4.1526	4.3148	4.16625	4.25356	4.20455	4.05948	4.19851	4.0737	4.17866	4.1773	4.18656	4.29997	ENSMUSG00000002413	Braf
8.34931	8.34321	8.34931	8.34321	8.43622	8.39747	8.35097	8.3763	8.35203	8.51692	8.27654	8.4269	8.40995	8.46289	8.31453	ENSMUSG00000002416	Ndufb2
5.85534	5.71659	5.85534	5.71659	5.93697	5.9558	6.02054	5.80062	5.97226	5.9753	5.94306	6.04226	6.11193	5.78164	6.03228	ENSMUSG00000002428	Hltf
6.53143	6.78736	6.53143	6.78736	6.60854	6.67994	6.73608	6.67839	6.73915	6.71127	6.59604	6.64151	6.56163	6.64267	6.58196	ENSMUSG00000002455	Prpf6
6.17129	6.09655	6.17129	6.09655	5.9812	5.82023	6.01043	5.99336	6.01018	6.05322	5.85834	6.11358	6.14732	5.94404	5.78773	ENSMUSG00000002458	Rgs19
8.66588	8.35248	8.66588	8.35248	8.56563	8.46114	8.24776	8.37978	8.49343	8.55529	8.35526	8.49942	8.47904	8.55754	8.44753	ENSMUSG00000002477	Snrpd1
4.8304	4.74523	4.8304	4.74523	4.79623	4.87344	4.81741	4.97954	4.67876	4.89987	4.5871	4.81244	4.63708	4.62342	4.70955	ENSMUSG00000002486	Tchp
4.87549	4.93259	4.87549	4.93259	5.06233	4.62739	4.95262	4.88997	5.04001	4.8283	5.05574	5.1136	4.95692	4.98146	5.1175	ENSMUSG00000002489	Tiam1
5.77013	5.87991	5.77013	5.87991	5.66888	5.63529	5.822	5.68235	5.92974	5.79107	5.88008	5.86733	5.78802	5.85846	5.7319	ENSMUSG00000002496	Tsc2
3.19463	2.89933	3.19463	2.89933	2.93976	3.10197	3.14856	3.01295	3.27068	3.08518	3.12347	3.19231	2.96754	2.98614	2.98285	ENSMUSG00000002500	Rpl3l
5.99947	6.18198	5.99947	6.18198	6.1693	6.169	6.14364	5.7379	6.01858	6.02312	6.0935	6.22701	6.16181	6.25196	6.00958	ENSMUSG00000002504	Slc9a3r2
8.03559	8.06873	8.03559	8.06873	8.22129	8.07632	8.10776	8.09776	8.39999	8.22114	8.15787	8.12618	8.02933	8.1086	8.10852	ENSMUSG00000002524	Puf60
5.04714	5.21696	5.04714	5.21696	4.93385	5.10655	5.03007	4.93279	5.10733	4.97342	5.17495	5.05506	4.96328	5.0589	5.07055	ENSMUSG00000002546	Golga2
4.92737	4.78277	4.92737	4.78277	5.1183	4.75931	4.85727	4.81444	4.72683	4.82605	4.71912	4.96713	4.7713	5.00308	4.82362	ENSMUSG00000002550	Uck1
2.44063	2.43219	2.44063	2.43219	2.29132	2.33244	2.2529	2.37506	2.32664	2.35411	2.32474	2.32193	2.32739	2.2212	2.25601	ENSMUSG00000002578	Ikzf4
7.36677	7.1288	7.36677	7.1288	7.09154	7.25315	7.25186	7.06968	7.25849	7.46405	7.37686	7.2237	7.31008	7.46471	7.12441	ENSMUSG00000002580	Mien1
2.51821	2.72342	2.51821	2.72342	2.55216	2.54747	2.62183	2.76489	2.49217	2.61276	2.58363	2.80391	2.67292	2.64108	2.62493	ENSMUSG00000002602	Axl
5.39489	5.49226	5.39489	5.49226	5.31659	5.2308	5.38635	5.38361	5.20868	5.40798	5.26461	5.33608	5.26974	5.58037	5.27516	ENSMUSG00000002608	Ccdc97
1.86673	1.86148	1.86673	1.86148	1.8994	1.95465	1.82785	1.88929	1.81862	1.83082	1.80885	1.81534	1.79574	1.74546	1.86111	ENSMUSG00000002617	Zfp40
6.87338	7.06623	6.87338	7.06623	6.93032	6.54597	6.8033	6.8679	6.89182	6.85858	6.84581	6.7458	6.58443	6.70034	6.81563	ENSMUSG00000002625	Akap8l
2.50653	2.40951	2.50653	2.40951	2.38655	2.48451	2.4556	2.49868	2.41824	2.46569	2.36884	2.49757	2.32788	2.52318	2.39247	ENSMUSG00000002633	Shh
7.76352	7.75737	7.76352	7.75737	7.89316	7.83583	7.82426	7.80292	7.79739	7.73275	7.67861	7.78946	7.80189	7.54625	7.70037	ENSMUSG00000002635	Pdcd2l
7.75065	7.5286	7.75065	7.5286	7.55991	7.53103	7.45295	7.50749	7.47729	7.53992	7.52687	7.51309	7.45244	7.37316	7.37039	ENSMUSG00000002658	Gtf2f1
8.27285	8.27893	8.27285	8.27893	8.30368	8.30394	8.3391	8.21882	8.21157	8.11307	8.19251	8.16908	8.10598	8.08373	8.12222	ENSMUSG00000002660	Clpp
6.78335	6.74088	6.78335	6.74088	6.65935	6.78979	6.81817	6.73868	6.75948	6.82842	6.69295	6.64031	6.63383	6.62591	6.62248	ENSMUSG00000002661	Alkbh7
2.97161	2.96148	2.97161	2.96148	2.82295	2.79407	2.90056	2.80048	2.83413	3.10535	2.86031	2.8284	2.74267	2.84763	2.82965	ENSMUSG00000002668	Dennd1c
7.02831	7.01616	7.02831	7.01616	6.92991	7.03449	6.88726	6.90772	6.97395	6.97013	6.9741	6.96717	6.86728	6.89874	6.96334	ENSMUSG00000002679	Med6
7.45481	7.32713	7.45481	7.32713	7.54536	7.39784	7.41061	7.51044	7.39376	7.46856	7.44577	7.40792	7.39426	7.65836	7.62658	ENSMUSG00000002718	Cse1l
6.30302	6.32254	6.30302	6.32254	6.38425	6.34138	6.33909	6.37376	6.2914	6.37713	6.39767	6.1282	6.3766	6.21077	6.27327	ENSMUSG00000002728	Naa20
5.0118	5.02391	5.0118	5.02391	4.95963	5.04302	4.91953	4.70434	5.13296	5.17352	5.01646	4.97574	5.01964	4.86523	4.89023	ENSMUSG00000002731	Prkra
3.38576	3.26649	3.38576	3.26649	3.25325	3.20061	3.2212	3.25987	3.20522	3.1433	3.21786	3.1777	3.35898	3.33517	3.19941	ENSMUSG00000002732	Fkbp7
4.11863	4.23766	4.11863	4.23766	4.02355	3.99358	4.05832	4.00569	4.07958	4.16632	4.02549	4.22124	4.2651	4.13734	4.14968	ENSMUSG00000002733	Plekha3
6.67276	6.75433	6.67276	6.75433	6.58076	6.79047	6.69189	6.81207	6.77651	6.99522	6.76797	6.68129	6.67628	6.74028	6.73569	ENSMUSG00000002741	Ykt6
7.09442	7.01671	7.09442	7.01671	7.26386	7.08949	7.3326	7.25829	7.22172	7.13738	7.3307	7.38137	7.15239	7.14753	7.39451	ENSMUSG00000002748	Baz1b
3.41337	3.45575	3.41337	3.45575	3.38844	3.33353	3.42213	3.32914	3.70892	3.59754	3.51563	3.46488	3.37985	3.4248	3.39176	ENSMUSG00000002769	Gnmt
7.48425	7.46182	7.48425	7.46182	7.38538	7.4926	7.32232	7.32365	7.29075	7.46244	7.30923	7.40292	7.4706	7.56667	7.3021	ENSMUSG00000002778	Kdelr1
4.55304	4.46796	4.55304	4.46796	4.23469	4.42998	4.52134	4.47687	4.25989	4.51292	4.52449	4.47497	4.54628	4.45183	4.46408	ENSMUSG00000002781	Tmem143
5.41626	5.44699	5.41626	5.44699	5.00452	5.27815	5.12663	5.16884	5.1751	5.29198	5.29148	5.29932	5.1061	5.17273	5.05281	ENSMUSG00000002797	Ggct
2.41751	2.44216	2.41751	2.44216	2.38731	2.36865	2.48901	2.61024	2.53528	2.456	2.60577	2.35455	2.42818	2.53095	2.40138	ENSMUSG00000002799	Jag2
4.12124	4.00569	4.12124	4.00569	3.97366	4.20882	4.22967	4.33955	4.06538	3.96442	3.97075	4.13394	4.16379	4.12031	4.16736	ENSMUSG00000002803	Btbd6
6.01945	5.8245	6.01945	5.8245	5.83998	5.71444	5.69299	5.82272	5.81675	5.82022	5.82011	5.70588	6.02147	5.69463	5.7651	ENSMUSG00000002804	Nudt14
4.67832	4.7729	4.67832	4.7729	4.66407	4.47178	4.52241	4.56344	4.51603	4.55896	4.57925	4.70735	4.56241	4.53495	4.57746	ENSMUSG00000002808	Epdr1
5.9908	6.06165	5.9908	6.06165	6.09578	5.854	6.05425	5.82249	6.1316	6.18162	6.12429	5.9525	6.14994	5.83073	6.02229	ENSMUSG00000002812	Flii
4.74471	4.72168	4.74471	4.72168	4.73007	4.69211	4.81694	4.5752	4.714	4.96723	4.72436	4.72604	4.53878	4.72566	4.70221	ENSMUSG00000002814	Top3a
4.02395	4.22418	4.02395	4.22418	3.87902	3.82887	3.90842	3.91928	3.91438	3.89785	4.03395	3.90344	3.82804	3.79065	3.83651	ENSMUSG00000002820	Atg4d
7.63952	7.61528	7.63952	7.61528	7.89615	7.81397	7.83292	7.88133	7.70443	7.87205	7.97403	7.93202	7.69937	7.86315	7.79709	ENSMUSG00000002825	Qtrt1
6.71751	6.92636	6.71751	6.92636	6.66867	6.90726	6.80165	6.73475	6.82536	6.89901	6.83061	6.73625	6.70929	6.85659	6.79516	ENSMUSG00000002833	Hdgfl2
4.978	4.89328	4.978	4.89328	4.81836	4.9263	4.82812	5.09592	4.94205	5.06724	5.09404	5.03491	4.87912	5.02778	4.95441	ENSMUSG00000002835	Chaf1a
9.02529	8.82428	9.02529	8.82428	8.93199	9.45252	9.03577	8.87969	8.91903	9.26814	8.93518	8.99023	9.30858	8.95112	8.92417	ENSMUSG00000002844	Adprh
7.14839	7.05655	7.14839	7.05655	7.04872	7.30703	7.14643	6.89529	6.95778	7.0301	6.96869	7.27203	7.24046	7.1982	7.14515	ENSMUSG00000002845	Tmem39a
6.18073	6.19087	6.18073	6.19087	6.216	6.20909	6.20543	6.1114	6.11553	5.99507	6.16331	6.07804	6.11913	6.07843	6.09799	ENSMUSG00000002846	Timmdc1
6.6055	6.55434	6.6055	6.55434	6.12933	6.80534	6.69695	6.02243	6.84174	6.67739	6.47706	6.53089	6.53511	6.27947	6.37806	ENSMUSG00000002847	Pla1a
8.97509	8.92398	8.97509	8.92398	8.85863	8.97735	9.0292	8.85089	8.95133	9.03131	8.97897	8.94667	9.01589	8.90463	9.03277	ENSMUSG00000002870	Mcm2
4.37356	4.3777	4.37356	4.3777	4.55927	4.50253	4.35526	4.49499	4.39065	4.51868	4.38534	4.42234	4.51034	4.52428	4.26904	ENSMUSG00000002871	Tpra1
2.41981	2.47723	2.41981	2.47723	2.63596	2.51765	2.62291	2.6394	2.49075	2.51872	2.43986	2.68909	2.67827	2.51869	2.55156	ENSMUSG00000002881	Nab1
5.13667	5.19867	5.13667	5.19867	5.00772	4.936	4.94273	5.27172	5.31962	4.87431	5.0233	5.01062	5.03007	4.99536	4.90983	ENSMUSG00000002885	Adgre5
2.90855	2.98898	2.90855	2.98898	2.94128	2.97998	2.98825	2.96959	3.11777	3.29157	3.01063	3.07254	3.1375	3.10099	3.03582	ENSMUSG00000002897	Il17ra
4.56541	4.76133	4.56541	4.76133	4.85239	4.61004	4.7156	4.9135	4.80582	4.83107	4.86483	4.59876	4.91875	4.75807	4.90305	ENSMUSG00000002900	Lamb1
3.60432	3.5128	3.60432	3.5128	3.21031	3.29609	3.32678	3.22729	3.65229	3.60318	3.50057	3.41242	3.3213	3.33221	3.20634	ENSMUSG00000002908	Kcnn1
4.96336	4.97719	4.96336	4.97719	4.77848	4.67664	4.90963	4.68308	5.09187	5.34508	4.96758	4.89142	4.96197	4.80388	4.81372	ENSMUSG00000002910	Arrdc2
6.51383	6.81944	6.51383	6.81944	6.44581	6.25079	6.5374	6.34701	6.57937	6.55841	6.59507	6.42828	6.52122	6.39769	6.54206	ENSMUSG00000002948	Map2k7
7.8794	7.81973	7.8794	7.81973	7.68123	7.5937	7.59022	7.51959	7.90613	7.89292	7.52268	7.5726	7.68126	7.59827	7.4935	ENSMUSG00000002949	Timm44
7.7446	7.75032	7.7446	7.75032	7.68387	7.75926	7.93221	7.70969	7.72872	7.63841	7.67717	7.82192	7.79099	7.80033	7.72539	ENSMUSG00000002957	Ap2a2
6.3717	6.2883	6.3717	6.2883	6.06264	6.26693	6.26192	6.20406	6.25529	6.2908	6.24961	6.16829	6.11922	6.1472	6.06679	ENSMUSG00000002963	Pnkp
6.99233	7.13277	6.99233	7.13277	7.15312	7.05878	6.98645	7.04756	6.99182	7.06849	6.99554	7.07335	7.10828	7.05262	6.95195	ENSMUSG00000002968	Med25
5.10945	5.38358	5.10945	5.38358	5.07899	5.00292	5.07932	5.31002	5.24987	5.15276	5.17252	4.93965	4.93165	5.03546	5.09186	ENSMUSG00000002980	Bcam
6.34576	6.36505	6.34576	6.36505	6.43837	6.45426	6.35368	6.48859	6.51424	6.4111	6.4312	6.2942	6.37679	6.36322	6.31335	ENSMUSG00000002981	Clptm1
5.29435	5.33097	5.29435	5.33097	5.21478	5.2476	5.29982	5.08521	5.29724	5.27148	5.34983	5.01546	4.9418	5.04341	5.17471	ENSMUSG00000002983	Relb
8.81901	8.98201	8.81901	8.98201	8.62012	8.70461	8.80969	8.68497	8.80379	8.86851	8.88444	8.47429	8.62872	8.6098	8.63447	ENSMUSG00000002984	Tomm40
11.8805	11.7043	11.8805	11.7043	12.0506	11.842	11.7268	11.7247	11.7361	11.4248	11.7145	11.5421	11.5359	11.4586	11.5745	ENSMUSG00000002985	Apoe
2.34039	2.12299	2.34039	2.12299	2.25443	2.16537	2.12071	2.23484	2.28676	2.30905	2.17465	2.15247	2.0624	2.20178	2.21944	ENSMUSG00000002992	Apoc2
6.14245	6.06668	6.14245	6.06668	6.1662	6.14044	6.25733	6.01401	6.29129	6.15226	6.42547	6.14722	6.11989	6.24158	6.12196	ENSMUSG00000002996	Hbp1
6.06568	5.72929	6.06568	5.72929	5.87592	5.75025	5.95263	5.73168	5.58556	5.78038	6.06811	5.96921	5.74829	5.96029	5.90292	ENSMUSG00000003031	Cdkn1b
7.66951	7.87652	7.66951	7.87652	7.95095	8.34402	8.25188	8.31819	7.61091	7.93174	8.13244	8.44619	8.23663	8.73885	8.60726	ENSMUSG00000003032	Klf4
7.21574	7.21299	7.21574	7.21299	6.83857	6.83851	7.24296	6.60106	7.15259	7.10234	6.91064	6.8208	6.87748	6.76445	6.64343	ENSMUSG00000003033	Ap1m1
7.2339	7.25844	7.2339	7.25844	6.94542	6.96118	6.89438	6.86045	7.04501	7.13669	6.88569	7.04229	7.1047	7.01947	6.8313	ENSMUSG00000003037	Rab8a
7.77076	7.64422	7.77076	7.64422	7.76327	7.49455	7.5899	7.63085	7.52676	7.6723	7.60359	7.58959	7.55618	7.73876	7.59564	ENSMUSG00000003038	Hmgn2
7.47154	7.33333	7.47154	7.33333	7.22008	7.24506	7.08094	7.02863	7.46841	7.36498	7.21583	7.19081	7.35549	7.03426	7.1576	ENSMUSG00000003039	Fam32a
6.45946	6.28921	6.45946	6.28921	6.55264	6.18767	6.22654	6.36546	6.44488	6.25982	6.20717	6.42088	6.58119	6.48907	6.38927	ENSMUSG00000003051	Elf3
7.77184	7.71211	7.77184	7.71211	7.4937	7.57477	7.66196	7.6011	7.63522	7.46804	7.71148	7.69542	7.63639	7.48893	7.67393	ENSMUSG00000003062	Stard3nl
5.6144	5.72941	5.6144	5.72941	5.5262	5.62387	5.74511	5.51424	5.67196	5.5926	5.70852	5.43657	5.52145	5.56486	5.44073	ENSMUSG00000003068	Stk11
2.86804	2.79919	2.86804	2.79919	2.7448	2.73726	2.78068	2.76949	3.04445	2.88649	3.0012	2.87919	2.92825	3.05173	2.83814	ENSMUSG00000003070	Efna2
9.62211	9.69465	9.62211	9.69465	9.6006	9.60892	9.45221	9.42031	9.43009	9.6111	9.57968	9.41215	9.59204	9.55885	9.41777	ENSMUSG00000003072	Atp5d
7.8557	7.90025	7.8557	7.90025	7.85981	7.91196	7.70454	7.8861	7.80335	7.82234	7.86141	7.71506	7.70978	7.71558	7.71498	ENSMUSG00000003099	Ppp5c
5.59135	5.45979	5.59135	5.45979	5.48049	5.64625	5.78722	5.50608	5.63753	5.98451	5.70953	5.95161	5.71562	5.81473	5.80857	ENSMUSG00000003119	Cdk12
6.27859	6.19206	6.27859	6.19206	6.49206	6.26675	6.47991	6.29889	6.23053	6.25167	6.27428	6.25046	6.15114	6.36288	6.40135	ENSMUSG00000003131	Pafah1b2
4.24556	4.22737	4.24556	4.22737	4.27476	4.23396	4.27691	4.40594	4.16242	4.25146	4.36527	4.35066	4.43647	4.13768	4.32476	ENSMUSG00000003134	Tbc1d8
5.26451	5.36033	5.26451	5.36033	5.56156	5.50287	5.51764	5.75807	5.32601	5.28136	5.2266	5.40287	5.33999	5.16707	5.52402	ENSMUSG00000003135	Cnot11
9.8937	9.87572	9.8937	9.87572	10.0101	9.99835	9.92595	9.89347	9.73843	9.9546	9.94766	9.8601	9.93101	10.2179	9.95458	ENSMUSG00000003153	Slc2a3
2.50957	2.59153	2.50957	2.59153	2.57264	2.44907	2.40891	2.42749	2.57259	2.55514	2.48365	2.56679	2.55232	2.51394	2.52581	ENSMUSG00000003154	Foxj2
9.10747	8.89944	9.10747	8.89944	8.93661	9.01201	8.76671	8.87261	8.90353	9.1297	8.92516	8.86475	9.04894	8.78416	8.78369	ENSMUSG00000003161	Sri
5.66409	5.44636	5.66409	5.44636	5.50216	5.48413	5.47403	5.4671	5.32794	5.57903	5.38776	5.56553	5.51175	5.323	5.41195	ENSMUSG00000003184	Irf3
3.08679	3.27739	3.08679	3.27739	3.23701	3.25981	3.13763	3.14938	3.24911	3.14822	3.32602	3.35058	3.15024	3.18005	3.14373	ENSMUSG00000003190	Bcl2l12
1.86505	1.86082	1.86505	1.86082	1.89862	2.01554	1.8906	1.89451	1.92463	1.84611	1.86932	1.92067	1.85581	1.80611	1.96538	ENSMUSG00000003198	Zfp959
6.64992	6.45882	6.64992	6.45882	6.54234	6.51917	6.46426	6.41437	6.5753	6.496	6.53773	6.54511	6.35923	6.38548	6.41023	ENSMUSG00000003199	Mpnd
6.9236	7.09501	6.9236	7.09501	7.04084	6.993	7.13914	7.07523	7.08171	7.02933	7.09645	6.97669	7.06772	7.03837	7.10541	ENSMUSG00000003200	Sh3gl1
3.24689	3.31653	3.24689	3.31653	3.25009	3.37474	3.21818	3.27195	3.3355	3.34325	3.25726	3.1954	3.10004	3.30919	3.21664	ENSMUSG00000003208	Yju2
5.64716	5.83217	5.64716	5.83217	5.8318	5.69459	6.25951	5.90887	5.91205	5.86356	5.97585	5.88215	5.7162	5.93517	5.96812	ENSMUSG00000003226	Ranbp2
2.61163	2.42211	2.61163	2.42211	2.64319	2.56529	2.52844	2.54736	2.56285	2.52566	2.58817	2.55733	2.62589	2.5515	2.51588	ENSMUSG00000003233	Dvl3
5.50871	5.6968	5.50871	5.6968	5.48293	5.79309	5.66079	5.56525	5.55033	5.7819	5.57601	5.55066	5.50186	5.4289	5.68647	ENSMUSG00000003234	Abcf3
6.92542	7.14422	6.92542	7.14422	7.23344	7.45582	7.47704	7.27295	7.29323	7.27767	7.44406	7.46408	7.4754	7.64474	7.49355	ENSMUSG00000003235	Eif2b5
6.33033	6.39384	6.33033	6.39384	6.25557	6.37698	6.42612	6.22997	6.43513	6.39421	6.40006	6.14402	6.26139	6.02785	6.2898	ENSMUSG00000003269	Cyth2
2.14231	2.19853	2.14231	2.19853	2.14387	2.05881	2.10282	2.12833	2.22866	2.14946	2.13318	2.24464	2.25088	2.21119	2.04218	ENSMUSG00000003271	Sult2b1
2.89443	3.02846	2.89443	3.02846	2.86627	2.96866	3.01256	2.83037	3.01226	2.97018	2.87185	2.92486	2.82432	2.8594	2.84131	ENSMUSG00000003273	Car11
3.17103	2.90371	3.17103	2.90371	3.063	3.19263	3.0222	3.08042	3.01242	3.16011	3.16684	2.98538	3.05411	3.13317	3.08651	ENSMUSG00000003279	Dlgap1
2.92347	2.70296	2.92347	2.70296	2.80631	3.04004	2.81688	2.87899	2.85393	2.72851	2.71757	2.78329	2.81185	2.85255	2.78451	ENSMUSG00000003282	Plag1
5.14141	5.05772	5.14141	5.05772	5.89527	4.9715	4.82029	5.82363	4.89302	4.68506	4.84463	4.51214	4.66664	4.82457	5.39224	ENSMUSG00000003283	Hck
8.03615	8.21393	8.03615	8.21393	8.19436	8.2011	8.15368	8.09927	8.01967	8.07104	7.95919	8.23837	8.06538	8.06364	8.14009	ENSMUSG00000003299	Mrpl4
5.48645	5.76822	5.48645	5.76822	5.75748	5.46871	5.44001	5.58542	5.3164	5.48242	5.42345	5.37725	5.39895	5.6453	5.45587	ENSMUSG00000003308	Keap1
5.82631	5.53078	5.82631	5.53078	5.71703	5.7632	5.65696	5.80238	5.47216	5.66367	5.70094	5.67728	5.73802	5.77048	5.80634	ENSMUSG00000003309	Ap1m2
6.76096	6.66247	6.76096	6.66247	6.18127	6.47497	6.47229	6.50308	6.52176	6.59097	6.3261	6.62378	6.74646	6.68643	6.60609	ENSMUSG00000003316	Glg1
5.9626	5.94123	5.9626	5.94123	5.98672	5.76557	6.05867	6.01963	6.19498	5.95282	6.07895	5.95733	6.12103	6.09203	6.01746	ENSMUSG00000003344	Btbd2
6.267	6.09385	6.267	6.09385	6.15413	6.40396	6.06734	6.04773	6.22527	6.23094	6.25545	5.98654	6.25014	6.22136	5.99969	ENSMUSG00000003345	Csnk1g2
6.22023	6.23963	6.22023	6.23963	6.02735	6.14205	6.03587	5.82144	5.99788	6.06963	6.1312	6.15111	6.09636	5.85324	5.96435	ENSMUSG00000003346	Abhd17a
4.51778	4.69773	4.51778	4.69773	4.57102	4.69693	4.83961	4.50624	4.83621	4.7383	4.85811	4.75718	4.91098	4.71995	4.79875	ENSMUSG00000003352	Cacnb3
7.09787	7.12301	7.09787	7.12301	7.10291	6.98842	6.94687	7.27915	7.27581	7.34422	7.26919	7.06456	7.18677	7.28197	7.17434	ENSMUSG00000003355	Fkbp11
6.8299	6.71265	6.8299	6.71265	6.72777	6.58336	6.76313	6.50276	6.94292	6.98128	6.90213	6.87392	6.5681	6.81429	6.68985	ENSMUSG00000003360	Ddx23
6.84208	6.72618	6.84208	6.72618	6.65146	6.67158	6.72187	6.60017	6.77373	6.79486	6.94708	6.77503	6.77237	6.88688	6.64239	ENSMUSG00000003363	Pld3
1.93029	1.92594	1.93029	1.92594	1.96375	2.01711	1.92034	2.0289	1.96516	2.03872	1.98221	1.91567	1.9884	1.95431	1.93949	ENSMUSG00000003378	Grik5
8.74933	8.66284	8.74933	8.66284	8.72193	8.73157	8.70306	8.72166	8.65554	8.73622	8.70899	8.68543	8.75107	8.66235	8.5953	ENSMUSG00000003380	Rabac1
4.04618	4.26902	4.04618	4.26902	4.38278	4.12157	4.08443	4.13131	3.97013	3.97474	4.1825	4.32741	4.1788	4.00164	4.15125	ENSMUSG00000003382	Etv3
7.53163	7.70834	7.53163	7.70834	7.40536	7.56164	7.5554	7.56208	7.44456	7.44518	7.47026	7.48988	7.4224	7.52179	7.45649	ENSMUSG00000003402	Prkcsh
1.44038	1.37223	1.44038	1.37223	1.3106	1.29024	1.28881	1.31358	1.41687	1.33809	1.33196	1.29459	1.29687	1.34752	1.36772	ENSMUSG00000003410	Elavl3
2.50971	2.38205	2.50971	2.38205	2.48198	2.39284	2.48933	2.56119	2.59406	2.41508	2.40216	2.58745	2.67056	2.48072	2.48904	ENSMUSG00000003411	Rab3b
3.28099	3.21338	3.28099	3.21338	3.10531	3.30394	3.25307	3.08767	3.35028	3.21162	3.24727	3.42988	3.3517	3.2256	3.18772	ENSMUSG00000003418	St8sia6
4.41625	4.21745	4.41625	4.21745	4.21727	3.99074	4.24204	4.09978	4.59645	4.5601	4.21952	4.06782	4.19915	4.0398	3.97971	ENSMUSG00000003420	Fcgrt
7.07931	7.26585	7.07931	7.26585	7.16446	7.27624	7.22496	7.14934	7.19452	7.13115	7.21363	7.18877	7.12507	7.07664	7.30127	ENSMUSG00000003421	Nosip
6.7532	6.9577	6.7532	6.9577	6.8508	6.87947	6.74527	6.78418	6.85962	6.73681	6.96025	6.98704	6.83263	6.85091	6.88967	ENSMUSG00000003423	Pih1d1
11.115	10.9675	11.115	10.9675	11.0405	11.0827	10.9068	11.0163	11.0473	11.0099	11.0535	11.0219	11.1194	10.9785	10.9713	ENSMUSG00000003429	Rps11
7.93159	8.03121	7.93159	8.03121	7.95127	7.90594	8.02638	8.01406	7.94881	8.07711	8.62088	8.00059	7.80967	7.83037	8.02992	ENSMUSG00000003435	Supt5
3.03938	2.91276	3.03938	2.91276	2.82993	2.87332	2.87076	2.85429	3.01904	2.8314	3.03235	2.8649	3.0402	2.91137	2.88817	ENSMUSG00000003436	Dll3
6.3897	6.74354	6.3897	6.74354	6.48338	6.64392	6.48414	6.25418	6.6175	6.76591	7.19099	6.5082	6.4584	6.4709	6.62724	ENSMUSG00000003437	Paf1
8.90845	8.98635	8.90845	8.98635	8.93774	8.92099	8.90373	8.85067	8.9578	9.05212	9.41892	8.85719	8.92126	8.75045	8.87701	ENSMUSG00000003438	Timm50
6.23469	6.33293	6.23469	6.33293	6.22138	6.13715	6.22004	6.15712	6.35275	6.21708	6.54902	6.06843	6.04606	6.08733	6.14196	ENSMUSG00000003444	Med29
3.32454	3.25683	3.32454	3.25683	3.35601	3.34451	3.26485	3.28066	3.29518	3.2326	3.37248	3.30686	3.25599	3.16747	3.48975	ENSMUSG00000003452	Bicd1
4.68953	4.86977	4.68953	4.86977	4.97785	4.71355	4.67491	4.84916	4.65159	4.82885	4.65588	4.78686	4.65391	4.73449	4.75109	ENSMUSG00000003458	Ncstn
6.06819	5.7895	6.06819	5.7895	5.7875	5.76354	5.80981	5.82673	5.78629	5.84367	5.81389	5.91956	5.74295	5.99458	5.89987	ENSMUSG00000003464	Pex19
5.521	5.35248	5.521	5.35248	5.496	5.59157	5.41304	5.4861	5.65688	5.70749	5.36893	5.85341	5.87076	5.78746	5.53648	ENSMUSG00000003500	Impdh1
4.99706	5.19057	4.99706	5.19057	4.90112	4.88544	5.08832	5.03017	5.06281	5.14388	4.92723	4.86806	4.87255	5.15131	4.92487	ENSMUSG00000003518	Dusp3
5.16851	5.06701	5.16851	5.06701	5.0011	5.05716	5.23658	5.09616	4.89319	5.32211	5.14217	5.08371	4.95087	5.10195	5.27567	ENSMUSG00000003526	Prodh
6.11181	6.26535	6.11181	6.26535	6.16077	6.2145	5.94814	6.1443	6.09066	6.17316	6.12812	6.03736	6.09423	6.10418	6.07323	ENSMUSG00000003527	Ess2
7.8964	7.97942	7.8964	7.97942	7.81709	7.70858	7.86802	7.81435	7.79007	7.7319	7.93357	7.6595	7.74888	7.92538	7.67204	ENSMUSG00000003528	Slc25a1
6.403	6.63151	6.403	6.63151	6.54635	6.63789	6.4237	6.60145	6.48604	6.53666	6.35081	6.45579	6.42582	6.54692	6.45477	ENSMUSG00000003531	Dgcr6
4.18107	4.28244	4.18107	4.28244	4.48344	4.35587	4.1719	4.2535	4.34301	4.48822	4.37317	4.27015	4.23792	4.26627	4.25758	ENSMUSG00000003534	Ddr1
4.3278	4.55743	4.3278	4.55743	4.17712	4.21352	4.26738	4.23606	4.90643	5.05102	4.87358	4.72314	4.81151	4.81541	4.46404	ENSMUSG00000003541	Ier3
3.69782	3.99845	3.69782	3.99845	3.89474	3.63958	3.6712	3.99779	4.19007	3.87909	4.32263	3.88365	3.98079	4.16467	4.06402	ENSMUSG00000003545	Fosb
4.63503	4.79626	4.63503	4.79626	4.52728	4.47823	4.62019	4.37816	4.49142	4.70114	4.94863	4.68031	4.46162	4.62819	4.46511	ENSMUSG00000003546	Klc4
6.96263	7.09314	6.96263	7.09314	6.86862	6.73625	6.85823	6.88732	6.96522	6.99655	6.82372	6.90049	6.73176	6.79361	6.99205	ENSMUSG00000003549	Ercc1
5.07844	5.06879	5.07844	5.06879	5.10432	5.06215	5.01697	4.96444	5.04215	4.93315	4.81688	5.0135	4.88708	4.83802	5.00577	ENSMUSG00000003559	As3mt
5.19266	5.30542	5.19266	5.30542	5.20064	5.25246	5.25791	5.12895	5.39377	5.2459	5.15862	5.41333	5.52824	5.2742	5.15332	ENSMUSG00000003573	Homer3
3.59085	3.80086	3.59085	3.80086	3.64827	3.50324	3.61172	3.62192	3.53159	3.59505	3.61185	3.5417	3.36913	3.54271	3.5247	ENSMUSG00000003575	Crtc1
2.81453	2.83392	2.81453	2.83392	2.69563	2.89235	2.80384	2.70184	2.69144	2.73918	2.69099	2.77196	2.79997	2.72388	2.85395	ENSMUSG00000003581	Rnf215
2.82232	2.90042	2.82232	2.90042	2.79428	2.93695	3.00163	2.93057	2.75602	2.88222	2.84851	2.81505	2.84307	2.8404	2.83718	ENSMUSG00000003585	Sec14l2
4.43472	4.43732	4.43472	4.43732	4.34525	4.47518	4.50659	4.42844	4.49276	4.40785	4.58675	4.44992	4.49501	4.39269	4.36236	ENSMUSG00000003604	Aven
5.16273	5.1726	5.16273	5.1726	5.26257	5.25311	5.01287	5.13805	5.07157	5.25693	5.21243	5.35516	5.29472	5.31796	5.05844	ENSMUSG00000003623	Crot
6.55702	6.66852	6.55702	6.66852	6.91237	6.79981	6.54676	6.87547	6.66795	6.61573	6.67836	6.41324	6.58325	6.7989	6.66554	ENSMUSG00000003644	Rps6ka1
5.15599	5.16506	5.15599	5.16506	5.89247	4.81542	4.80313	6.0517	4.66162	5.15564	5.35125	4.76041	4.59437	5.21003	5.3238	ENSMUSG00000003657	Calb2
8.14845	8.12699	8.14845	8.12699	8.08839	7.93553	7.92447	8.01213	7.82798	7.94396	7.92253	7.95741	7.89411	7.92928	8.06505	ENSMUSG00000003660	Snrnp200
5.74692	5.81388	5.74692	5.81388	5.75659	5.75779	5.65024	5.69622	5.75632	5.82674	5.66398	5.71772	5.75964	5.5695	5.72223	ENSMUSG00000003662	Ciao1
5.01747	5.1622	5.01747	5.1622	5.28634	5.08291	5.08278	5.39745	5.10375	4.82128	4.95281	5.2326	5.03235	5.14946	5.12556	ENSMUSG00000003721	Insig2
5.78687	5.6946	5.78687	5.6946	5.96221	5.75403	5.75989	5.80004	5.61074	5.69879	5.69136	5.7048	5.61392	5.76059	5.644	ENSMUSG00000003731	Kpna6
3.54172	3.47561	3.54172	3.47561	3.43683	3.46328	3.50592	3.37965	3.43624	3.39198	3.39207	3.55429	3.5124	3.42085	3.44849	ENSMUSG00000003752	Itpkc
3.4413	3.40196	3.4413	3.40196	3.44486	3.46244	3.45411	3.4682	3.45551	3.48167	3.51539	3.4649	3.38035	3.61827	3.39219	ENSMUSG00000003762	Coq8b
7.46582	7.39244	7.46582	7.39244	7.31962	7.25239	7.34259	7.425	7.5854	7.49884	7.39946	7.45884	7.32302	7.48711	7.517	ENSMUSG00000003778	Brd8
3.54068	3.52838	3.54068	3.52838	3.59915	3.5971	3.64678	3.49226	3.71447	3.61624	3.55606	3.60095	3.51837	3.63621	3.52939	ENSMUSG00000003779	Kif20a
7.30974	7.42399	7.30974	7.42399	7.12213	7.19526	6.90167	7.08744	7.42759	7.30904	7.20221	7.23828	7.27755	7.14641	7.15877	ENSMUSG00000003808	Farsa
5.70427	5.80095	5.70427	5.80095	5.51786	5.5266	5.57959	5.62309	5.66806	5.77957	5.69128	5.54026	5.41052	5.86985	5.40446	ENSMUSG00000003809	Gcdh
3.88051	3.91487	3.88051	3.91487	3.88499	3.87738	3.76451	3.90161	3.808	3.94322	3.67037	4.01335	3.94794	4.02069	3.8002	ENSMUSG00000003810	Mast2
6.75183	6.55177	6.75183	6.55177	6.60437	6.6728	6.5779	6.4506	6.94147	6.53273	6.74288	6.54559	6.58613	6.55796	6.50704	ENSMUSG00000003812	Dnase2a
3.99598	4.19689	3.99598	4.19689	4.00048	4.04488	4.03189	4.12541	4.34968	4.06319	4.08313	4.08698	4.06765	3.9541	4.0061	ENSMUSG00000003813	Rad23a
8.68065	8.56464	8.68065	8.56464	8.19474	8.32437	8.28435	8.20686	8.8266	8.57026	8.6704	8.63674	8.70919	8.574	8.48821	ENSMUSG00000003814	Calr
8.54348	8.56617	8.54348	8.56617	8.02892	7.95142	7.86263	7.90083	8.59702	8.55364	8.3383	8.3024	8.57532	8.7223	8.13519	ENSMUSG00000003824	Syce2
3.99156	4.19337	3.99156	4.19337	4.04801	4.10369	4.08656	3.90365	4.06199	4.10623	4.07934	4.03369	4.11337	3.9933	4.22448	ENSMUSG00000003847	Nfat5
7.72899	7.77022	7.72899	7.77022	7.34557	7.45577	7.33638	7.31419	7.6519	7.67528	7.46516	7.43708	7.61704	7.5557	7.50506	ENSMUSG00000003848	Nob1
6.03547	6.29221	6.03547	6.29221	5.98987	5.89293	5.91447	5.63415	6.04624	6.09282	5.96197	5.75777	5.7312	5.73267	5.65968	ENSMUSG00000003849	Nqo1
3.70013	3.73502	3.70013	3.73502	3.62519	3.37484	3.51583	3.43363	3.82011	3.62307	3.75295	3.49324	3.67206	3.76545	3.55328	ENSMUSG00000003863	Ppfia3
5.34893	5.57119	5.34893	5.57119	5.19156	5.35023	5.14698	5.26476	5.40119	5.44072	5.3777	5.29803	5.39392	5.52681	5.37613	ENSMUSG00000003865	Gys1
7.03812	6.87995	7.03812	6.87995	6.79177	6.80219	6.6804	6.98919	6.77531	6.95985	6.92304	6.70057	6.80087	6.85317	6.8241	ENSMUSG00000003868	Ruvbl2
9.08324	9.19331	9.08324	9.19331	9.13526	9.14488	8.98481	9.15653	9.16222	9.00606	9.19923	9.07574	9.09138	9.14915	9.19118	ENSMUSG00000003873	Bax
7.33363	7.14028	7.33363	7.14028	7.32598	7.27344	7.29591	7.39312	7.24867	7.38053	7.31433	7.35971	7.3609	7.18938	7.39872	ENSMUSG00000003923	Tfam
4.00136	3.84184	4.00136	3.84184	3.75856	3.76029	3.87032	3.80934	3.82808	3.74533	3.72602	3.74805	3.84677	3.78875	3.81972	ENSMUSG00000003929	Zfp81
3.90785	4.11255	3.90785	4.11255	4.1362	4.06603	3.90655	4.16523	4.08971	4.14123	4.11193	3.96463	4.05999	4.13805	4.1408	ENSMUSG00000003948	Mmd
9.56423	9.52563	9.56423	9.52563	9.15757	9.46013	9.35371	9.08627	9.22016	9.13727	9.3682	9.51197	9.77808	9.91668	9.42404	ENSMUSG00000003955	Fam162a
13.0647	12.881	13.0647	12.881	12.9735	13.0628	12.801	12.9229	13.1181	12.9315	12.8659	12.8792	13.0625	12.8472	12.8237	ENSMUSG00000003970	Rpl8
2.96762	2.83983	2.96762	2.83983	3.02797	2.92317	2.9605	2.87927	2.8813	2.84236	2.90852	2.97819	3.1199	3.17691	2.91886	ENSMUSG00000003992	Ssbp2
5.94854	5.74539	5.94854	5.74539	5.84737	5.87763	5.77773	5.86706	5.85757	5.90517	5.78762	5.91794	5.83525	5.78477	5.96161	ENSMUSG00000004018	Fancl
4.11655	3.95146	4.11655	3.95146	3.97107	3.9697	4.00122	4.1832	4.07197	4.36769	4.1257	4.07625	4.13742	4.03261	3.94465	ENSMUSG00000004032	Gstm5
2.65701	2.56088	2.65701	2.56088	2.63073	2.48974	2.51414	2.53438	2.50603	2.53302	2.70588	2.38618	2.43815	2.53805	2.38697	ENSMUSG00000004035	Gstm7
3.62476	3.48671	3.62476	3.48671	3.36966	3.50278	3.46759	3.53582	3.37353	3.43774	3.63354	3.28734	3.29594	3.33264	3.38586	ENSMUSG00000004038	Gstm3
6.73317	6.85038	6.73317	6.85038	6.81395	6.77909	6.97598	6.94626	6.96976	6.95581	6.88453	6.76667	6.75699	6.97846	7.02737	ENSMUSG00000004040	Stat3
3.96352	3.81551	3.96352	3.81551	3.96806	4.03959	4.25061	4.07476	4.0622	4.2425	4.11666	3.91537	4.04779	3.98435	3.95281	ENSMUSG00000004043	Stat5a
6.01499	5.71669	6.01499	5.71669	5.50886	5.5585	5.64603	5.73003	5.65294	5.79887	5.74527	5.94652	5.61571	5.80669	5.43402	ENSMUSG00000004044	Cavin1
5.21958	5.3682	5.21958	5.3682	5.38964	5.43477	5.28243	5.36244	5.15076	5.37191	5.46479	5.43996	5.38152	5.26323	5.39454	ENSMUSG00000004054	Map3k11
5.16496	5.13764	5.16496	5.13764	5.17296	4.92021	5.25398	5.12046	5.06153	5.06941	5.30635	5.21589	5.18198	5.22804	5.18736	ENSMUSG00000004056	Akt2
7.2441	7.17663	7.2441	7.17663	7.30701	7.23772	7.29728	7.28871	7.18185	7.02911	7.29476	6.66367	7.11693	6.75697	7.101	ENSMUSG00000004069	Dnaja3
4.28819	4.33437	4.28819	4.33437	4.17544	4.27501	4.33223	4.21367	4.21317	4.22038	4.22049	4.03561	4.21517	4.1301	4.30782	ENSMUSG00000004070	Hmox2
6.46397	6.27171	6.46397	6.27171	6.16126	6.13291	6.38259	6.29161	6.41512	5.98445	6.31116	5.91696	6.25334	5.76801	6.32004	ENSMUSG00000004071	Cdip1
4.69679	4.87204	4.69679	4.87204	4.82757	4.54449	4.6628	4.86533	4.84611	4.6586	4.48945	4.81766	4.72001	4.87676	4.62249	ENSMUSG00000004085	Map3k20
8.37517	8.22982	8.37517	8.22982	8.26307	8.34245	8.23984	8.29712	8.28634	8.35042	8.29577	8.30033	8.23489	8.13237	8.26803	ENSMUSG00000004096	Cwc15
1.432	1.46173	1.432	1.46173	1.39881	1.45669	1.48675	1.34832	1.78493	1.4339	1.55239	1.43869	1.46581	1.41062	1.51013	ENSMUSG00000004098	Col5a3
8.07138	8.2583	8.07138	8.2583	8.09548	8.07628	8.30582	8.13196	8.14297	8.13932	8.31062	8.12373	7.99137	8.15948	8.17906	ENSMUSG00000004099	Dnmt1
8.79824	8.81854	8.79824	8.81854	8.67474	8.75277	8.70893	8.81075	8.75696	8.6738	8.81544	8.72722	8.74541	8.63028	8.7256	ENSMUSG00000004100	Ppan
1.22877	1.22615	1.22877	1.22615	1.42046	1.28054	1.2813	1.29328	1.28957	1.21207	1.30246	1.3096	1.193	1.2668	1.24033	ENSMUSG00000004105	Angptl2
5.61677	5.50652	5.61677	5.50652	5.75909	5.68829	5.48038	5.68176	5.37911	5.59018	5.55291	5.68377	5.69885	5.56517	5.89927	ENSMUSG00000004127	Trmt10a
2.35136	2.46897	2.35136	2.46897	2.41699	2.48469	2.48959	2.44754	2.41728	2.4238	2.3671	2.3674	2.30113	2.31193	2.41343	ENSMUSG00000004151	Etv1
6.54261	6.62404	6.54261	6.62404	6.45408	6.62921	6.42099	6.41833	6.69332	6.74161	6.44868	6.40883	6.40915	6.31872	6.45367	ENSMUSG00000004187	Kifc2
7.1722	7.213	7.1722	7.213	7.76807	7.45162	7.48262	7.87825	7.39285	7.22513	7.33817	7.59126	7.53102	7.34897	7.57492	ENSMUSG00000004207	Psap
3.94158	3.92617	3.94158	3.92617	3.99747	3.97244	3.94813	3.97826	3.95862	4.05283	3.83603	3.99787	4.0112	3.98429	3.95004	ENSMUSG00000004221	Ikbkg
3.40615	3.44618	3.40615	3.44618	3.35436	3.42178	3.42115	3.57403	3.2389	3.37078	3.53148	3.29278	3.4352	3.24465	3.37159	ENSMUSG00000004233	Wars2
4.48099	4.73287	4.48099	4.73287	4.43952	4.60291	4.47181	4.48778	4.49632	4.593	4.63509	4.64945	4.38908	4.58564	4.63964	ENSMUSG00000004263	Atn1
9.40772	9.39715	9.40772	9.39715	9.36126	9.46061	9.46381	9.35081	9.324	9.6311	9.34217	9.29922	9.36849	9.23259	9.35063	ENSMUSG00000004264	Phb2
6.13298	5.90907	6.13298	5.90907	5.90951	6.15124	6.28168	5.99543	6.2322	6.20266	6.01141	6.10967	6.15063	6.0083	6.15825	ENSMUSG00000004266	Ptpn6
8.3068	8.27901	8.3068	8.27901	8.36901	8.33027	8.2526	8.34015	8.36432	8.67672	8.26244	8.3736	8.35029	8.1662	8.3353	ENSMUSG00000004268	Emg1
6.84564	6.95616	6.84564	6.95616	6.88535	6.84977	6.82875	6.84866	6.99365	7.21581	6.78384	6.66963	6.76096	6.68367	6.82799	ENSMUSG00000004270	Lpcat3
9.09533	9.01949	9.09533	9.01949	9.00837	8.97525	8.85539	8.95902	9.06308	9.19032	9.0927	9.00367	8.962	9.00087	8.83222	ENSMUSG00000004285	Atp6v1f
2.68429	2.73957	2.68429	2.73957	2.81055	2.81995	2.89395	2.87514	2.64294	2.65245	2.75995	2.89444	2.86318	2.82242	2.70836	ENSMUSG00000004317	Clcn5
6.87783	6.78223	6.87783	6.78223	6.44518	6.45619	6.62827	6.4379	6.56552	6.70154	6.68317	6.53499	6.8024	6.71247	6.54029	ENSMUSG00000004319	Clcn3
1.91015	1.87346	1.91015	1.87346	2.00737	1.88879	1.93645	1.85991	1.89891	1.99967	2.01125	1.98706	1.94654	1.98871	2.00995	ENSMUSG00000004328	Hif3a
1.84555	1.8409	1.84555	1.8409	1.87827	1.81848	1.80238	2.16163	1.85154	1.77451	2.02509	1.82565	1.8521	1.75666	1.84877	ENSMUSG00000004341	Gpx6
6.14092	6.05224	6.14092	6.05224	6.33386	6.08469	6.22653	6.08776	6.24431	6.08194	6.25326	6.15697	6.21249	6.18155	6.16194	ENSMUSG00000004356	Utp20
5.09397	4.86309	5.09397	4.86309	4.63202	4.87655	4.99575	4.80032	5.33549	5.27702	4.84246	5.08379	4.89469	4.86829	4.98786	ENSMUSG00000004359	Spic
5.90631	6.02438	5.90631	6.02438	6.43307	6.11023	6.24441	6.33588	5.95872	5.76177	5.99532	6.09558	6.15131	6.04268	6.36788	ENSMUSG00000004364	Cul3
3.63394	3.72513	3.63394	3.72513	3.52412	3.53005	3.65331	3.56567	3.5968	3.62441	3.55476	3.6067	3.74434	3.63315	3.71716	ENSMUSG00000004383	Large1
7.33806	7.37225	7.33806	7.37225	7.37936	7.29366	7.41022	7.43088	7.42138	7.47536	7.34701	7.24445	7.0664	7.20415	7.2503	ENSMUSG00000004393	Ddx56
5.90587	5.95175	5.90587	5.95175	5.91601	5.89198	5.76825	5.86291	5.85437	6.07098	5.77044	6.02425	5.73037	6.14233	6.07981	ENSMUSG00000004394	Tmed4
3.03526	3.05337	3.03526	3.05337	3.30314	3.08145	2.99679	3.39025	3.28132	3.21987	3.20045	2.92042	2.94837	3.01522	3.02401	ENSMUSG00000004415	Col26a1
6.59777	6.64071	6.59777	6.64071	6.70432	6.84661	6.8883	6.77904	6.93894	6.8939	6.83479	6.91317	6.8387	6.80651	6.80965	ENSMUSG00000004446	Bid
7.66195	7.64908	7.66195	7.64908	8.10714	7.67813	7.8569	8.07698	7.97214	7.78777	8.04962	7.97651	7.76063	8.03436	8.09732	ENSMUSG00000004451	Ralb
5.8239	6.06514	5.8239	6.06514	5.81819	5.93866	5.85738	6.04274	5.99324	6.06262	5.87761	5.83599	6.09757	6.15477	5.99211	ENSMUSG00000004455	Ppp1cc
7.22831	7.31548	7.22831	7.31548	7.15733	7.20377	7.31687	7.17246	7.34031	7.15755	7.19058	7.28663	7.17895	7.06736	7.38171	ENSMUSG00000004460	Dnajb11
4.47006	4.31265	4.47006	4.31265	4.36072	4.51285	4.44605	4.35263	4.3741	4.40736	4.33425	4.44952	4.34495	4.39958	4.36382	ENSMUSG00000004462	Tbccd1
2.63297	2.50678	2.63297	2.50678	2.48425	2.61676	2.55483	2.43132	2.57638	2.53856	2.64648	2.5497	2.4905	2.59403	2.48605	ENSMUSG00000004473	Clec11a
1.91904	1.78773	1.91904	1.78773	1.79383	1.81099	1.74719	1.73454	1.72731	1.78921	1.81706	1.67438	1.75255	1.81461	1.72517	ENSMUSG00000004500	Zfp324
6.92657	7.02376	6.92657	7.02376	6.90354	6.91196	6.96908	7.01445	7.10321	6.8504	7.01939	7.05538	6.9465	6.93072	7.10819	ENSMUSG00000004530	Coro1c
7.65848	7.70621	7.65848	7.70621	7.63667	7.56817	7.79446	7.56205	7.74229	7.75627	7.76465	7.77914	7.59173	7.62517	7.72946	ENSMUSG00000004535	Tax1bp1
5.34748	5.67062	5.34748	5.67062	5.26113	5.50265	5.52596	5.23714	5.27829	5.41939	5.30999	5.49836	5.55059	5.96782	5.51249	ENSMUSG00000004558	Ndrg2
5.79265	5.88372	5.79265	5.88372	5.75766	5.88998	5.78195	5.8232	5.69695	5.91689	5.79972	5.89186	5.61214	5.74504	5.91233	ENSMUSG00000004561	Mettl17
2.64552	2.70064	2.64552	2.70064	2.67904	2.65932	2.78695	2.73897	2.88259	2.7235	2.91727	2.75621	2.67647	2.73351	2.81847	ENSMUSG00000004562	Arhgef40
6.6191	6.67677	6.6191	6.67677	6.54563	6.51779	6.53136	6.45686	6.68942	6.48659	6.51599	6.65898	6.74285	6.74966	6.52828	ENSMUSG00000004565	Pnpla6
5.79405	5.81958	5.79405	5.81958	5.60826	5.60661	5.93664	5.49218	5.79616	5.87706	5.80476	5.82856	5.71446	5.72962	5.56235	ENSMUSG00000004567	Mcoln1
6.417	6.50795	6.417	6.50795	6.35754	6.24229	6.54963	6.49456	6.47293	6.36887	6.4741	6.54655	6.41801	6.37675	6.46052	ENSMUSG00000004568	Arhgef18
6.05203	6.01599	6.05203	6.01599	6.11417	6.09442	5.96707	5.9606	5.99471	5.98321	5.83949	6.02776	6.06118	6.00024	5.96958	ENSMUSG00000004591	Pkn2
9.25585	9.25016	9.25585	9.25016	9.28481	9.30806	9.23957	9.21849	9.39515	9.34552	9.34056	9.23884	9.06105	9.09212	9.26922	ENSMUSG00000004610	Etfb
7.45977	7.49318	7.45977	7.49318	7.30129	7.12432	7.20927	7.1934	7.35757	7.50651	7.22	7.33441	7.48361	7.16591	7.08938	ENSMUSG00000004626	Stxbp2
3.72823	3.78982	3.72823	3.78982	3.70572	3.6423	3.72629	3.66337	3.81333	3.87363	3.73529	3.6632	3.57819	3.62678	3.68353	ENSMUSG00000004631	Sgce
1.80567	1.89305	1.80567	1.89305	1.86982	1.95416	1.89994	1.85494	1.90868	1.7893	1.90607	1.9656	1.99169	1.7769	1.72537	ENSMUSG00000004633	Chn2
5.25693	5.07354	5.25693	5.07354	4.71318	4.89697	4.83737	4.86672	5.10588	4.91275	5.03794	4.93328	4.83174	4.98999	4.9495	ENSMUSG00000004637	Wwox
5.33239	5.50656	5.33239	5.50656	5.35899	5.27601	5.40656	5.13706	5.54418	5.47508	5.5316	5.46556	5.4677	5.43006	5.26306	ENSMUSG00000004642	Slbp
6.0708	6.02164	6.0708	6.02164	6.02878	6.00233	6.04369	5.92309	5.88735	5.83176	5.86244	5.95022	5.86419	5.74308	5.99511	ENSMUSG00000004661	Arid3b
5.50304	5.31874	5.50304	5.31874	5.52843	5.37437	5.48461	5.42806	5.65768	5.96197	5.70493	5.74674	5.41713	5.48274	5.50196	ENSMUSG00000004665	Cnn2
9.4104	9.40821	9.4104	9.40821	9.54078	9.50874	9.4402	9.57984	9.62459	9.56869	9.66627	9.47351	9.45987	9.64336	9.42811	ENSMUSG00000004667	Polr2e
5.78535	5.90345	5.78535	5.90345	5.53726	5.53763	5.59871	5.47901	5.7367	5.69224	5.48861	5.50879	5.77619	5.89282	5.4243	ENSMUSG00000004677	Myo9b
5.64204	5.73151	5.64204	5.73151	5.75974	5.85872	5.65687	5.78745	5.67241	5.76027	5.63181	5.8358	5.63715	5.77632	5.7475	ENSMUSG00000004748	Mtfp1
5.34455	5.40362	5.34455	5.40362	5.50965	5.50926	5.61964	5.48096	5.39024	5.29037	5.44159	5.44538	5.53802	5.61613	5.70017	ENSMUSG00000004768	Rab23
7.80353	7.68846	7.80353	7.68846	7.89152	7.9222	8.08133	7.75635	7.73583	7.78657	7.76148	7.85738	7.99631	7.92616	7.85803	ENSMUSG00000004771	Rab11a
6.6482	6.67273	6.6482	6.67273	6.44911	6.54566	6.32961	6.41585	6.51838	6.73267	6.5239	6.39837	6.55279	6.47985	6.36988	ENSMUSG00000004788	Eif2b2
7.12508	7.09594	7.12508	7.09594	7.26016	7.14252	7.15194	7.28923	7.11655	7.15206	7.06574	7.06768	7.22013	7.2942	7.23979	ENSMUSG00000004789	Dlst
6.40122	6.75628	6.40122	6.75628	6.81148	6.72519	6.74593	6.54798	6.55836	6.46666	6.58386	6.69151	6.68133	6.88122	6.71331	ENSMUSG00000004843	Chmp2b
6.08691	6.08974	6.08691	6.08974	6.08408	6.25699	6.19541	6.11643	6.13726	6.09883	6.1524	6.09201	6.20708	6.16814	6.06592	ENSMUSG00000004846	Plod3
7.56159	7.64704	7.56159	7.64704	7.55699	7.59532	7.53921	7.51555	7.57945	7.49633	7.42603	7.59442	7.57042	7.72466	7.61646	ENSMUSG00000004849	Ap1s1
4.88451	5.00918	4.88451	5.00918	4.74495	4.7166	4.92544	4.81147	4.69491	4.79792	4.6186	4.86793	4.87413	4.9253	4.75378	ENSMUSG00000004864	Mapk13
8.75487	8.67153	8.75487	8.67153	8.68002	8.64643	8.82533	8.69016	8.7454	8.67343	8.74475	8.8836	8.66088	8.80536	8.70253	ENSMUSG00000004865	Srpk1
8.64811	8.65802	8.64811	8.65802	8.70798	8.77938	8.78637	8.58092	8.66795	8.57354	8.78973	8.7597	8.57516	8.68882	8.97043	ENSMUSG00000004880	Lbr
4.62639	4.43274	4.62639	4.43274	4.45854	4.57011	4.3034	4.467	4.68239	4.72926	4.51225	4.48045	4.76944	4.55458	4.55338	ENSMUSG00000004885	Crabp2
5.29176	5.35831	5.29176	5.35831	4.89799	5.06482	5.10713	4.82682	5.35568	5.1023	5.33906	5.14925	5.14712	5.32155	5.0232	ENSMUSG00000004891	Nes
4.86485	4.71691	4.86485	4.71691	4.81012	4.92641	4.85401	4.81201	4.90923	4.9185	4.94556	4.86824	4.727	4.79766	4.87178	ENSMUSG00000004895	Prcc
3.89428	4.03021	3.89428	4.03021	4.05233	3.97716	4.04179	4.09646	3.79897	3.91369	3.90114	4.14208	4.18633	4.02988	4.11511	ENSMUSG00000004896	Rrnad1
9.03427	9.19656	9.03427	9.19656	9.00901	9.07211	9.00388	9.12992	8.9511	8.90468	9.02386	8.97187	9.02453	9.09223	9.06375	ENSMUSG00000004897	Hdgf
7.00907	7.01321	7.00907	7.01321	6.73707	6.95971	7.07223	6.89105	6.94974	6.98725	7.09217	6.83331	6.93418	7.11583	6.9959	ENSMUSG00000004929	Thop1
5.71368	5.66579	5.71368	5.66579	5.95585	5.92813	6.03236	5.87075	5.85482	5.80745	5.7946	6.07816	5.77023	5.6985	6.01162	ENSMUSG00000004931	Apba3
3.02423	3.01355	3.02423	3.01355	2.87903	2.9018	3.02559	2.86002	2.76624	2.81902	2.90721	2.95731	2.96542	2.97264	2.95884	ENSMUSG00000004933	Matk
6.32706	6.3458	6.32706	6.3458	6.22744	6.28112	6.32256	6.33925	6.28783	6.39963	6.40124	6.17704	6.28443	6.12177	6.16679	ENSMUSG00000004934	Pias4
7.22425	7.39711	7.22425	7.39711	7.38393	7.55094	7.39357	7.38478	7.235	7.1925	7.29884	7.46917	7.50099	7.59554	7.48893	ENSMUSG00000004936	Map2k1
7.4382	7.56332	7.4382	7.56332	7.31952	7.49038	7.51074	7.38528	7.44465	7.55312	7.48122	7.27494	7.36208	7.30203	7.26849	ENSMUSG00000004937	Sgta
7.60483	7.52738	7.60483	7.52738	7.50945	7.39876	7.33488	7.48856	7.52843	7.28342	7.41098	7.39084	7.36905	7.38989	7.33194	ENSMUSG00000004945	Tmem242
5.5012	5.35046	5.5012	5.35046	5.63894	5.42194	5.55859	5.66653	5.60256	5.62305	5.63455	5.61039	5.56735	5.47252	5.51933	ENSMUSG00000004947	Dtx2
2.75784	2.77969	2.75784	2.77969	2.69721	2.55969	2.77311	2.70244	2.90482	2.9003	2.71626	2.66388	2.73831	2.64382	2.59368	ENSMUSG00000004948	Zp3
8.5223	8.35586	8.5223	8.35586	8.61939	9.06804	8.85213	8.55433	8.77225	8.56989	8.84476	8.87108	8.9318	8.51821	8.69959	ENSMUSG00000004951	Hspb1
3.86136	3.82061	3.86136	3.82061	3.70539	3.60496	3.65261	3.57855	3.95347	3.99254	3.92206	3.89377	3.89032	4.07098	3.75877	ENSMUSG00000004952	Rasa4
2.29165	2.34736	2.29165	2.34736	2.26105	2.20191	2.25467	2.21168	2.28356	2.47576	2.27822	2.3886	2.35184	2.30486	2.30291	ENSMUSG00000004961	Syt5
10.9577	11.0002	10.9577	11.0002	11.0746	11.0294	11.1004	11.0429	10.9246	11.0551	11.0256	11.0136	10.8949	10.9357	11.1386	ENSMUSG00000004980	Hnrnpa2b1
2.37098	2.42475	2.37098	2.42475	2.40394	2.27117	2.33958	2.42302	2.48157	2.46309	2.37333	2.23157	2.44083	2.26937	2.37112	ENSMUSG00000004988	Fxyd4
5.9191	5.85752	5.9191	5.85752	5.76174	5.50913	5.47737	5.5651	5.84623	5.47261	5.48299	5.55275	5.70168	5.67139	5.57716	ENSMUSG00000004994	Ccdc130
6.68652	6.61519	6.68652	6.61519	6.60648	6.44988	6.34489	6.62097	6.47529	6.51048	6.4018	6.61915	6.72156	6.63113	6.52144	ENSMUSG00000004996	Mri1
5.02782	5.0221	5.02782	5.0221	5.07479	5.17268	5.31234	5.22029	5.23104	4.97152	5.11024	5.2022	5.13323	5.14012	5.04546	ENSMUSG00000005034	Prkacb
2.9539	2.94489	2.9539	2.94489	3.04238	3.05019	2.87468	3.02423	3.11237	2.89991	3.09277	3.10397	2.87669	2.91483	3.05107	ENSMUSG00000005045	Chd5
9.90003	9.79199	9.90003	9.79199	10.04	10.1277	9.98642	9.82191	10.144	9.99276	10.0277	9.82515	9.80316	9.8557	9.69648	ENSMUSG00000005054	Cstb
5.6213	5.42491	5.6213	5.42491	5.31425	5.58982	5.67741	5.47776	5.54837	5.81113	5.60645	5.48796	5.6395	5.79425	5.62987	ENSMUSG00000005069	Pex5
5.67771	5.95549	5.67771	5.95549	5.8243	5.8657	5.84379	5.77694	5.95122	5.92311	5.93457	5.81638	5.88277	5.7282	5.91861	ENSMUSG00000005078	Jkamp
5.16284	5.2998	5.16284	5.2998	5.45506	5.16207	5.19508	5.45443	5.36282	5.29601	5.26372	5.37479	5.4271	5.35741	5.21686	ENSMUSG00000005102	Eif2ak4
7.0429	7.13493	7.0429	7.13493	6.97684	7.14553	7.21052	7.1701	7.47383	7.43089	7.42646	7.34066	7.26411	7.14285	7.46918	ENSMUSG00000005103	Wdr1
5.44192	5.53908	5.44192	5.53908	5.06825	5.81534	5.3294	4.99155	5.4065	5.24065	5.58887	5.74318	5.88969	6.3893	5.49295	ENSMUSG00000005125	Ndrg1
6.33655	6.24013	6.33655	6.24013	6.13838	5.97481	6.23899	6.13792	6.13399	6.16904	6.14621	6.20099	6.1834	6.17652	6.1842	ENSMUSG00000005142	Man2b1
7.9097	7.97906	7.9097	7.97906	8.31367	8.22595	8.16284	8.10095	7.83483	7.94719	8.07195	8.20188	8.04302	7.94526	8.28693	ENSMUSG00000005148	Klf5
4.63617	4.84498	4.63617	4.84498	4.46297	4.45158	4.65602	4.38963	4.59743	4.74194	4.52755	4.40533	4.21348	4.4386	4.64014	ENSMUSG00000005150	Wdr83
9.68423	9.62224	9.68423	9.62224	9.36952	9.29309	9.19669	9.25222	9.51692	9.42583	9.39057	9.40388	9.46599	9.42693	9.30631	ENSMUSG00000005161	Prdx2
7.04113	7.13461	7.04113	7.13461	6.95578	7.03876	7.0727	7.1009	7.08181	7.24685	7.17253	7.13276	6.98323	7.18564	7.16897	ENSMUSG00000005198	Polr2a
7.31932	7.42883	7.31932	7.42883	7.5028	7.41927	7.27748	7.47028	7.47598	7.52703	7.44794	7.45217	7.34919	7.58981	7.57288	ENSMUSG00000005204	Senp3
3.81769	3.90264	3.81769	3.90264	3.94844	3.82735	3.96553	3.84206	3.94453	3.87816	3.72017	3.91698	3.75715	3.90707	3.80187	ENSMUSG00000005225	Plekha8
6.85729	7.02575	6.85729	7.02575	7.09146	6.80483	6.89472	6.9993	6.92225	6.92133	6.80667	6.88163	6.7952	6.98251	6.82545	ENSMUSG00000005233	Spc25
3.79676	3.55185	3.79676	3.55185	3.45297	3.5481	3.5135	3.76671	3.65028	3.60343	3.53696	3.56806	3.78717	3.70118	3.60683	ENSMUSG00000005251	Ripk4
6.72046	6.51801	6.72046	6.51801	6.62312	6.7137	6.87049	6.4452	6.60152	6.66195	6.58532	6.60646	6.47301	6.4621	6.55831	ENSMUSG00000005262	Ufd1
6.38876	6.42305	6.38876	6.42305	6.09481	6.11145	6.12325	6.32137	6.35767	6.34292	6.05546	6.04596	6.13482	6.10385	6.15919	ENSMUSG00000005299	Letm1
6.43267	6.59084	6.43267	6.59084	6.6019	6.77092	6.80112	6.74646	6.50061	6.56895	6.51303	6.80252	6.8912	6.84242	6.8131	ENSMUSG00000005312	Ubqln1
8.81131	8.78906	8.81131	8.78906	8.72221	8.82605	8.88953	8.70031	8.99687	8.77949	8.93029	8.69561	8.77856	8.78436	8.69219	ENSMUSG00000005354	Txn2
3.01688	2.97879	3.01688	2.97879	3.10306	3.01929	2.91461	3.18705	2.9234	2.86384	2.97351	2.93782	2.96577	2.99359	3.12916	ENSMUSG00000005360	Slc1a3
5.11842	5.25485	5.11842	5.25485	5.27441	5.23768	5.17292	5.18665	5.12794	5.17784	5.21948	5.18055	5.10632	5.09747	5.23998	ENSMUSG00000005362	Crbn
8.77463	8.88722	8.77463	8.88722	8.90819	8.78845	9.00521	8.86515	9.13287	8.74053	8.94487	8.90542	8.71181	8.9127	8.82394	ENSMUSG00000005370	Msh6
4.81978	4.77565	4.81978	4.77565	4.6067	4.81055	4.92309	4.86963	4.81116	4.78911	4.7699	4.79545	4.81368	4.65156	4.83726	ENSMUSG00000005371	Fbxo11
1.3479	1.3766	1.3479	1.3766	1.31547	1.43093	1.29381	1.31844	1.44317	1.36551	1.36231	1.32398	1.27676	1.29469	1.27525	ENSMUSG00000005373	Mlxipl
5.66473	5.93034	5.66473	5.93034	5.65797	5.71607	5.71981	5.7188	5.78318	5.93416	5.87881	5.5741	5.89609	6.05024	5.78426	ENSMUSG00000005374	Tbl2
7.37422	7.50329	7.37422	7.50329	7.44761	7.31493	7.36976	7.42663	7.39127	7.37738	7.28955	7.28799	7.08102	7.27678	7.24171	ENSMUSG00000005378	Bud23
6.71834	6.79541	6.71834	6.79541	6.67124	6.7233	6.82087	6.60553	6.61658	6.46369	6.69177	6.81966	6.65003	6.83285	6.82523	ENSMUSG00000005397	Nid1
9.04408	9.08827	9.04408	9.08827	8.69994	8.55723	8.70588	8.57593	8.98345	8.85542	8.7201	8.70066	8.75344	8.68742	8.73867	ENSMUSG00000005410	Mcm5
6.04951	5.9879	6.04951	5.9879	5.70197	5.74932	5.74596	5.65835	6.34065	6.15432	5.75758	5.83079	5.9147	6.00877	5.67961	ENSMUSG00000005413	Hmox1
6.16356	6.21313	6.16356	6.21313	5.981	6.01232	6.38251	6.22933	6.37085	6.37331	6.13474	6.11642	6.20284	6.32037	6.35237	ENSMUSG00000005417	Mprip
5.4136	5.35002	5.4136	5.35002	5.35259	5.25114	5.44502	5.3975	5.38612	5.43886	5.39336	5.30255	5.43093	5.41759	5.23848	ENSMUSG00000005442	Cic
7.71824	7.51199	7.71824	7.51199	7.52263	7.53359	7.3995	7.36215	7.42034	7.59332	7.57148	7.47507	7.5176	7.80012	7.54425	ENSMUSG00000005447	Pafah1b3
1.78629	1.68653	1.78629	1.68653	1.69084	1.70745	1.67305	1.70065	1.74014	1.85769	1.80315	1.80389	1.80863	1.63684	1.6909	ENSMUSG00000005465	Il27ra
5.84885	5.88387	5.84885	5.88387	5.67482	5.59749	5.59607	5.50813	5.76687	5.71323	5.69179	5.64212	5.78835	5.93459	5.67576	ENSMUSG00000005469	Prkaca
6.85417	6.99163	6.85417	6.99163	6.6346	6.58254	6.6109	6.54353	6.98054	6.81411	6.62987	6.55918	6.63034	6.64132	6.51384	ENSMUSG00000005470	Asf1b
9.80227	9.73014	9.80227	9.73014	9.44893	9.33411	9.46724	9.58866	9.67489	9.54112	9.35066	9.39306	9.47413	9.36652	9.47173	ENSMUSG00000005481	Ddx39
7.33358	7.45131	7.33358	7.45131	7.13315	7.09229	6.98926	7.32368	7.4899	7.36197	7.19478	7.38795	7.32813	7.36335	7.07424	ENSMUSG00000005483	Dnajb1
3.85443	3.6314	3.85443	3.6314	3.90813	3.64642	3.65747	4.09295	3.69507	3.76989	3.59529	3.66707	3.7689	3.71792	3.82709	ENSMUSG00000005501	Usp40
7.44243	7.55432	7.44243	7.55432	7.70954	7.40515	7.72576	7.70975	7.35532	7.39269	7.59972	7.57297	7.60506	7.61147	7.67773	ENSMUSG00000005506	Celf1
7.86704	7.79702	7.86704	7.79702	7.91201	7.92288	7.98668	8.04053	7.75005	7.71664	7.71864	8.04216	7.79394	7.90367	7.85925	ENSMUSG00000005510	Ndufs3
5.7069	5.85133	5.7069	5.85133	5.73217	5.79411	5.94363	5.86547	5.89605	5.89478	5.82207	5.74481	5.79606	5.81282	5.73096	ENSMUSG00000005514	Por
3.93731	3.78854	3.93731	3.78854	3.86091	4.08425	4.02971	4.06144	4.06141	3.94549	3.936	4.14167	4.33735	4.14176	4.23044	ENSMUSG00000005533	Igf1r
3.31341	3.04896	3.31341	3.04896	3.2631	3.19547	3.10714	3.12243	3.20174	3.17841	3.15258	3.28699	3.20299	3.17549	3.2708	ENSMUSG00000005534	Insr
9.92342	9.94724	9.92342	9.94724	10.0245	10.1365	10.1294	10.1028	10.0172	10.0159	10.1459	10.0476	10.0895	10.0607	10.1956	ENSMUSG00000005566	Trim28
5.51873	5.54946	5.51873	5.54946	5.49535	5.46402	5.34262	5.47829	5.43761	5.2746	5.50365	5.45891	5.49137	5.24155	5.38088	ENSMUSG00000005575	Ube2m
5.26111	5.19742	5.26111	5.19742	5.35602	5.43968	5.23143	5.07806	5.1272	5.28319	5.16774	5.23631	5.44173	5.25639	5.14951	ENSMUSG00000005580	Adcy9
6.207	6.24318	6.207	6.24318	6.09838	6.16626	6.37213	6.26993	6.40318	6.43409	6.3303	6.45328	6.26538	6.14227	6.35247	ENSMUSG00000005609	Ctr9
9.13433	9.30361	9.13433	9.30361	9.24967	9.13442	9.38031	9.27171	9.3077	9.14771	9.25787	9.22619	9.08415	9.13381	9.33412	ENSMUSG00000005610	Eif4g2
4.39495	4.5646	4.39495	4.5646	4.40076	4.43284	4.41442	4.26462	4.42172	4.24662	4.34076	4.37885	4.13302	4.60983	4.36694	ENSMUSG00000005615	Pcyt1a
4.52157	4.68613	4.52157	4.68613	4.57184	4.5912	4.44258	4.41679	4.58609	4.51505	4.53396	4.5578	4.41242	4.41316	4.50472	ENSMUSG00000005621	Zfp592
9.10829	9.01331	9.10829	9.01331	9.01255	8.98629	9.03698	8.93151	9.15364	9.08878	8.98886	8.96095	8.92562	8.97423	9.02453	ENSMUSG00000005625	Psmd4
7.54912	7.50143	7.54912	7.50143	7.48658	7.50156	7.43902	7.36085	7.46562	7.58946	7.44123	7.49176	7.44044	7.53211	7.42599	ENSMUSG00000005656	Snx6
8.57027	8.70645	8.57027	8.70645	8.8609	8.59382	8.71116	8.76684	8.76938	8.71895	8.61623	8.54732	8.36617	8.10285	8.56607	ENSMUSG00000005667	Mthfd2
6.43938	6.50962	6.43938	6.50962	6.67444	6.51501	6.51778	6.73291	6.35368	6.77702	6.95615	6.7597	6.64406	6.79713	6.77528	ENSMUSG00000005672	Kit
5.56537	5.38213	5.56537	5.38213	5.65411	5.76875	5.46874	5.60128	5.58141	5.5873	5.70194	5.74247	5.54478	5.7975	5.5264	ENSMUSG00000005682	Pan2
8.57601	8.61957	8.57601	8.61957	8.42728	8.59422	8.57789	8.6543	8.62781	8.72429	8.65056	8.3386	8.40391	8.3784	8.47973	ENSMUSG00000005683	Cs
3.59238	3.46935	3.59238	3.46935	3.59614	3.58459	3.73089	3.87472	3.66824	3.60402	3.78527	3.64088	3.54116	3.52448	3.88255	ENSMUSG00000005686	Ampd3
9.47165	9.43506	9.47165	9.43506	9.48968	9.48947	9.44472	9.46431	9.33622	9.36825	9.40517	9.52761	9.2456	9.33255	9.35057	ENSMUSG00000005687	Bcas2
7.28029	7.41307	7.28029	7.41307	7.2251	7.10895	7.24722	7.2745	7.41685	7.44389	7.31967	7.37479	7.3447	7.20791	7.46046	ENSMUSG00000005698	Ctcf
4.58201	4.77121	4.58201	4.77121	4.36781	4.52035	4.68707	4.65495	4.59549	4.70086	4.6146	4.65206	4.73737	4.51232	4.42944	ENSMUSG00000005699	Pard6a
5.48517	5.3222	5.48517	5.3222	5.46181	5.38209	5.49602	5.41379	5.29603	5.12579	5.20672	4.94954	5.13107	4.99615	5.33637	ENSMUSG00000005718	Tfap4
10.9898	11.0279	10.9898	11.0279	11.0181	10.99	11.1926	10.9929	11.0309	10.9305	10.9836	11.0723	10.9677	11.0658	11.1216	ENSMUSG00000005732	Ranbp1
9.91807	9.78041	9.91807	9.78041	9.89767	9.80228	9.8757	9.8421	9.81417	9.912	9.92941	9.76893	9.79968	9.73834	9.79095	ENSMUSG00000005779	Psmb4
5.28718	5.53788	5.28718	5.53788	5.469	5.22129	5.27291	5.42749	5.08293	5.1679	5.20018	5.26165	5.2597	5.19972	5.10886	ENSMUSG00000005804	Bloc1s6
6.32331	6.2042	6.32331	6.2042	6.12786	6.16791	6.2455	6.09658	6.1851	6.21973	6.09652	6.19805	6.12903	6.03108	6.12301	ENSMUSG00000005813	Metap1
5.66271	5.7601	5.66271	5.7601	5.60947	5.77106	5.67182	5.78454	5.58369	5.66899	5.68446	5.61161	5.57702	5.56858	5.55844	ENSMUSG00000005823	Gpr108
9.35191	9.49172	9.35191	9.49172	9.41069	9.36415	9.50232	9.47233	9.44822	9.486	9.41999	9.43688	9.35568	9.51123	9.48681	ENSMUSG00000005846	Rsl1d1
5.2981	5.40697	5.2981	5.40697	5.49506	5.40695	5.47464	5.35703	5.25503	5.21253	5.5273	5.4101	5.39087	5.42131	5.50224	ENSMUSG00000005871	Apc
6.5036	6.59724	6.5036	6.59724	6.8358	6.59831	6.34118	6.47758	6.31965	6.50803	6.35708	6.64245	6.67674	6.54608	6.54471	ENSMUSG00000005873	Reep5
7.98666	8.01507	7.98666	8.01507	7.92732	7.92875	7.96659	7.85644	7.94223	8.02918	7.94866	7.9165	7.74757	7.89376	7.69246	ENSMUSG00000005881	Ergic3
6.01949	6.27878	6.01949	6.27878	6.32864	6.23285	6.18122	6.18292	6.12586	6.15124	6.15718	6.19037	6.25837	6.4434	6.10078	ENSMUSG00000005882	Uqcc1
4.5066	4.64221	4.5066	4.64221	4.71351	4.69168	4.65449	4.74229	4.64741	4.60314	4.74355	4.76402	4.69102	4.5638	4.90919	ENSMUSG00000005886	Ncoa2
9.54225	9.42451	9.54225	9.42451	9.55302	9.89169	9.60751	9.37721	9.31329	9.49339	9.29089	8.97336	9.01821	8.46307	9.12757	ENSMUSG00000005892	Trh
3.52737	3.54289	3.52737	3.54289	3.61362	3.52161	3.6001	3.69334	3.54977	3.57753	3.70515	3.55972	3.49276	3.71314	3.68605	ENSMUSG00000005893	Nr2c2
2.51343	2.47583	2.51343	2.47583	2.54574	2.51973	2.49263	2.48229	2.51805	2.45923	2.40331	2.49119	2.36154	2.45778	2.49239	ENSMUSG00000005897	Nr2c1
6.51229	6.57472	6.51229	6.57472	6.49129	6.56551	6.44587	6.44784	6.4656	6.57059	6.67002	6.44806	6.46298	6.4522	6.26824	ENSMUSG00000005899	Smpd4
4.75838	4.54454	4.75838	4.54454	4.74497	4.59063	4.61738	4.55137	4.55109	4.57993	4.7201	4.62329	4.4919	4.59008	4.7712	ENSMUSG00000005907	Pex1
6.55805	6.74403	6.55805	6.74403	6.61259	6.5779	6.41765	6.64334	6.60448	6.59429	6.78216	6.62115	6.59025	6.77258	6.51777	ENSMUSG00000005936	Kctd20
3.31898	3.44182	3.31898	3.44182	3.37821	3.34727	3.41682	3.51763	3.46507	3.51859	3.43274	3.18722	3.33759	3.40592	3.38629	ENSMUSG00000005947	Itgae
4.07349	4.05667	4.07349	4.05667	4.15253	4.04533	4.06243	3.90729	3.94292	4.09533	4.06575	4.03805	4.03413	4.04038	4.19986	ENSMUSG00000005949	Ctns
1.71244	1.64411	1.71244	1.64411	1.61686	1.6261	1.56425	1.53539	1.63631	1.75729	1.5731	1.67933	1.53792	1.69953	1.53614	ENSMUSG00000005951	Shpk
5.39744	5.47005	5.39744	5.47005	5.31399	5.47614	5.51993	5.54691	5.56835	5.47052	5.38516	5.6924	5.58109	5.50858	5.72219	ENSMUSG00000005958	Ephb3
3.19388	3.24103	3.19388	3.24103	3.31082	3.28448	3.31628	3.46872	3.23381	3.48674	3.32918	3.24594	3.235	3.29562	3.30462	ENSMUSG00000005968	Tuft1
6.76163	6.54267	6.76163	6.54267	6.92374	7.20308	7.17701	6.5987	6.749	6.66807	6.86925	6.9323	6.92809	7.21794	6.79034	ENSMUSG00000005973	Rcn1
7.49111	7.46252	7.49111	7.46252	7.68918	7.65219	7.53622	7.53294	7.577	7.27726	7.60317	6.90814	7.41656	7.02628	7.66801	ENSMUSG00000005981	Trap1
3.02709	3.15321	3.02709	3.15321	2.97103	3.05596	2.91969	2.90024	3.00136	3.0006	3.01057	3.14682	2.93959	3.1686	3.03595	ENSMUSG00000005986	Ankrd13d
9.37169	9.10034	9.37169	9.10034	9.78766	9.05458	9.19779	9.53153	9.10374	9.18776	9.19242	9.29366	8.99531	9.13008	9.46203	ENSMUSG00000006005	Tpr
5.30563	5.24239	5.30563	5.24239	5.41415	5.26236	5.20065	5.35396	5.15608	5.21426	5.02396	5.09072	5.18238	5.33019	5.30781	ENSMUSG00000006010	Odr4
4.51665	4.36258	4.51665	4.36258	4.38755	4.541	4.44918	4.53549	4.28116	4.53131	4.49985	4.36378	4.33194	4.32585	4.4117	ENSMUSG00000006019	Dhx34
4.30696	4.21895	4.30696	4.21895	4.21879	4.23474	4.15797	4.25421	4.29149	4.28066	4.36717	4.17051	4.13486	4.16845	4.18915	ENSMUSG00000006021	Kptn
7.94535	8.12523	7.94535	8.12523	8.06217	8.11289	8.11672	8.12426	8.13482	8.13869	8.00359	7.97649	7.96671	7.87964	8.14957	ENSMUSG00000006024	Napa
8.02705	8.12208	8.02705	8.12208	8.11926	8.01688	7.9846	8.12565	8.11671	8.10755	8.01713	8.03465	7.9726	8.12549	8.10832	ENSMUSG00000006050	Sra1
6.63103	6.45478	6.63103	6.45478	5.97908	5.74946	6.13117	5.85747	7.1013	6.88672	6.54607	6.21974	6.43349	6.01608	6.20926	ENSMUSG00000006056	Calcoco2
9.73395	9.62538	9.73395	9.62538	9.862	9.79757	9.87161	9.77586	9.82724	9.84695	9.84384	9.77921	9.65757	9.61551	9.86426	ENSMUSG00000006057	Atp5g1
6.44081	6.41221	6.44081	6.41221	6.47447	6.67789	6.18624	6.42086	6.38597	6.76821	6.35703	6.42724	6.67576	6.53016	6.45753	ENSMUSG00000006058	Snf8
8.12396	8.1728	8.12396	8.1728	7.81973	7.97627	7.88916	7.87939	8.04878	8.06498	7.96181	7.846	7.89309	7.83425	7.79624	ENSMUSG00000006095	Tbcb
4.94351	5.07591	4.94351	5.07591	5.16638	4.9844	5.00041	4.90466	5.02634	5.03543	5.06391	5.15054	4.89726	4.997	4.86858	ENSMUSG00000006127	Inpp5k
2.57776	2.74448	2.57776	2.74448	2.57963	2.6276	2.65084	2.69462	2.62448	2.68776	2.81774	2.72006	2.66725	2.63598	2.68197	ENSMUSG00000006134	Crkl
5.19057	5.18158	5.19057	5.18158	5.02025	5.17628	5.2988	5.10841	5.29979	5.25453	5.30514	5.20502	5.21445	5.25849	5.22014	ENSMUSG00000006169	Clint1
2.96568	2.84105	2.96568	2.84105	2.69576	2.79879	2.8016	2.62693	2.81841	2.88065	2.84633	2.83344	2.79763	2.88792	2.72544	ENSMUSG00000006179	Prss16
5.48689	5.17495	5.48689	5.17495	5.28279	5.26545	5.3544	5.19362	5.23954	5.22791	5.08343	5.04405	5.28623	4.99229	5.27955	ENSMUSG00000006191	Cdkal1
2.80251	2.56023	2.80251	2.56023	2.5679	2.5844	2.56682	2.66425	2.87785	2.72635	2.69071	2.67972	2.91441	2.49562	2.66032	ENSMUSG00000006200	Rhox6
2.85641	2.88085	2.85641	2.88085	3.38044	2.97021	3.0327	3.50794	3.09092	2.91017	3.04272	3.04469	3.07277	2.94279	3.40314	ENSMUSG00000006205	Htra1
5.0719	5.49026	5.0719	5.49026	5.40038	5.33751	5.1801	5.59584	5.39831	5.40068	5.40812	5.47803	5.39096	5.3436	5.33109	ENSMUSG00000006215	Zbtb17
4.98663	5.01697	4.98663	5.01697	5.03255	4.77185	4.68744	5.04453	5.02534	4.96218	4.75764	4.98462	5.00431	4.82241	4.60269	ENSMUSG00000006216	Clcnkb
8.23574	8.30635	8.23574	8.30635	8.47481	8.26344	8.35226	8.55693	8.24031	8.11687	8.18549	8.01841	8.0851	7.92923	8.39419	ENSMUSG00000006219	Fblim1
3.71873	3.81188	3.71873	3.81188	3.66567	3.75024	3.85867	3.79443	3.81812	3.97852	3.88374	3.7722	3.81976	4.06879	3.81007	ENSMUSG00000006262	Mob1b
8.02967	8.18454	8.02967	8.18454	7.8041	7.67664	8.0001	7.60941	8.19801	7.84596	7.89093	7.9551	7.9359	7.96396	7.76684	ENSMUSG00000006273	Atp6v1b2
6.13919	6.21398	6.13919	6.21398	6.05531	5.96198	6.17603	5.8633	6.12901	6.19136	6.14171	6.1142	6.10126	6.2839	6.14938	ENSMUSG00000006276	Eps15l1
3.72282	3.8654	3.72282	3.8654	3.83411	3.64563	3.70721	3.93073	3.9388	3.87297	3.77248	4.03348	3.8576	4.05103	3.97668	ENSMUSG00000006281	Tep1
6.33062	6.43007	6.33062	6.43007	6.32953	6.39906	6.51889	6.36525	6.4951	6.54006	6.59897	6.45224	6.46089	6.62464	6.53701	ENSMUSG00000006288	Ttc5
7.43749	7.25841	7.43749	7.25841	7.35963	7.3342	7.02297	7.2932	7.25174	7.37092	7.31076	7.01892	7.16778	7.17739	7.10321	ENSMUSG00000006289	Osgep
7.37949	7.39317	7.37949	7.39317	7.5434	7.31624	7.50584	7.43589	7.34974	7.58881	7.48897	7.31097	7.20387	7.2592	7.36724	ENSMUSG00000006299	Aamp
6.11047	6.13672	6.11047	6.13672	6.40326	6.21788	6.13092	6.52703	6.04567	6.18973	6.07028	6.07068	6.19344	6.20051	6.24137	ENSMUSG00000006301	Tmbim1
9.07073	9.1598	9.07073	9.1598	9.51902	9.15146	9.16593	9.49781	9.03205	9.21586	9.03956	9.0842	9.05323	9.14127	9.3603	ENSMUSG00000006304	Arpc2
6.23349	6.36222	6.23349	6.36222	6.23159	6.51827	6.27968	6.33764	6.24432	6.33919	6.1965	6.41888	6.57304	6.43425	6.35939	ENSMUSG00000006307	Kmt2b
4.0298	3.88957	4.0298	3.88957	3.85616	3.90656	3.8793	3.83483	4.07128	4.1753	4.02759	3.8795	3.85576	3.86403	3.8281	ENSMUSG00000006310	Zbtb32
2.97714	2.85359	2.97714	2.85359	2.95245	2.71895	2.91983	2.81593	2.92624	2.82515	2.76019	2.79634	2.78157	2.74359	2.70919	ENSMUSG00000006311	Etv2
3.27468	3.2355	3.27468	3.2355	3.10665	3.10636	3.0238	3.12647	3.26631	3.18513	3.13992	3.14236	3.19098	3.13852	2.99513	ENSMUSG00000006313	Upk1a
7.89436	7.646	7.89436	7.646	7.63258	7.80939	7.88551	7.79275	7.62357	7.45534	7.57812	7.75356	7.51733	7.6101	7.59862	ENSMUSG00000006315	Tmem147
12.41	12.2099	12.41	12.2099	12.357	12.3493	12.1609	12.2943	12.2423	12.2997	12.2988	12.2349	12.3125	12.2001	12.2323	ENSMUSG00000006333	Rps9
4.45025	4.45124	4.45025	4.45124	4.411	4.48214	4.3429	4.16548	4.37135	4.43139	4.38344	4.31188	4.29467	4.3618	4.49071	ENSMUSG00000006335	Tfpt
5.36538	5.79091	5.36538	5.79091	5.42865	5.53906	5.58305	5.45632	5.51393	5.58028	5.71468	5.52483	5.49626	5.53293	5.46765	ENSMUSG00000006342	Susd2
4.44095	4.26181	4.44095	4.26181	4.33315	4.40034	4.39237	4.46721	4.6521	4.726	4.40313	4.35985	4.29877	4.38798	4.31776	ENSMUSG00000006345	Ggt1
7.13983	7.31057	7.13983	7.31057	6.82384	7.01754	6.88393	6.91405	7.24379	7.33909	7.3866	6.91117	7.21095	7.20252	6.81433	ENSMUSG00000006356	Crip2
8.50181	8.47788	8.50181	8.47788	7.98684	8.4834	8.2621	7.95431	8.74937	8.69042	8.58849	8.76288	8.57776	8.67733	8.32055	ENSMUSG00000006360	Crip1
6.51384	6.6014	6.51384	6.6014	7.10498	6.80049	6.79002	7.20635	6.82347	6.3956	7.00526	6.6647	6.67071	7.11416	6.83856	ENSMUSG00000006369	Fbln1
6.48795	6.46762	6.48795	6.46762	6.38198	6.42963	6.49427	6.39631	6.07817	6.02722	6.08477	5.89239	6.11385	6.1568	6.21312	ENSMUSG00000006373	Pgrmc1
9.13448	9.12938	9.13448	9.12938	8.8431	8.77299	8.81082	8.77642	9.03574	8.89252	9.04138	8.81304	8.7546	8.9753	8.74172	ENSMUSG00000006378	Gcat
1.10917	1.20512	1.10917	1.20512	1.14371	1.10357	1.12064	1.15174	1.22903	1.17463	1.19322	1.13149	1.1582	1.23729	1.18009	ENSMUSG00000006386	Tek
5.60462	5.54167	5.60462	5.54167	5.50024	5.52053	5.52813	5.18698	5.58475	5.7626	5.48597	5.44551	5.50909	5.35222	5.29463	ENSMUSG00000006390	Elovl1
7.12296	7.03807	7.12296	7.03807	7.15198	7.31127	7.22839	7.26156	7.25886	7.22497	7.10504	7.22811	7.20995	7.06123	7.33765	ENSMUSG00000006392	Med8
4.11315	4.28899	4.11315	4.28899	4.16909	4.47161	4.15417	4.32218	4.13805	4.03531	4.09855	4.41361	4.30072	4.25065	4.34704	ENSMUSG00000006395	Hyi
7.85653	8.00176	7.85653	8.00176	7.78908	7.90194	7.80497	7.77675	7.88009	7.83917	7.85695	7.80863	7.69486	7.91187	7.76392	ENSMUSG00000006398	Cdc20
2.46684	2.40103	2.46684	2.40103	2.34982	2.31657	2.28086	2.43328	2.45726	2.35935	2.48485	2.36933	2.30911	2.45557	2.32731	ENSMUSG00000006411	Nectin4
8.07247	8.07667	8.07247	8.07667	8.16872	8.09166	8.16555	8.177	8.08318	8.19711	8.03672	8.16036	8.07256	8.27401	8.31839	ENSMUSG00000006412	Pfdn2
7.23846	7.32296	7.23846	7.32296	7.41739	7.52496	7.27035	7.40902	7.45592	7.35943	7.3794	7.4915	7.40512	7.45704	7.35688	ENSMUSG00000006418	Rnf114
5.38592	5.47283	5.38592	5.47283	5.24699	5.37707	5.60706	5.40938	5.39649	5.35026	5.35548	5.4697	5.37795	5.38627	5.55986	ENSMUSG00000006423	C330007P06Rik
5.02377	4.81417	5.02377	4.81417	4.86548	5.02523	4.90357	5.03594	5.16042	5.07396	5.20731	4.97883	5.12962	5.07028	4.99489	ENSMUSG00000006435	Neurl1a
8.53449	8.56243	8.53449	8.56243	8.55331	8.63191	8.72747	8.52777	8.7102	8.67403	8.88023	8.55819	8.46639	8.50782	8.55029	ENSMUSG00000006442	Srm
6.56399	6.92623	6.56399	6.92623	6.48462	6.56422	6.64406	6.55303	6.93928	6.53952	6.87774	6.60087	6.86575	6.81399	7.05234	ENSMUSG00000006445	Epha2
2.2998	2.38046	2.2998	2.38046	2.14138	2.14143	2.16687	2.06709	2.35493	2.25378	2.21939	2.14931	2.17747	2.22059	2.15009	ENSMUSG00000006457	Actn3
3.96021	4.08668	3.96021	4.08668	3.93933	3.82499	4.05982	3.83808	3.96285	3.99274	3.92324	3.86545	3.99797	3.99416	3.90293	ENSMUSG00000006463	Zdhhc24
2.5841	2.57669	2.5841	2.57669	2.61632	2.57558	2.49056	2.59442	2.59345	2.51421	2.61893	2.58789	2.5513	2.60791	2.60986	ENSMUSG00000006469	Slc34a3
4.89723	4.89079	4.89723	4.89079	4.6064	4.61988	4.62275	4.77184	4.69572	4.80647	4.76409	4.60866	4.62524	4.66585	4.59684	ENSMUSG00000006471	Ndor1
2.1974	2.28433	2.1974	2.28433	2.29292	2.41115	2.19138	2.283	2.31121	2.23303	2.21788	2.17407	2.3331	2.29543	2.17482	ENSMUSG00000006476	Nsmf
7.16624	7.31164	7.16624	7.31164	7.30111	7.38599	7.28293	7.29482	7.10901	7.1488	7.07802	7.34192	7.5128	7.73212	7.3516	ENSMUSG00000006494	Pdk1
4.07108	4.22983	4.07108	4.22983	4.25344	4.22107	4.27965	4.29619	4.35246	4.29752	4.23561	4.18561	4.13208	4.35374	4.34189	ENSMUSG00000006498	Ptbp1
6.86025	6.79143	6.86025	6.79143	6.34012	6.51288	6.48707	6.28635	6.65511	6.71203	6.6795	6.3279	6.50354	6.4407	6.19773	ENSMUSG00000006517	Mvd
7.25479	7.27967	7.25479	7.27967	7.29731	7.30408	7.17682	7.72602	7.31612	6.90617	7.36633	6.89584	7.17183	7.19092	7.04687	ENSMUSG00000006519	Cyba
3.91457	4.19108	3.91457	4.19108	3.97208	4.31633	4.00228	4.13705	4.02316	4.03761	4.03878	4.07718	4.22821	3.97068	3.94555	ENSMUSG00000006526	Stimate
3.53184	3.777	3.53184	3.777	3.5067	3.56198	3.57352	3.54004	3.51494	3.59952	3.65367	3.61893	3.61182	3.61105	3.62104	ENSMUSG00000006527	Sfmbt1
2.88109	2.87088	2.88109	2.87088	2.73477	2.6818	2.67288	2.7791	2.76472	2.7673	2.76921	2.64789	2.88928	2.7831	2.71667	ENSMUSG00000006567	Atp7b
4.29288	4.29716	4.29288	4.29716	4.14905	4.17725	4.18691	4.30255	4.26497	4.4398	4.52276	4.22046	4.18491	4.26074	4.13975	ENSMUSG00000006575	Rundc3a
3.28157	3.18853	3.28157	3.18853	3.0553	3.09542	3.1361	3.43381	3.23541	3.174	3.23249	3.17015	3.13877	3.26319	3.26586	ENSMUSG00000006576	Slc4a3
2.54346	2.47522	2.54346	2.47522	2.66498	2.41494	2.5851	2.65086	2.51857	2.46072	2.69598	2.61936	2.54145	2.67133	2.84398	ENSMUSG00000006586	Runx1t1
2.5236	2.60668	2.5236	2.60668	2.58696	2.57626	2.56178	2.64456	2.71476	2.61735	2.64161	2.43419	2.6965	2.65756	2.58975	ENSMUSG00000006587	Snai3
9.64574	9.61808	9.64574	9.61808	9.32281	9.52748	9.43404	9.32196	9.56501	9.58686	9.35577	9.38724	9.59775	9.44465	9.33546	ENSMUSG00000006589	Aprt
7.01729	7.10362	7.01729	7.10362	7.06433	7.20195	7.2776	7.18512	7.3039	7.10234	7.32062	7.2885	7.19488	7.38367	7.29821	ENSMUSG00000006599	Gtf2h1
3.60936	3.80025	3.60936	3.80025	3.74621	3.5531	3.6559	3.84335	3.70942	3.69593	3.69939	3.81493	3.48276	3.63588	3.59308	ENSMUSG00000006641	Slc5a6
3.93942	4.07723	3.93942	4.07723	3.80251	4.13474	4.20043	3.84361	4.06292	4.10708	4.18421	4.13187	4.26668	4.11805	4.02018	ENSMUSG00000006649	Nphs1
6.30129	6.3306	6.30129	6.3306	6.11115	6.27803	6.14285	6.18275	6.37316	6.27644	6.41418	6.17883	6.25576	6.28769	6.10057	ENSMUSG00000006651	Aplp1
7.79476	7.88318	7.79476	7.88318	7.66007	7.48658	7.88647	7.73763	7.84996	7.59963	7.78068	7.90898	7.56877	7.68302	7.84194	ENSMUSG00000006673	Qrich1
3.24484	3.34623	3.24484	3.34623	3.3343	3.22949	3.13863	3.12337	3.19149	3.34429	3.22323	3.39874	3.10427	3.22129	3.32666	ENSMUSG00000006675	P4htm
5.90403	5.95788	5.90403	5.95788	6.10057	6.2124	6.14968	5.99711	6.00755	5.93345	6.33739	6.15851	6.2843	6.29298	6.22095	ENSMUSG00000006676	Usp19
6.88338	6.91664	6.88338	6.91664	6.77581	6.54335	6.80903	6.75255	6.78352	6.64191	6.81329	6.93855	6.60119	6.78032	6.90151	ENSMUSG00000006678	Pola1
8.09539	8.03606	8.09539	8.03606	7.99504	8.09399	7.78465	7.92872	7.86714	7.96253	7.89928	7.8617	8.11621	7.90439	7.92572	ENSMUSG00000006699	Cdc42
4.96127	4.75599	4.96127	4.75599	4.86963	4.89612	4.96794	4.87694	4.86228	5.01218	4.73303	4.71131	4.90309	4.74588	4.98377	ENSMUSG00000006705	Pknox1
8.27403	8.25075	8.27403	8.25075	8.34875	8.49517	8.16483	8.38118	8.14428	8.36917	8.31229	8.25384	8.26327	8.53382	8.25801	ENSMUSG00000006715	Gmnn
8.13978	8.09344	8.13978	8.09344	8.07278	8.34493	8.32249	8.27033	8.10922	7.92457	8.06544	8.24488	8.22164	8.25043	8.10377	ENSMUSG00000006717	Acot13
4.69017	4.58561	4.69017	4.58561	4.41109	4.53862	4.44197	4.56439	4.51524	4.50089	4.43635	4.51549	4.41172	4.59363	4.61454	ENSMUSG00000006720	Zfp184
10.3468	10.3318	10.3468	10.3318	10.2724	10.3036	10.3701	10.2407	10.1745	10.1049	10.3033	10.2253	10.1858	10.2142	10.2727	ENSMUSG00000006728	Cdk4
2.62098	2.73583	2.62098	2.73583	2.74673	2.67842	2.69369	2.69895	2.82084	2.74095	2.69886	2.57935	2.60749	2.6839	2.73442	ENSMUSG00000006731	B4galnt1
6.11705	6.09313	6.11705	6.09313	6.12779	6.08243	6.12407	6.08682	6.01564	6.01258	6.07328	6.07281	6.05958	5.96335	5.82356	ENSMUSG00000006732	Mettl1
3.63527	3.70055	3.63527	3.70055	3.66627	3.65877	3.77562	3.65733	3.63611	3.82269	3.86116	3.58948	3.61887	3.67887	3.55298	ENSMUSG00000006736	Tspan31
8.36268	8.31098	8.36268	8.31098	8.38929	8.28764	8.42958	8.46374	8.37359	8.17932	8.37654	8.33821	8.29126	8.2547	8.49712	ENSMUSG00000006740	Kif5b
7.16657	7.10612	7.16657	7.10612	7.28938	7.28176	7.0691	7.30507	7.11387	7.11111	7.23427	7.29434	7.16589	7.44199	7.26615	ENSMUSG00000006763	Saal1
5.08254	5.11226	5.08254	5.11226	4.9056	4.96406	5.20354	4.95179	5.04262	5.37675	5.18257	5.27219	5.1643	5.28833	4.96608	ENSMUSG00000006782	Cnp
2.81298	2.74612	2.81298	2.74612	2.6637	2.79663	2.73458	2.75354	2.7348	2.81721	2.76034	2.86945	2.73569	2.77381	2.8324	ENSMUSG00000006784	Ttc25
6.9553	7.24505	6.9553	7.24505	6.83069	6.60493	6.70276	6.99986	7.01453	6.68013	6.74681	6.91157	6.99028	6.70572	6.75863	ENSMUSG00000006800	Sulf2
9.39136	9.39482	9.39136	9.39482	9.44863	9.39103	9.3178	9.28607	9.35085	9.37769	9.4391	9.47051	9.38708	9.35293	9.42079	ENSMUSG00000006818	Sod2
3.50961	3.49673	3.50961	3.49673	3.4582	3.51793	3.55854	3.57613	3.39742	3.63541	3.39077	3.48498	3.58547	3.59651	3.46835	ENSMUSG00000006850	Tmco6
3.58793	3.5995	3.58793	3.5995	3.4265	3.43332	3.39269	3.40566	3.51741	3.67426	3.49878	3.54474	3.51886	3.41829	3.45374	ENSMUSG00000006906	Stambp
4.96838	5.05926	4.96838	5.05926	4.95506	5.09603	4.9827	5.12887	4.90828	5.26271	5.15095	5.21034	4.98933	5.17497	5.16108	ENSMUSG00000006920	Ezh1
5.6353	5.99678	5.6353	5.99678	5.77444	5.77411	5.98868	5.96089	5.64266	6.03546	5.69094	5.89742	5.5498	5.8258	5.81688	ENSMUSG00000006930	Hap1
3.78968	3.84906	3.78968	3.84906	3.74141	3.81046	3.60499	3.88484	3.81212	3.90536	3.66975	3.67804	3.77928	3.68428	3.76962	ENSMUSG00000006931	P3h4
6.20267	6.37259	6.20267	6.37259	6.38842	6.41262	6.55838	6.4624	6.50248	6.31529	6.50817	6.25759	6.30624	6.60553	6.5019	ENSMUSG00000006932	Ctnnb1
6.29497	6.51103	6.29497	6.51103	6.33047	6.60741	6.30753	6.52165	6.3469	6.447	6.32869	6.48372	6.43057	6.40228	6.34898	ENSMUSG00000006941	Eif1b
1.96165	2.02061	1.96165	2.02061	2.02708	2.09806	1.98484	2.12263	2.02663	2.05789	1.99525	2.14978	2.04959	2.09518	2.00123	ENSMUSG00000006958	Chrd
8.30356	8.34344	8.30356	8.34344	8.27421	8.2255	8.26367	8.25335	8.30006	8.38927	8.26095	8.27952	8.15139	8.40047	8.33603	ENSMUSG00000006998	Psmd2
3.45827	3.4974	3.45827	3.4974	3.40691	3.27709	3.41513	3.20701	3.40126	3.39349	3.29213	3.20956	3.51341	3.29154	3.37526	ENSMUSG00000007021	Syngr3
8.20843	8.37351	8.20843	8.37351	8.24469	8.3526	8.46776	8.31139	8.34701	8.31189	8.46754	8.37678	8.30271	8.43005	8.34282	ENSMUSG00000007029	Vars
3.45791	3.20459	3.45791	3.20459	3.21761	3.22122	3.3083	3.18443	3.35938	3.2788	3.51006	3.2382	3.49837	3.16781	3.13817	ENSMUSG00000007034	Slc44a4
1.9875	2.00885	1.9875	2.00885	1.80092	1.78162	1.78801	1.81309	1.8621	1.75881	1.75328	1.81204	1.81595	1.85364	1.78906	ENSMUSG00000007035	Msh5
5.54413	5.55989	5.54413	5.55989	5.38207	5.47132	5.34379	5.39403	5.32071	5.52274	5.50802	5.40246	5.56697	5.46442	5.41726	ENSMUSG00000007036	Abhd16a
5.75105	5.5679	5.75105	5.5679	5.54304	5.47019	5.53324	5.5046	5.70443	5.63365	5.8614	5.49299	5.53605	5.76724	5.29683	ENSMUSG00000007038	Neu1
8.52761	8.23736	8.52761	8.23736	8.24234	8.70034	8.5723	8.23625	8.32987	8.61693	8.42138	8.71231	8.61771	8.64035	8.4674	ENSMUSG00000007039	Ddah2
8.06855	8.17532	8.06855	8.17532	8.16923	8.16842	8.18425	8.17702	8.09966	8.00829	8.1292	8.25225	8.13365	8.26753	8.15859	ENSMUSG00000007041	Clic1
8.73653	8.73727	8.73653	8.73727	8.81191	8.76759	8.71209	8.84913	8.80015	8.79998	8.75026	8.80258	8.68548	8.76011	8.82118	ENSMUSG00000007050	Lsm2
6.66502	6.58378	6.66502	6.58378	6.67719	6.75737	6.73624	6.61207	6.38095	6.6561	6.5381	6.65741	6.61143	6.70066	6.69033	ENSMUSG00000007080	Pole
3.0947	3.11373	3.0947	3.11373	3.03726	3.18432	2.94777	3.04014	3.0926	3.12997	3.10291	3.02273	3.17421	2.97254	2.98044	ENSMUSG00000007207	Stx1a
3.83903	3.74737	3.83903	3.74737	3.81818	3.67286	3.63485	3.70785	4.03078	3.90495	3.76684	3.71234	3.62855	3.53827	3.60066	ENSMUSG00000007216	Zfp775
7.33132	7.27803	7.33132	7.27803	7.21593	7.1139	6.94545	7.15391	7.22843	7.20384	7.19985	7.04483	6.97813	7.1869	7.1228	ENSMUSG00000007338	Mrpl49
5.64202	5.57871	5.64202	5.57871	5.61941	5.52292	5.69953	5.65339	5.56652	5.69125	5.74695	5.71569	5.55951	5.65427	5.7803	ENSMUSG00000007379	Dennd2c
6.528	6.45584	6.528	6.45584	6.24476	6.59326	6.49596	6.48578	6.38779	6.52096	6.49572	6.54115	6.52114	6.28494	6.3067	ENSMUSG00000007411	Mark3
6.63764	6.63651	6.63764	6.63651	6.67008	6.75235	6.91981	6.63093	6.63338	6.76745	6.697	6.58512	6.70048	6.82515	6.63164	ENSMUSG00000007415	Gatad1
7.88362	7.72177	7.88362	7.72177	8.00235	7.89049	7.93135	7.99159	7.98749	8.18124	7.9317	7.88156	7.86657	7.87811	7.83138	ENSMUSG00000007458	M6pr
6.35821	6.15211	6.35821	6.15211	6.23809	6.37786	6.617	6.29696	6.41169	6.07769	6.12256	6.43715	6.43431	6.18721	6.29496	ENSMUSG00000007476	Lrrc8a
7.90154	7.85196	7.90154	7.85196	7.87473	7.81093	7.83331	7.79309	7.92409	7.9373	7.73879	7.89298	7.88987	7.86814	7.78803	ENSMUSG00000007564	Ppp2r1a
5.16855	5.331	5.16855	5.331	5.17647	5.27217	5.25402	5.14545	5.19223	5.21457	5.24975	5.15164	5.14857	5.38269	5.04741	ENSMUSG00000007570	Fance
5.95109	6.02273	5.95109	6.02273	6.08246	6.0033	5.77623	6.14914	6.09005	5.81596	5.93101	5.9913	5.84751	6.03529	5.96418	ENSMUSG00000007589	Tinf2
2.35219	2.34579	2.35219	2.34579	2.32235	2.31973	2.35599	2.29714	2.4432	2.32066	2.33093	2.39536	2.28888	2.38608	2.33078	ENSMUSG00000007594	Hapln4
6.1095	6.38015	6.1095	6.38015	6.06751	6.29994	5.96338	6.11474	6.16338	6.18459	6.21428	6.13343	6.06887	5.9674	6.20216	ENSMUSG00000007603	Dus3l
5.41153	5.26566	5.41153	5.26566	5.17541	5.20507	5.2071	5.06623	5.26386	5.19806	5.02903	5.21252	5.11567	5.21213	4.98436	ENSMUSG00000007610	Gtpbp3
4.62494	4.60227	4.62494	4.60227	4.56727	4.37833	4.59679	4.56087	4.54012	4.44032	4.4151	4.48276	4.45397	4.38848	4.37929	ENSMUSG00000007613	Tgfbr1
2.70303	2.63458	2.70303	2.63458	2.82523	2.7056	2.81227	2.84406	2.84681	2.88206	2.7921	2.73859	2.80775	2.80789	2.89869	ENSMUSG00000007617	Homer1
3.91501	3.8992	3.91501	3.8992	3.84177	3.9177	3.77418	3.90961	3.98662	3.98193	3.88114	3.71356	3.95616	3.91004	3.89583	ENSMUSG00000007646	Rad51c
8.68806	8.81168	8.68806	8.81168	8.8863	8.93817	8.8415	8.9178	8.7625	8.70119	8.65275	8.79053	8.86277	8.84914	8.95406	ENSMUSG00000007656	Arpp19
5.96977	5.79397	5.96977	5.79397	5.69565	5.89572	5.79323	5.67196	5.90824	5.87627	5.86999	6.05851	5.9531	5.89703	5.89146	ENSMUSG00000007659	Bcl2l1
7.99747	7.88922	7.99747	7.88922	7.96847	7.90612	7.91401	7.74736	8.0538	7.85398	7.96321	7.94062	7.91097	7.97925	8.00638	ENSMUSG00000007670	Khsrp
8.07941	8.16368	8.07941	8.16368	7.78731	7.58636	7.71789	7.67494	8.18451	8.00995	7.84587	7.88257	7.86428	7.93524	7.70648	ENSMUSG00000007721	Ccdc124
10.2106	10.2408	10.2106	10.2408	10.1625	10.2017	10.3409	10.2355	10.2374	10.3934	10.1659	10.1661	10.1839	10.3005	10.2661	ENSMUSG00000007739	Cct4
6.53798	6.60756	6.53798	6.60756	6.47391	6.49243	6.61471	6.55313	6.63962	6.60849	6.61478	6.55236	6.35657	6.47157	6.504	ENSMUSG00000007777	0610009B22Rik
4.77811	4.83554	4.77811	4.83554	4.88711	4.66806	4.87591	4.94342	4.9236	4.78894	4.72459	4.65858	4.82655	4.9175	4.78566	ENSMUSG00000007783	Cpt1c
6.6061	6.57524	6.6061	6.57524	6.73581	6.53574	6.76371	6.57032	6.39295	6.45167	6.457	6.56085	6.49644	6.60166	6.42189	ENSMUSG00000007812	Zfp655
7.14805	7.06554	7.14805	7.06554	6.81756	6.80239	6.96899	6.8613	6.89971	6.53945	6.67202	6.8691	6.9434	6.92481	6.81808	ENSMUSG00000007815	Rhoa
3.20109	3.27487	3.20109	3.27487	3.34478	3.24622	3.32637	3.37037	3.10842	3.17115	3.09027	3.28313	3.41969	3.20389	3.30366	ENSMUSG00000007817	Zmiz1
5.94495	5.71294	5.94495	5.71294	5.77062	5.69694	5.84992	5.89003	5.54723	5.97171	5.86787	5.91884	5.7114	5.67285	5.7653	ENSMUSG00000007827	Ankrd26
6.13896	6.13914	6.13896	6.13914	6.17491	6.22232	6.18332	6.11797	6.09975	6.2526	6.26332	6.01503	6.04858	6.10569	6.10493	ENSMUSG00000007833	Aldh16a1
8.19152	8.21952	8.19152	8.21952	8.2447	8.28523	8.3888	8.1038	8.20753	8.1043	8.27522	8.24797	8.32666	8.13674	8.16872	ENSMUSG00000007836	Hnrnpa0
4.90038	4.75618	4.90038	4.75618	4.82772	4.98228	4.94693	4.88919	4.86317	4.82688	4.82861	5.01008	4.78816	5.02013	4.71957	ENSMUSG00000007837	Prrg2
7.26527	7.41131	7.26527	7.41131	7.45203	7.38251	7.49662	7.47046	7.42577	7.18828	7.51508	7.46115	7.33571	7.50464	7.63167	ENSMUSG00000007850	Hnrnph1
6.01691	5.87619	6.01691	5.87619	5.92118	5.90335	5.99062	5.98913	5.98917	5.98898	5.9223	5.75173	5.81167	5.56263	5.90143	ENSMUSG00000007867	Ift43
6.58323	6.80522	6.58323	6.80522	6.48993	6.33911	6.37939	6.29441	7.27831	7.04335	7.07545	6.44232	6.73315	6.59769	6.56277	ENSMUSG00000007872	Id3
6.76461	6.76064	6.76461	6.76064	6.83438	6.76201	6.94581	6.91846	6.72898	6.67632	6.90006	6.89393	6.8787	6.74119	6.98011	ENSMUSG00000007880	Arid1a
9.40785	9.4236	9.40785	9.4236	9.59706	9.68102	9.67417	9.75693	9.61636	9.47339	9.6311	9.66359	9.66397	9.58119	9.5024	ENSMUSG00000007891	Ctsd
12.2606	12.1245	12.2606	12.1245	12.12	12.4446	12.1825	12.1725	12.2084	12.2998	12.2141	12.1802	12.4224	12.1643	12.1413	ENSMUSG00000007892	Rplp1
2.57387	2.5669	2.57387	2.5669	2.63685	2.65487	2.61623	2.42937	2.67542	2.63644	2.61616	2.72788	2.5257	2.60259	2.67042	ENSMUSG00000007944	Ttc9b
4.59888	4.46833	4.59888	4.46833	4.32658	4.44697	4.45908	4.16453	4.54966	4.61155	4.28458	4.56287	4.63415	4.5149	4.24043	ENSMUSG00000007950	Abhd8
4.67353	4.40031	4.67353	4.40031	4.44914	4.31221	4.273	4.27274	4.40032	4.41729	4.34694	4.29372	4.40248	4.31807	4.31249	ENSMUSG00000007987	Ift22
5.34119	5.50531	5.34119	5.50531	5.38433	5.41155	5.36298	5.44286	5.18243	5.21031	5.43845	5.18883	5.16069	5.22877	5.41008	ENSMUSG00000008035	Mid1ip1
7.66385	7.57482	7.66385	7.57482	7.57621	7.58437	7.68464	7.53177	7.62279	7.68579	7.60959	7.60482	7.65311	7.66116	7.53069	ENSMUSG00000008036	Ap2s1
2.64628	2.54766	2.64628	2.54766	2.58743	2.56403	2.62815	2.4784	2.74699	2.49949	2.65029	2.63953	2.70839	2.63947	2.59835	ENSMUSG00000008090	Fgfrl1
2.88438	2.93536	2.88438	2.93536	2.8243	2.90902	3.09622	2.83175	2.88725	3.04449	3.02405	3.00359	3.07007	2.97946	2.94532	ENSMUSG00000008129	4930432K21Rik
7.943	8.07217	7.943	8.07217	8.12057	7.96121	8.09534	8.00843	7.73688	7.75323	7.87087	7.84744	7.8484	7.95247	8.01122	ENSMUSG00000008140	Emc10
4.13832	4.07302	4.13832	4.07302	3.94539	3.90523	4.09384	3.77313	3.94039	4.05328	4.00881	3.8759	3.90626	3.73451	3.84116	ENSMUSG00000008153	Clstn3
6.36846	6.45993	6.36846	6.45993	6.19484	6.31267	6.13809	6.08737	6.36904	6.27133	6.08	6.16715	6.3526	6.44156	6.18735	ENSMUSG00000008167	Fbxw9
6.31451	6.3356	6.31451	6.3356	6.28841	6.32801	6.51545	6.52853	6.45622	6.33941	6.56572	6.59288	6.44722	6.67503	6.65822	ENSMUSG00000008200	Fnbp4
5.90021	5.89416	5.90021	5.89416	5.64024	5.87165	5.89833	5.77606	5.87256	5.93234	5.68758	6.00012	6.1806	6.02808	5.82032	ENSMUSG00000008206	Cers4
4.40817	4.49952	4.40817	4.49952	4.61217	4.48566	4.52899	4.5887	4.44589	4.29981	4.47704	4.5312	4.44807	4.61824	4.37499	ENSMUSG00000008226	Scrn3
8.1134	7.87554	8.1134	7.87554	8.10244	7.78807	7.71247	7.94327	7.71163	7.83216	7.77588	7.81689	7.93843	7.76617	7.73998	ENSMUSG00000008301	Phax
4.40649	4.22129	4.40649	4.22129	4.38923	4.35936	4.45311	4.43016	4.31026	4.39075	4.48005	4.1991	4.57234	4.43696	4.36231	ENSMUSG00000008305	Tle1
3.0293	3.21128	3.0293	3.21128	2.941	3.02849	2.98609	2.96326	3.05136	2.90688	3.06239	3.12209	3.22377	3.22197	3.00497	ENSMUSG00000008318	Relt
7.32966	7.20413	7.32966	7.20413	7.34325	7.4353	7.3363	7.20904	7.27617	7.39702	7.23462	7.40267	7.28045	7.26517	7.23053	ENSMUSG00000008333	Snrpb2
9.25362	9.54791	9.25362	9.54791	9.54165	9.43037	9.39148	9.694	9.74582	9.09158	9.60988	9.48366	9.57822	9.63102	9.70461	ENSMUSG00000008348	Ubc
7.28751	7.33643	7.28751	7.33643	7.34305	7.14493	7.16527	7.11521	7.22239	7.39131	7.18686	7.03199	7.03337	7.08081	7.11567	ENSMUSG00000008373	Prpf31
5.89174	5.81534	5.89174	5.81534	5.72394	5.82816	5.59732	5.51808	5.94561	6.05385	6.13151	6.05078	6.17298	5.93485	5.86401	ENSMUSG00000008384	Sertad1
6.76775	6.72571	6.76775	6.72571	6.90148	6.9684	7.19099	6.88812	6.87725	6.83026	6.71714	7.04388	6.96501	7.23627	6.93594	ENSMUSG00000008393	Carhsp1
3.60222	3.76657	3.60222	3.76657	3.55044	3.61109	3.5245	3.84859	3.58682	3.6975	3.48297	3.48179	3.66155	3.53378	3.66982	ENSMUSG00000008398	Elk3
3.95831	4.0909	3.95831	4.0909	3.90926	4.07343	4.109	4.05474	4.09683	4.02931	4.10121	4.11592	4.05005	4.04526	3.98903	ENSMUSG00000008429	Herpud2
5.68609	5.68408	5.68609	5.68408	5.54834	5.63206	5.8207	5.7977	5.59145	5.65432	5.95234	5.67731	5.62452	5.84963	5.77081	ENSMUSG00000008435	Rdh13
7.1034	7.15369	7.1034	7.15369	6.59828	6.84902	6.94479	6.58739	6.98476	6.79448	6.86642	6.81444	6.90088	6.84544	6.88183	ENSMUSG00000008450	Nutf2
7.25596	7.35268	7.25596	7.35268	7.50521	7.42263	7.37602	7.51529	7.40299	7.24046	7.22676	7.42006	7.46254	7.30246	7.4617	ENSMUSG00000008475	Arpc5
5.53759	5.53568	5.53759	5.53568	5.31517	5.17386	5.16305	5.08201	5.26564	5.3382	5.41697	5.47438	5.2571	5.47232	5.52503	ENSMUSG00000008489	Elavl2
3.05327	2.95791	3.05327	2.95791	2.84746	2.93046	3.02293	3.03738	3.01248	2.95176	2.98097	2.90297	3.01363	2.84939	2.9254	ENSMUSG00000008540	Mgst1
4.73606	4.71311	4.73606	4.71311	4.76387	4.8793	4.87923	4.61474	4.67837	4.54856	4.77521	4.84591	4.63763	4.7842	4.84948	ENSMUSG00000008575	Nfib
4.91431	4.71444	4.91431	4.71444	4.74426	4.85024	4.73783	4.82641	4.68895	4.68369	4.7856	4.87557	4.98545	4.74938	4.5328	ENSMUSG00000008601	Rab25
7.17559	7.30691	7.17559	7.30691	7.32466	7.39032	7.36643	7.35394	7.32674	7.28027	7.09711	7.31929	7.37363	7.56311	7.32904	ENSMUSG00000008604	Ubqln4
12.753	12.7508	12.753	12.7508	12.7621	12.7688	12.715	12.7784	12.7628	12.7101	12.788	12.8117	12.7651	12.7272	12.7271	ENSMUSG00000008668	Rps18
10.4175	10.1183	10.4175	10.1183	10.1288	10.3262	9.79601	9.99909	10.0553	10.3306	10.0972	9.93725	10.1661	9.83481	9.81919	ENSMUSG00000008682	Rpl10
11.5773	11.4223	11.5773	11.4223	11.4786	11.5424	11.3453	11.4958	11.6043	11.6111	11.5124	11.4325	11.5913	11.2624	11.4801	ENSMUSG00000008683	Rps15a
8.41862	8.42348	8.41862	8.42348	8.27436	8.41989	8.40108	8.17226	8.47792	8.2677	8.2447	8.24301	8.29867	8.47161	8.24935	ENSMUSG00000008690	Ncaph2
4.85742	5.04202	4.85742	5.04202	5.26151	5.15825	5.22894	5.14337	4.98708	5.04902	5.15413	5.19819	5.28379	5.15888	5.22391	ENSMUSG00000008730	Hipk1
2.952	2.85496	2.952	2.85496	3.0121	2.84806	2.91095	2.99625	2.84527	2.92967	3.04432	2.98281	2.97153	3.00575	2.79688	ENSMUSG00000008734	Gprc5b
5.66595	5.84648	5.66595	5.84648	6.07855	5.67318	5.96854	5.76505	5.93275	5.69592	6.03199	5.88651	6.02299	5.75281	6.11792	ENSMUSG00000008763	Man1a2
6.55693	6.41029	6.55693	6.41029	6.54803	6.45837	6.46796	6.46581	6.60651	6.52689	6.62281	6.55334	6.61611	6.83923	6.46865	ENSMUSG00000008822	Acyp1
5.91447	6.17352	5.91447	6.17352	5.95417	6.14126	6.29727	6.25879	6.11174	6.29678	6.36272	6.3812	6.24668	6.40027	6.21805	ENSMUSG00000008855	Hdac5
7.61675	7.92496	7.61675	7.92496	7.38395	7.60112	7.77427	7.48616	7.77901	7.5623	7.71173	7.65978	7.81826	7.85	7.5978	ENSMUSG00000008859	Rala
8.3094	8.1635	8.3094	8.1635	7.93108	8.05327	8.17642	7.86702	8.19664	8.07079	7.91169	8.07203	8.09317	7.96276	7.90677	ENSMUSG00000008892	Vdac3
7.28363	7.42574	7.28363	7.42574	7.25259	7.3503	7.34211	7.44068	7.28164	7.34163	7.19354	7.44928	7.29403	7.3518	7.37304	ENSMUSG00000008958	Vps72
6.25039	6.30784	6.25039	6.30784	6.32244	6.29742	6.31823	6.27413	6.263	6.34698	6.28475	6.43839	6.31617	6.41534	6.28732	ENSMUSG00000008976	Gabpa
4.32362	4.43824	4.32362	4.43824	4.46573	4.26723	4.33386	4.53729	4.04986	4.09046	4.28324	4.18226	4.56633	4.50725	4.28291	ENSMUSG00000008999	Bmp7
9.62877	9.5786	9.62877	9.5786	9.46151	9.53926	9.40903	9.44791	9.60521	9.65406	9.60902	9.64694	9.66066	9.54684	9.52864	ENSMUSG00000009013	Dynll1
5.03581	4.71573	5.03581	4.71573	4.74467	4.61894	4.75261	4.86114	4.8326	4.85933	5.00947	4.62106	5.00654	4.98489	4.76716	ENSMUSG00000009030	Pdcl
5.07265	5.04638	5.07265	5.04638	5.00163	4.99909	4.81035	5.15118	5.42875	5.18939	4.97166	5.01246	5.20528	5.1946	4.84575	ENSMUSG00000009035	Tmem184b
7.04031	7.06894	7.04031	7.06894	7.20429	7.23507	7.24815	6.99591	6.95666	7.0515	7.14438	7.12622	7.09942	6.78537	7.22329	ENSMUSG00000009073	Nf2
1.49135	1.52108	1.49135	1.52108	1.55718	1.52386	1.50548	1.69866	1.53133	1.56834	1.56659	1.70115	1.66504	1.63692	1.66115	ENSMUSG00000009075	Cabp7
3.73297	3.77252	3.73297	3.77252	3.99094	3.85533	3.81418	3.97736	3.90728	3.96495	3.92419	3.91209	3.71577	3.94171	3.83212	ENSMUSG00000009076	Zmat5
9.14074	9.3011	9.14074	9.3011	9.08652	9.12374	9.17617	9.21615	9.0052	9.13814	9.1437	9.12735	9.06338	9.07055	9.28582	ENSMUSG00000009079	Ewsr1
6.44909	6.53745	6.44909	6.53745	6.55892	6.4649	6.50526	6.49743	6.52467	6.68843	6.54441	6.57181	6.55892	6.56041	6.47477	ENSMUSG00000009090	Ap1b1
1.74839	1.71227	1.74839	1.71227	1.71735	1.74575	1.81105	1.858	1.757	1.76824	1.79707	1.81947	1.6379	1.71592	1.66057	ENSMUSG00000009092	Derl3
5.68886	5.64137	5.68886	5.64137	5.49062	5.6736	5.57394	5.68488	5.42182	5.63525	5.55223	5.64093	5.65539	5.43187	5.5993	ENSMUSG00000009112	Bcl2l13
7.02418	6.96319	7.02418	6.96319	7.18984	6.98439	7.08013	7.34867	7.47121	7.22616	7.00641	7.31407	7.10004	7.10636	7.25153	ENSMUSG00000009145	Dqx1
5.29416	5.42891	5.29416	5.42891	5.28485	5.06127	5.18049	5.35034	5.27903	5.13543	5.19454	5.22777	5.22609	5.1846	5.13931	ENSMUSG00000009207	Lnpk
3.39404	3.29959	3.39404	3.29959	3.55484	3.31005	3.37369	3.46736	3.39252	3.50403	3.47012	3.50745	3.56891	3.59151	3.54284	ENSMUSG00000009248	Ascl2
7.29931	7.42199	7.29931	7.42199	7.53505	7.63674	7.69676	7.62192	7.60784	7.59109	7.7312	7.76555	7.71634	7.8616	7.62178	ENSMUSG00000009291	Pttg1ip
2.16124	2.21666	2.16124	2.21666	2.2851	2.20882	2.12241	2.28573	2.06444	2.18893	2.19982	2.1762	2.08888	2.27894	2.22046	ENSMUSG00000009292	Trpm2
6.17714	6.34084	6.17714	6.34084	6.28743	6.29973	6.28036	6.23492	6.33649	6.3725	6.33765	6.38996	6.37305	6.44845	6.35083	ENSMUSG00000009293	Ube2g2
1.95242	2.0101	1.95242	2.0101	2.01724	1.97453	1.97885	2.08372	2.00897	1.99689	1.92961	1.96023	2.11673	2.15399	1.89072	ENSMUSG00000009376	Met
4.73132	4.83134	4.73132	4.83134	4.73789	4.74401	4.82308	4.60147	4.7402	4.76	4.7659	4.85473	5.00279	4.80323	4.79496	ENSMUSG00000009406	Elk1
5.38018	5.57211	5.38018	5.57211	5.87613	5.56064	5.71282	6.10355	5.56687	5.40593	5.71733	5.7976	5.74657	5.49363	5.97618	ENSMUSG00000009418	Nav1
7.2926	7.03235	7.2926	7.03235	7.29178	7.2613	7.34915	7.2808	7.21645	7.23263	7.39662	7.32498	7.24575	7.22616	7.25715	ENSMUSG00000009470	Tnpo1
7.32666	7.2666	7.32666	7.2666	7.22666	7.16067	7.17936	7.0753	7.19745	7.10081	7.18937	7.16672	7.06473	7.1419	7.20556	ENSMUSG00000009535	Rnmt
8.29291	8.27676	8.29291	8.27676	8.42966	8.38068	8.17662	8.36626	8.20379	8.35493	8.2127	8.34546	8.33831	8.41879	8.24445	ENSMUSG00000009549	Srp14
5.34869	5.66899	5.34869	5.66899	5.58602	5.59301	5.56424	5.63228	5.81514	5.85177	5.82527	5.62865	5.74243	5.48547	5.66976	ENSMUSG00000009555	Cdk9
5.46136	5.6654	5.46136	5.6654	5.30671	5.50504	5.55221	5.51912	5.6884	5.71793	5.64941	5.56794	5.53258	5.56941	5.43231	ENSMUSG00000009563	Tor2a
6.68949	6.91208	6.68949	6.91208	6.61769	6.79109	6.69175	6.69461	6.76313	7.07087	7.05474	6.67078	6.77262	6.80412	6.5928	ENSMUSG00000009566	Fpgs
4.33136	4.50259	4.33136	4.50259	4.61805	4.35785	4.60169	4.5193	4.44711	4.48052	4.6762	4.66004	4.51028	4.31447	4.49716	ENSMUSG00000009569	Mrtfb
8.03814	7.99226	8.03814	7.99226	7.9529	7.65711	7.96924	7.85656	8.14022	7.67838	7.81268	7.81568	7.56482	7.8272	7.90338	ENSMUSG00000009575	Cbx5
7.97266	7.95629	7.97266	7.95629	8.04006	7.95959	7.96336	7.88201	8.20665	7.90706	8.13402	7.97227	8.01834	8.05263	7.99913	ENSMUSG00000009585	Apobec3
3.57217	3.5874	3.57217	3.5874	3.86074	3.66855	3.67723	3.73342	3.53288	3.67062	3.74709	3.75844	3.71998	3.64924	3.72736	ENSMUSG00000009621	Vav2
2.52049	2.54441	2.52049	2.54441	2.5532	2.46838	2.55842	2.55781	2.65215	2.63331	2.65964	2.68476	2.71186	2.65387	2.77873	ENSMUSG00000009628	Tex15
5.77917	5.86967	5.77917	5.86967	5.72922	5.58807	5.75155	5.60608	5.70941	5.61097	5.60954	5.58397	5.89286	5.64659	5.65617	ENSMUSG00000009630	Ppp2cb
5.72464	5.62967	5.72464	5.62967	6.33141	6.22121	6.28776	6.31609	5.84203	5.42547	5.53564	5.8122	5.57278	5.53515	6.30791	ENSMUSG00000009633	G0s2
6.33443	6.09387	6.33443	6.09387	6.21695	6.11924	6.29018	6.19706	6.09475	6.25243	6.00729	6.00891	6.14443	6.20018	6.10811	ENSMUSG00000009640	Dmap1
5.87687	5.82863	5.87687	5.82863	5.48346	5.83067	5.95959	5.68098	5.79407	5.54121	5.73213	5.61037	5.78888	5.66951	5.6528	ENSMUSG00000009647	Mcu
1.75509	1.90547	1.75509	1.90547	1.85227	1.77077	1.81189	1.89099	1.97532	1.83701	1.88941	1.75398	1.89289	1.75865	1.86731	ENSMUSG00000009670	Tex11
3.65463	3.95609	3.65463	3.95609	3.68558	3.69357	3.61131	3.66013	3.74364	3.76189	3.73543	3.5298	3.77954	3.67538	3.78609	ENSMUSG00000009681	Bcr
3.57141	3.69584	3.57141	3.69584	3.79189	3.51932	3.73432	3.65613	4.01839	3.96596	3.79849	3.8252	3.88614	3.84859	3.7948	ENSMUSG00000009687	Fxyd5
2.56345	2.64825	2.56345	2.64825	2.74644	2.56039	2.66857	2.7589	2.61937	2.66529	2.6657	2.75665	2.64182	2.70268	2.73869	ENSMUSG00000009731	Kcnd1
4.00506	4.16836	4.00506	4.16836	4.1412	4.17172	4.12497	4.25177	4.33345	4.23476	4.16523	4.10103	4.14837	4.33674	4.03355	ENSMUSG00000009733	Tfcp2
4.76023	4.87946	4.76023	4.87946	4.78842	4.63358	4.70054	4.7271	4.76581	4.74643	4.86414	4.73679	4.76826	5.09782	4.85905	ENSMUSG00000009741	Ubp1
3.40275	3.57856	3.40275	3.57856	3.62259	3.43304	3.43724	3.61994	3.65497	3.59082	3.63302	3.3336	3.44254	3.55783	3.49105	ENSMUSG00000009772	Nuak2
4.86083	5.08863	4.86083	5.08863	5.04955	4.83084	5.07609	4.98373	5.09194	5.10448	5.02219	5.10796	4.77209	4.92377	4.8958	ENSMUSG00000009828	Cilk1
10.084	10.0105	10.084	10.0105	9.9526	10.0436	10.0788	9.88403	9.93686	9.82027	10.0601	9.91913	9.97082	9.90806	9.97634	ENSMUSG00000009863	Sdhb
1.90461	1.9972	1.90461	1.9972	1.93922	1.89143	1.92807	1.84332	1.94955	1.96165	1.91428	2.0807	1.95012	1.93413	1.94677	ENSMUSG00000009876	Cox4i2
6.8587	6.84168	6.8587	6.84168	6.88021	6.63195	6.54707	6.88133	6.61236	6.80352	6.62065	6.62383	6.62237	6.59022	6.61135	ENSMUSG00000009894	Snap47
5.87483	5.85592	5.87483	5.85592	6.46213	5.92878	5.93264	6.36219	5.89646	5.8754	5.9568	6.19442	6.17894	6.31769	6.15032	ENSMUSG00000009905	Kdsr
6.5244	6.75383	6.5244	6.75383	7.04364	6.42313	6.57282	6.90548	6.71679	6.6029	6.68183	6.61822	6.60508	6.73268	6.84258	ENSMUSG00000009907	Vps4b
10.9418	10.7289	10.9418	10.7289	10.8312	11.0072	10.8401	10.7349	10.7861	10.8553	10.8123	10.7882	10.8919	10.7599	10.742	ENSMUSG00000009927	Rps25
4.47201	4.28589	4.47201	4.28589	4.33359	4.58732	4.54546	4.51735	4.67464	4.60315	4.57596	4.43906	4.39256	4.44701	4.59766	ENSMUSG00000009995	Taz
5.38924	5.09751	5.38924	5.09751	5.33149	5.22136	5.46914	5.30743	5.47849	5.27656	5.30785	5.25131	5.2396	5.10251	5.37823	ENSMUSG00000010025	Aldh3a2
5.09112	5.1949	5.09112	5.1949	5.15675	5.23101	5.23155	5.18891	5.12108	5.0926	4.95484	5.11576	5.11172	5.23736	5.13137	ENSMUSG00000010045	Tmem115
5.85307	5.98597	5.85307	5.98597	5.73807	5.74859	5.89499	5.7878	5.91328	5.92973	5.89254	5.97386	5.80063	5.97388	5.86208	ENSMUSG00000010047	Hyal2
5.31509	5.31903	5.31509	5.31903	5.10388	5.26583	5.10055	5.33209	5.17294	5.19706	5.2046	5.16682	5.07923	5.24193	5.18207	ENSMUSG00000010048	Ifrd2
3.83188	3.69201	3.83188	3.69201	3.73674	3.76623	3.76686	3.74658	3.44905	3.52572	3.74686	3.5813	3.51265	3.64851	3.70993	ENSMUSG00000010051	Hyal1
5.27126	5.20761	5.27126	5.20761	5.332	5.23682	5.1519	5.36118	5.20724	5.29197	5.2886	5.28817	5.07694	5.27968	5.20473	ENSMUSG00000010054	Tusc2
5.51654	5.48608	5.51654	5.48608	5.50858	5.53267	5.67119	5.53657	5.75002	5.60089	5.48561	5.6418	5.6835	5.48677	5.58121	ENSMUSG00000010057	Nprl2
2.48901	2.57499	2.48901	2.57499	2.49069	2.53222	2.66149	2.70692	2.59198	2.51188	2.57183	2.6073	2.54937	2.55524	2.58759	ENSMUSG00000010066	Cacna2d2
2.7928	2.75471	2.7928	2.75471	2.85569	2.91993	2.83959	2.65248	2.75631	2.88338	2.84948	2.87753	2.88539	2.98482	2.81712	ENSMUSG00000010067	Rassf1
10.1956	10.2032	10.1956	10.2032	10.1892	10.064	9.96113	10.099	10.0761	10.0203	9.91746	10.013	10.0428	9.8013	10.015	ENSMUSG00000010095	Slc3a2
8.34078	8.36481	8.34078	8.36481	8.27501	8.31784	8.35433	8.20613	8.37357	8.361	8.30666	8.27022	8.27513	8.29312	8.3025	ENSMUSG00000010097	Nxf1
6.14461	6.0951	6.14461	6.0951	5.99193	6.22945	6.16986	6.09196	6.17181	6.29173	6.31304	6.10428	5.89578	6.01104	6.04678	ENSMUSG00000010110	Stx5a
3.23501	3.11949	3.23501	3.11949	3.02559	2.81635	2.92386	2.99314	2.87821	2.81748	2.78585	2.97576	2.94312	2.87014	3.05489	ENSMUSG00000010122	Slc47a1
5.83125	5.87918	5.83125	5.87918	5.6259	5.51069	5.56067	5.8571	5.70204	5.6032	5.75623	5.78039	5.71467	5.63114	5.86049	ENSMUSG00000010205	Raver1
6.46059	6.6397	6.46059	6.6397	6.49482	6.40745	6.51436	6.55247	6.59605	6.81771	6.55391	6.7163	6.66358	6.77906	6.55908	ENSMUSG00000010277	2610507B11Rik
5.07441	4.93477	5.07441	4.93477	5.18911	4.89825	4.95801	5.15602	4.90013	4.86433	4.84602	4.88402	4.7503	4.8344	4.83456	ENSMUSG00000010290	AI597479
2.31992	2.10104	2.31992	2.10104	2.23294	2.15304	2.23647	2.34141	2.09615	2.3168	2.25383	2.06942	2.29569	2.28673	2.11713	ENSMUSG00000010307	Tmem86a
5.46154	5.52438	5.46154	5.52438	5.10138	4.89419	5.25195	5.30789	5.73703	5.62547	5.45581	5.2168	5.31798	5.07334	5.25555	ENSMUSG00000010342	Tex14
4.92242	4.71863	4.92242	4.71863	4.74804	4.90228	4.81116	4.72562	4.90973	4.97157	4.72567	4.81981	4.66163	4.69056	4.88482	ENSMUSG00000010358	Ifi35
7.74669	7.77878	7.74669	7.77878	8.17496	7.99948	7.8485	7.9369	7.60625	7.84291	7.77702	7.79242	7.73816	8.09089	7.91431	ENSMUSG00000010362	Rdm1
9.22882	9.08424	9.22882	9.08424	9.17063	9.193	9.20758	9.15387	9.10534	9.28401	9.05478	9.16304	9.10889	9.23413	9.12713	ENSMUSG00000010376	Nedd8
5.53559	5.38684	5.53559	5.38684	5.56105	5.42756	5.78117	5.6329	5.58919	5.63799	5.62953	5.66159	5.72047	5.7197	5.72671	ENSMUSG00000010392	Gosr1
9.01154	8.91212	9.01154	8.91212	8.79873	8.84279	8.69161	8.77212	8.89215	8.95746	8.75272	8.74428	8.88961	8.66523	8.70658	ENSMUSG00000010406	Mrpl52
5.40386	5.46173	5.40386	5.46173	5.80913	5.80952	5.54452	5.64549	5.52558	5.28468	5.539	5.68528	5.76968	5.85398	5.78304	ENSMUSG00000010453	Kansl3
7.22392	7.03869	7.22392	7.03869	7.15287	7.21546	7.20882	7.18136	7.00955	7.06085	7.11793	6.99344	7.21341	7.0318	7.17577	ENSMUSG00000010517	Faf1
1.80537	1.95313	1.80537	1.95313	1.83878	1.74202	1.86575	1.83715	1.86627	1.78847	1.83577	1.8624	1.84428	1.85816	1.88519	ENSMUSG00000010538	Tsacc
6.41991	6.36961	6.41991	6.36961	6.38822	6.12215	6.15835	6.18654	6.12781	6.45992	6.20663	6.18716	6.08415	6.16167	6.31561	ENSMUSG00000010554	Mettl16
4.77417	4.62441	4.77417	4.62441	4.65217	4.70759	4.62547	4.91335	4.88289	4.73626	4.65213	4.99063	5.10475	4.7143	4.79658	ENSMUSG00000010592	Dazl
7.43506	7.33493	7.43506	7.33493	7.52534	7.62594	7.4359	7.39349	7.42079	7.42308	7.4607	7.48175	7.42881	7.79114	7.36615	ENSMUSG00000010607	Pigyl
8.86734	8.79413	8.86734	8.79413	8.76113	8.84708	8.8151	8.65716	8.78259	8.83758	8.77453	8.93896	8.83356	8.87509	9.00667	ENSMUSG00000010608	Rbm25
4.6693	4.8179	4.6693	4.8179	4.48178	4.76728	4.80161	4.78908	4.84393	4.9504	4.80475	4.93866	4.84648	4.8765	4.84429	ENSMUSG00000010609	Psen2
4.32028	4.47814	4.32028	4.47814	4.3494	4.49347	4.21242	4.44869	4.32717	4.49649	4.46439	4.44569	4.29779	4.2703	4.3476	ENSMUSG00000010651	Acaa1b
2.7272	2.89148	2.7272	2.89148	2.66681	2.67782	2.80627	2.63137	2.8615	2.94852	2.87321	2.75348	2.71708	2.77737	2.77564	ENSMUSG00000010660	Plcd1
7.11882	7.21861	7.11882	7.21861	7.01909	7.23583	6.88775	7.01344	6.97394	7.00189	6.73511	7.0277	7.16275	6.88876	6.80492	ENSMUSG00000010663	Fads1
3.57257	3.66564	3.57257	3.66564	3.7609	3.69353	3.76859	3.61135	3.74431	3.46302	3.81098	3.59422	3.71217	3.64511	3.59624	ENSMUSG00000010721	Lmbr1
8.24043	8.38735	8.24043	8.38735	8.6304	8.44607	8.73091	8.70118	8.55372	8.44516	8.4625	8.31625	8.20126	8.04707	8.54266	ENSMUSG00000010755	Cars
6.21862	6.10198	6.21862	6.10198	6.99324	6.35016	6.35299	7.52972	6.1608	6.57739	6.68689	6.54954	6.41144	6.59449	7.17202	ENSMUSG00000010760	Phlda2
6.56494	6.57843	6.56494	6.57843	6.857	6.90267	6.61672	6.77056	6.94919	6.81433	6.50433	7.12189	7.07845	6.96028	6.66941	ENSMUSG00000010830	Kdelr3
6.24871	6.15082	6.24871	6.15082	6.48953	6.35352	6.0297	6.14338	6.13596	6.27953	6.17569	6.12092	6.04546	6.03657	5.95823	ENSMUSG00000010911	Apip
6.15954	6.26448	6.15954	6.26448	6.15768	6.20729	6.28041	6.22637	6.1253	6.15123	6.11433	6.11786	6.19547	6.0229	6.12278	ENSMUSG00000010914	Pdhx
6.29966	6.36947	6.29966	6.36947	5.9022	6.0034	5.91302	5.93698	6.20281	6.20883	6.02221	5.90265	6.03021	5.91906	5.87139	ENSMUSG00000010936	Vac14
4.07828	3.96136	4.07828	3.96136	3.87255	4.24735	4.21074	3.99123	4.14502	3.99744	4.20195	3.9688	4.08322	4.02153	4.13532	ENSMUSG00000011096	Akt1s1
8.87353	8.93527	8.87353	8.93527	9.0511	9.0225	9.11016	8.971	8.95963	8.84345	8.9176	9.08574	9.14584	8.99923	9.07964	ENSMUSG00000011114	Tbrg1
4.45599	4.66552	4.45599	4.66552	4.69476	4.42817	4.80494	5.41788	4.90036	4.81457	4.84947	4.53633	4.58309	4.56636	4.37659	ENSMUSG00000011148	Adssl1
4.30281	4.3314	4.30281	4.3314	4.30818	4.30653	4.30603	4.30365	4.409	4.29411	4.34248	4.45254	4.38129	4.31558	4.27552	ENSMUSG00000011158	Brf1
5.235	5.13571	5.235	5.13571	5.27822	5.2208	5.11661	5.16062	5.1822	5.17229	5.17894	5.30256	5.15061	5.09902	5.22335	ENSMUSG00000011179	Odc1
6.09886	5.95794	6.09886	5.95794	6.04427	5.89113	5.753	6.1818	6.21626	6.32718	6.03417	5.8535	5.94751	5.7583	6.00855	ENSMUSG00000011254	Thg1l
5.99173	6.15207	5.99173	6.15207	5.98875	6.06794	6.00071	5.94608	5.92064	6.23321	6.34799	5.86558	5.85573	6.07577	5.92023	ENSMUSG00000011256	Adam19
7.2874	7.58753	7.2874	7.58753	7.7843	7.66063	7.94255	8.01426	7.41781	7.43177	7.69644	7.70812	7.75846	7.83507	7.83617	ENSMUSG00000011257	Pabpc4
1.57019	1.53491	1.57019	1.53491	1.50574	1.60306	1.55606	1.5352	1.67895	1.68666	1.80619	1.56549	1.5686	1.62531	1.65451	ENSMUSG00000011263	Exoc3l2
7.05256	7.28755	7.05256	7.28755	6.88901	7.39802	7.24419	7.05848	6.93024	6.94567	6.97794	6.99794	7.1416	6.8397	6.97971	ENSMUSG00000011267	Zfp296
7.19317	6.9521	7.19317	6.9521	6.86531	6.96206	7.05131	6.79715	7.02746	6.9537	6.86581	6.91473	7.01279	6.94191	6.80539	ENSMUSG00000011306	Sugp1
3.85722	3.91707	3.85722	3.91707	4.01092	3.79633	3.91962	3.96759	3.96402	3.99027	3.89354	3.93655	3.96586	3.90359	3.92279	ENSMUSG00000011349	Dmrtc2
5.48638	5.30562	5.48638	5.30562	5.42947	5.34788	5.23956	5.34083	5.24343	5.16653	5.43031	5.41036	5.35911	5.59271	5.42463	ENSMUSG00000011382	Dhdh
1.79622	1.85427	1.79622	1.85427	1.7974	1.77916	1.85625	1.91661	1.85703	1.98674	1.85087	1.73865	1.76541	1.90099	1.80927	ENSMUSG00000011427	Zfp790
4.26092	4.28939	4.26092	4.28939	4.05936	4.0855	4.0865	4.11318	4.12236	4.49864	4.26467	3.98181	4.22698	4.33009	4.11341	ENSMUSG00000011589	Fsd1
6.02823	6.07065	6.02823	6.07065	5.95477	6.10565	5.96426	5.94705	5.92841	6.05312	6.12093	5.9493	6.14665	6.43286	5.97882	ENSMUSG00000011752	Pgam1
5.59174	5.57479	5.59174	5.57479	5.2948	5.47307	5.54054	5.26422	5.43641	5.50513	5.37604	5.40694	5.50057	5.33937	5.44206	ENSMUSG00000011831	Evi5
2.93733	2.83815	2.93733	2.83815	2.91012	2.76572	2.92929	2.81292	3.0559	2.83249	2.8065	2.80014	2.82928	2.84193	2.77849	ENSMUSG00000011832	Evi5l
3.85277	3.81178	3.85277	3.81178	3.9091	3.90817	3.97402	3.728	3.91162	3.92645	3.66709	3.83159	3.97959	3.85755	3.76104	ENSMUSG00000011837	Snapc2
6.26065	6.07653	6.26065	6.07653	5.9872	6.04602	6.16548	6.1613	6.12576	6.282	6.19739	6.17625	6.18843	5.97191	6.08542	ENSMUSG00000011877	Git1
6.40516	6.34326	6.40516	6.34326	6.4947	6.51835	6.4563	6.43333	6.50291	6.43628	6.38053	6.39029	6.40458	6.33722	6.28594	ENSMUSG00000011884	Gltp
5.91729	6.01422	5.91729	6.01422	5.87026	5.7351	5.83681	5.81978	5.92346	5.8256	5.85026	5.83442	5.83256	5.88659	5.80387	ENSMUSG00000011958	Bnip2
4.70171	4.67921	4.70171	4.67921	4.64237	4.60553	4.76953	4.60376	4.9333	4.68929	4.68951	4.74635	4.87735	4.77191	4.55322	ENSMUSG00000011960	Ccnt1
4.89868	4.79059	4.89868	4.79059	4.92646	5.02093	5.02594	4.98965	5.18697	4.90669	4.86414	4.88858	5.15781	4.85319	4.98052	ENSMUSG00000012076	Brms1l
5.73246	5.94486	5.73246	5.94486	5.83443	5.89323	5.75196	5.85327	6.00266	5.8977	5.91453	5.98842	5.83109	6.09575	5.85504	ENSMUSG00000012114	Med15
4.25451	4.30644	4.25451	4.30644	4.21036	4.24854	4.1974	4.27447	4.2894	4.53453	4.55759	4.36607	4.30694	4.32711	4.31002	ENSMUSG00000012117	Dhdds
5.34045	5.37712	5.34045	5.37712	5.18611	5.23052	5.26061	5.33647	5.2674	5.30678	5.49156	5.27107	5.23658	5.15076	5.23098	ENSMUSG00000012123	Crybg2
3.85864	3.76744	3.85864	3.76744	3.96077	3.77811	3.75135	3.75486	3.79449	3.84541	3.85999	3.83505	3.68668	3.76824	3.85398	ENSMUSG00000012126	Ubxn11
6.1879	6.45072	6.1879	6.45072	6.38208	6.21782	6.50269	6.45653	6.33402	6.29669	6.09062	6.37667	6.29616	6.46535	6.3754	ENSMUSG00000012296	Tjap1
9.34564	9.36037	9.34564	9.36037	9.39071	9.45239	9.69202	9.46466	9.44949	9.36485	9.47744	9.4878	9.42738	9.46369	9.57424	ENSMUSG00000012396	Nanog
9.14848	9.13966	9.14848	9.13966	9.18743	9.26719	9.01037	9.09026	9.09131	9.07069	9.12851	9.06375	9.1544	8.90242	9.03362	ENSMUSG00000012405	Rpl15
7.19049	6.98125	7.19049	6.98125	7.1276	7.07726	7.09594	7.00155	7.19984	7.3551	7.11405	7.06233	6.8458	7.16466	6.9992	ENSMUSG00000012422	Tmem167
4.98527	4.82101	4.98527	4.82101	4.71959	5.0138	4.87038	4.93312	4.98824	5.07111	4.8922	4.83309	5.00289	4.82217	4.84972	ENSMUSG00000012429	Mplkip
6.87704	6.90364	6.87704	6.90364	6.88968	6.6848	6.95566	6.8248	6.86726	6.83064	7.03016	6.76784	6.71222	6.84952	6.93172	ENSMUSG00000012443	Kif11
6.67329	6.5232	6.67329	6.5232	6.51198	6.65454	6.35589	6.58765	6.34304	6.75323	6.49267	6.54496	6.60252	6.25033	6.28901	ENSMUSG00000012483	Rpa3
7.30309	7.31863	7.30309	7.31863	7.19796	7.43226	7.14168	7.19915	7.14118	7.41813	7.24332	7.02206	7.30131	7.22377	7.24402	ENSMUSG00000012535	Tnpo3
3.30731	3.23988	3.30731	3.23988	3.31046	3.29969	3.37354	3.38241	3.41864	3.26342	3.53371	3.39168	3.45567	3.30289	3.5469	ENSMUSG00000012609	Ttll5
4.20573	4.14081	4.20573	4.14081	4.1878	4.10374	4.10438	4.09903	4.15858	4.12154	4.16502	4.23611	3.97554	4.13321	4.17968	ENSMUSG00000012640	Zfp715
2.77135	2.82164	2.77135	2.82164	2.7737	2.71172	2.64562	2.83619	2.87504	2.77499	2.73047	2.7453	2.70776	2.84026	2.78879	ENSMUSG00000012705	Retn
13.265	13.1788	13.265	13.1788	13.2161	13.2196	13.132	13.201	13.2491	13.2114	13.2093	13.1788	13.2083	13.11	13.0944	ENSMUSG00000012848	Rps5
6.21997	6.17021	6.21997	6.17021	5.98116	6.02596	5.99283	6.14592	5.87044	5.88588	5.85849	5.97997	6.32727	6.07201	5.95116	ENSMUSG00000013033	Adgrl1
4.16951	4.17586	4.16951	4.17586	4.14987	4.18736	4.19478	4.29527	4.13164	4.09634	4.18537	4.24572	4.43073	4.35583	4.21816	ENSMUSG00000013076	Amotl1
7.93146	7.9165	7.93146	7.9165	8.10316	8.06035	7.96062	7.89126	8.00394	7.87591	8.06689	8.01375	8.01371	8.01869	8.13306	ENSMUSG00000013089	Etv5
6.21454	6.52256	6.21454	6.52256	6.09106	6.1471	6.02345	6.1473	6.34845	6.44549	6.18828	6.33165	6.20927	6.2677	6.27509	ENSMUSG00000013150	Gfod2
5.84543	5.878	5.84543	5.878	5.62955	5.62088	5.54972	5.66775	5.62906	5.79642	5.60497	5.59927	5.5514	5.7141	5.44732	ENSMUSG00000013155	Enkd1
7.82796	8.0143	7.82796	8.0143	7.5451	7.60399	7.80877	7.48786	7.92509	7.75207	7.77274	7.97104	7.84147	7.84315	7.53578	ENSMUSG00000013160	Atp6v0d1
6.84941	6.90023	6.84941	6.90023	6.5743	6.58628	6.68168	6.93042	6.84015	6.30034	6.88736	6.64686	6.78695	6.77803	6.69784	ENSMUSG00000013236	Ptprs
4.85992	5.04951	4.85992	5.04951	5.19112	4.87543	5.03055	5.20518	4.92789	4.67633	4.87748	4.84649	4.91763	4.85345	4.86324	ENSMUSG00000013275	Slc41a1
8.59219	8.72646	8.59219	8.72646	8.57684	8.54174	8.67754	8.58495	8.63872	8.71644	8.68463	8.54291	8.60982	8.70898	8.69979	ENSMUSG00000013415	Igf2bp1
2.17744	2.14058	2.17744	2.14058	2.11529	2.17351	2.10662	2.20454	2.14307	2.17445	2.16126	2.1163	2.16647	2.18837	2.18458	ENSMUSG00000013419	Zfp651
6.87184	6.98476	6.87184	6.98476	6.77828	7.07559	7.09357	6.91889	6.98178	7.00885	6.99282	6.97497	7.00504	7.05881	7.09351	ENSMUSG00000013465	Nelfb
2.93669	2.86701	2.93669	2.86701	3.1168	3.06514	3.01813	3.04547	3.06965	3.08557	2.92374	3.02217	3.07082	3.05993	3.02367	ENSMUSG00000013495	Tmem175
2.95603	2.97632	2.95603	2.97632	3.04585	2.88735	2.83661	2.95778	3.12443	3.41055	3.02009	3.00269	3.01072	3.06592	3.04325	ENSMUSG00000013523	Bcas1
4.58196	4.62473	4.58196	4.62473	4.63205	4.53832	4.58739	4.63763	4.62646	4.67302	4.61998	4.54145	4.65617	4.59898	4.57315	ENSMUSG00000013539	Tango2
8.98916	8.94801	8.98916	8.94801	8.74772	8.95014	8.8425	8.82752	8.86212	8.80488	8.83229	8.91126	8.95596	8.79751	9.09287	ENSMUSG00000013593	Ndufs2
6.93246	6.86344	6.93246	6.86344	6.61228	6.73228	6.72554	6.59787	6.82412	6.73749	6.72862	6.76746	6.49868	6.4937	6.54137	ENSMUSG00000013622	Atraid
7.44411	7.60601	7.44411	7.60601	7.78671	7.77731	7.66657	7.88441	7.64531	7.48158	7.6654	7.70543	7.82869	8.00215	7.77937	ENSMUSG00000013629	Cad
4.66012	5.00245	4.66012	5.00245	4.96198	5.01345	4.76511	4.84132	4.82985	4.9052	4.77247	4.98558	4.77833	4.72128	4.791	ENSMUSG00000013646	Sh3bp5l
5.74288	5.9101	5.74288	5.9101	5.70497	5.96168	5.86174	6.00641	5.75102	5.81894	5.76654	5.87848	6.00659	5.85057	5.7714	ENSMUSG00000013662	Atad1
6.20517	6.26575	6.20517	6.26575	6.47347	6.02395	6.5333	6.29956	6.39972	6.33458	6.32476	6.12112	6.37749	6.32287	6.40026	ENSMUSG00000013663	Pten
3.91172	4.01913	3.91172	4.01913	4.08898	3.86287	3.76086	3.97804	3.91397	3.77725	3.96279	3.98667	4.15307	4.07423	3.92278	ENSMUSG00000013698	Pea15a
6.69493	6.57781	6.69493	6.57781	6.48719	6.42489	6.36149	6.46484	6.40751	6.55016	6.48192	6.42884	6.4502	6.40095	6.48365	ENSMUSG00000013701	Timm23
6.49876	6.57958	6.49876	6.57958	6.41088	6.41435	6.45011	6.44763	6.42216	6.62073	6.4125	6.486	6.2956	6.30439	6.36404	ENSMUSG00000013736	Trnt1
7.57505	7.49441	7.57505	7.49441	7.7746	7.99606	8.20627	8.03945	7.88596	8.31344	8.21545	8.55572	8.04374	8.59586	8.21231	ENSMUSG00000013766	Ly6g6e
5.88917	5.95404	5.88917	5.95404	6.06719	6.07456	5.95153	5.96904	6.14739	6.11425	6.23628	6.23466	6.1069	6.26965	6.01691	ENSMUSG00000013787	Ehmt2
7.34508	7.35189	7.34508	7.35189	7.45115	7.19908	7.08956	7.14523	7.30904	7.2738	7.30229	7.10642	7.24485	7.20172	7.25637	ENSMUSG00000013822	Elof1
4.59014	4.63111	4.59014	4.63111	4.46005	4.46363	4.67749	4.47318	4.63563	4.6668	4.63256	4.46465	4.46516	4.52953	4.32425	ENSMUSG00000013833	Med16
4.94506	4.89997	4.94506	4.89997	5.13406	5.31115	5.09416	5.13482	5.05166	5.3804	5.04815	5.02228	5.25249	4.9886	5.05095	ENSMUSG00000013858	Tmem259
3.89253	3.721	3.89253	3.721	3.97143	3.66604	3.8471	3.79828	3.91082	3.74122	3.77774	3.8493	3.82701	3.66264	3.68838	ENSMUSG00000013878	Rnf170
2.83605	2.76872	2.83605	2.76872	2.71872	2.6884	2.76194	2.76409	2.68345	2.77227	2.73053	2.74347	2.87351	2.71597	2.72334	ENSMUSG00000013921	Clip3
2.47522	2.43804	2.47522	2.43804	2.44715	2.3799	2.38402	2.62218	2.43852	2.38084	2.43891	2.49592	2.37273	2.39457	2.3687	ENSMUSG00000013936	Myl2
4.45359	4.56577	4.45359	4.56577	4.65759	4.53955	4.23839	4.45262	4.44135	4.44512	4.56545	4.4729	4.42799	4.56024	4.46108	ENSMUSG00000013997	Nit1
3.43399	3.53058	3.43399	3.53058	3.52092	3.43545	3.59671	3.46764	3.55581	3.47382	3.48206	3.49193	3.46443	3.49465	3.53042	ENSMUSG00000014039	Prdm15
6.54227	6.40847	6.54227	6.40847	6.29918	6.33023	6.40665	6.39087	6.32697	6.24293	6.09921	6.30357	6.14621	6.0215	6.20916	ENSMUSG00000014074	Rnf168
6.45942	6.1548	6.45942	6.1548	6.33753	6.36187	6.3111	6.2888	6.22342	6.16891	6.31309	6.25067	6.40497	6.39681	6.13794	ENSMUSG00000014075	Tctex1d2
4.76097	4.71703	4.76097	4.71703	4.76767	5.03701	4.856	4.7839	4.77474	4.74152	4.72833	4.73238	5.04389	4.85916	4.86549	ENSMUSG00000014077	Chp1
6.05729	6.04683	6.05729	6.04683	6.28486	5.90515	6.00717	6.09916	6.09247	6.15087	6.09119	5.98546	6.1035	5.97377	5.94151	ENSMUSG00000014177	Tvp23b
8.30941	8.42521	8.30941	8.42521	8.23765	8.24784	8.1815	8.28338	8.36667	8.26425	8.3142	8.28277	8.09254	8.15245	8.4274	ENSMUSG00000014195	Dnajc7
1.54324	1.63676	1.54324	1.63676	1.70633	1.56503	1.63571	1.49769	1.57412	1.54212	1.53473	1.57129	1.57457	1.73959	1.61907	ENSMUSG00000014198	Zfp385c
9.97395	9.95669	9.97395	9.95669	10.2178	10.1418	10.0862	10.1395	9.8509	9.83704	9.92079	9.84601	10.0428	9.96446	10.0359	ENSMUSG00000014226	Cacybp
5.73474	5.88415	5.73474	5.88415	5.78929	5.57278	5.50886	6.00667	5.58697	5.5865	5.95112	5.75572	5.84854	5.61062	5.84501	ENSMUSG00000014232	Cluap1
6.7772	6.70709	6.7772	6.70709	6.87896	6.68114	6.56152	6.80705	6.75668	6.95726	6.83876	6.60355	6.71193	6.57186	6.58523	ENSMUSG00000014243	Zswim7
5.04163	5.16274	5.04163	5.16274	5.23412	5.05219	5.34684	5.02262	5.1081	5.08955	5.0476	5.30355	4.92235	5.11655	5.18415	ENSMUSG00000014245	Pigl
8.78973	8.83138	8.78973	8.83138	9.02677	8.83885	8.6033	8.95528	8.61096	8.78719	8.69006	8.80326	8.63715	8.76115	8.73381	ENSMUSG00000014294	Ndufa2
7.13997	7.1551	7.13997	7.1551	7.22883	7.24908	7.06303	7.21671	7.03516	6.89449	7.04373	6.76542	7.29502	6.8893	7.09251	ENSMUSG00000014301	Pam16
3.73796	3.64287	3.73796	3.64287	3.74207	3.74517	3.85411	3.64968	3.72443	3.7473	3.91583	3.5396	3.78025	3.61372	3.77046	ENSMUSG00000014303	Glis2
10.0435	9.87966	10.0435	9.87966	10.1925	10.2957	10.1066	10.0827	10.0387	9.93666	9.93977	10.1568	10.1027	10.1524	10.035	ENSMUSG00000014313	Cox6c
6.52002	6.45836	6.52002	6.45836	6.46515	6.5019	6.60253	6.53769	6.51339	6.69158	6.57827	6.53817	6.57241	6.64296	6.50696	ENSMUSG00000014349	Ube2z
4.9108	5.28361	4.9108	5.28361	5.18746	5.06029	4.96546	5.07181	5.05852	4.9353	5.07378	5.0878	4.97502	5.01381	5.00916	ENSMUSG00000014353	Tmem87b
6.01471	6.05929	6.01471	6.05929	6.1705	6.01964	5.97676	6.16319	6.10678	6.06912	5.99667	6.18663	6.08718	6.17091	6.16324	ENSMUSG00000014355	Anapc1
7.03712	7.07241	7.03712	7.07241	7.14607	7.0855	7.20909	7.20972	7.14545	7.08266	7.0442	7.06253	7.05209	7.03154	7.15422	ENSMUSG00000014402	Tsg101
3.61688	3.70396	3.61688	3.70396	3.62088	3.57512	3.61096	3.54879	3.58762	3.61155	3.64953	3.61399	3.643	3.51941	3.63365	ENSMUSG00000014418	Hps5
6.13525	6.11119	6.13525	6.11119	6.30436	6.09077	6.20673	6.19591	6.07192	6.0051	6.18167	6.10379	6.18204	6.17406	6.3238	ENSMUSG00000014426	Map3k4
2.44508	2.40777	2.44508	2.40777	2.3511	2.40898	2.37926	2.45796	2.51084	2.32055	2.44512	2.56604	2.4905	2.47676	2.46402	ENSMUSG00000014444	Piezo1
4.54215	4.49899	4.54215	4.49899	4.48209	4.42967	4.44888	4.47072	4.48914	4.41825	4.3426	4.33941	4.41703	4.38837	4.29361	ENSMUSG00000014470	Rnf166
3.86272	3.89624	3.86272	3.89624	3.86727	3.86994	3.87236	3.8763	3.7861	3.72063	4.00844	3.74002	3.84062	3.72979	3.86444	ENSMUSG00000014496	Ankrd28
8.12512	8.22495	8.12512	8.22495	8.25935	8.28518	8.16998	8.33217	8.21979	8.17198	8.07676	8.17277	8.19949	8.16257	8.22812	ENSMUSG00000014504	Srp19
5.31805	5.57589	5.31805	5.57589	5.3618	5.29271	5.47777	5.36	5.33109	5.38752	5.23527	5.25735	5.24373	5.33973	5.30575	ENSMUSG00000014550	Rbsn
7.61304	7.56496	7.61304	7.56496	7.73607	7.74645	7.70992	7.49205	7.5895	7.95024	7.46906	7.62057	7.54262	7.49117	7.3768	ENSMUSG00000014551	Mrps25
6.05948	6.34795	6.05948	6.34795	6.35486	6.22264	6.20931	6.29692	6.17087	6.11707	5.87775	6.19166	6.23956	6.10153	6.12326	ENSMUSG00000014554	Dguok
7.04626	7.0818	7.04626	7.0818	7.06755	7.16083	7.25542	7.13536	7.1858	6.90446	7.18727	7.13405	7.19838	7.24625	7.17749	ENSMUSG00000014592	Camta1
5.59752	5.83864	5.59752	5.83864	5.75143	5.72853	5.82794	5.63688	5.71408	5.91741	5.60988	5.85137	5.87621	5.88644	5.60103	ENSMUSG00000014601	Strip1
3.01441	3.00501	3.01441	3.00501	2.92568	2.97457	3.10433	3.09721	2.95318	3.03547	3.04832	3.08939	2.97574	3.18656	2.92669	ENSMUSG00000014602	Kif1a
7.78668	7.48719	7.78668	7.48719	7.47715	7.64929	7.53414	7.51418	7.61191	7.65507	7.5642	7.56776	7.69576	7.71488	7.40726	ENSMUSG00000014606	Slc25a11
6.30488	6.27784	6.30488	6.27784	6.21969	6.09924	6.27525	6.2088	6.20181	6.2167	5.92529	6.15693	6.22003	6.1189	6.06155	ENSMUSG00000014633	Cmc2
5.61736	5.67368	5.61736	5.67368	5.53095	5.45112	5.42113	5.4516	5.53375	5.45513	5.49496	5.67123	5.58553	5.62389	5.26892	ENSMUSG00000014668	Chfr
5.9806	6.2045	5.9806	6.2045	5.94691	6.1544	6.21536	6.06146	6.23533	6.27169	6.14779	6.16982	6.21068	6.37464	6.08513	ENSMUSG00000014748	Tex261
2.74374	2.92398	2.74374	2.92398	2.62513	2.59937	2.73505	2.62468	2.54751	2.60046	2.68715	2.65466	2.61726	2.59809	2.67725	ENSMUSG00000014763	Fam120b
6.27545	6.29541	6.27545	6.29541	6.0937	6.3054	6.23343	6.23418	6.29531	6.18393	6.40191	6.03987	6.19139	6.31433	6.09314	ENSMUSG00000014767	Tbp
10.4766	10.3696	10.4766	10.3696	10.4078	10.4093	10.3312	10.3641	10.3614	10.452	10.3728	10.3493	10.2906	10.299	10.2822	ENSMUSG00000014769	Psmb1
2.68665	2.59055	2.68665	2.59055	2.50658	2.54727	2.54006	2.57299	2.70907	2.72574	2.49094	2.58007	2.56444	2.49066	2.58124	ENSMUSG00000014776	Nol3
3.96112	3.89411	3.96112	3.89411	3.69193	3.68823	3.85707	3.67274	4.00721	3.7475	3.75888	3.74773	3.94224	4.01169	3.7498	ENSMUSG00000014778	Fhod1
3.03134	2.99301	3.03134	2.99301	2.82258	2.97612	2.89446	2.94648	3.09551	2.99686	3.05144	2.93035	3.05883	2.95865	2.9317	ENSMUSG00000014786	Slc9a5
3.08061	3.22126	3.08061	3.22126	3.26335	3.23678	3.29357	3.24824	3.26161	3.39985	3.25467	3.31136	3.28255	3.34992	3.08949	ENSMUSG00000014791	Elmo3
1.79115	1.72117	1.79115	1.72117	1.79252	1.71747	1.70828	1.69231	1.67559	1.76505	1.79048	1.74787	1.79955	1.84056	1.69927	ENSMUSG00000014837	4931428F04Rik
3.21116	3.25522	3.21116	3.25522	3.0023	2.99968	3.1476	3.1771	3.12699	3.146	3.04376	3.27634	3.18971	3.20599	3.24079	ENSMUSG00000014846	Tppp3
5.23605	5.19014	5.23605	5.19014	5.07031	5.23738	5.19832	5.25775	5.08696	5.15406	5.19036	5.23485	5.19896	5.08825	5.33467	ENSMUSG00000014850	Msh3
7.14851	7.33749	7.14851	7.33749	7.12999	7.13005	6.95652	7.00098	7.19898	7.09797	7.05496	7.09898	7.02225	7.04425	6.9832	ENSMUSG00000014856	Tmem208
6.30788	6.26937	6.30788	6.26937	5.91442	6.12628	5.97607	6.01512	6.19232	6.22921	6.12548	6.19158	6.42091	6.00548	6.00806	ENSMUSG00000014859	E2f4
6.85719	6.7697	6.85719	6.7697	6.58595	6.56612	6.80635	6.59002	6.71977	6.94558	6.87297	6.77007	6.7013	6.94535	6.67791	ENSMUSG00000014867	Surf4
5.04498	5.09154	5.04498	5.09154	4.93422	5.00475	4.96301	5.06847	4.95033	5.04202	4.99842	5.04276	4.96561	5.03615	4.95016	ENSMUSG00000014873	Surf2
4.52382	4.45872	4.52382	4.45872	4.21371	4.25524	4.50276	4.42341	4.48312	4.57668	4.80875	4.78884	4.57059	4.73577	4.48678	ENSMUSG00000014905	Dnajb9
5.10603	5.20278	5.10603	5.20278	4.99697	4.88354	4.9093	4.81586	5.06187	5.10114	5.02302	4.95822	5.00286	4.86559	5.0955	ENSMUSG00000014907	Naf1
6.352	6.35916	6.352	6.35916	6.33952	6.3976	6.50545	6.27087	6.35119	6.22533	6.32601	6.38759	6.23272	6.39106	6.39927	ENSMUSG00000014932	Yes1
7.7491	7.77141	7.7491	7.77141	7.90286	7.84852	8.01062	7.82678	7.7814	7.56069	7.83402	7.84906	7.91776	7.92122	7.94412	ENSMUSG00000014956	Ppp1cb
7.56493	7.55341	7.56493	7.55341	7.42863	7.6886	7.45652	7.51333	7.55741	7.66864	7.55562	7.4561	7.66988	7.54226	7.50127	ENSMUSG00000014959	Gorasp2
6.98702	6.66456	6.98702	6.66456	7.11762	6.88266	6.78675	7.24853	6.72976	6.67677	6.67806	6.77591	6.76723	6.96683	7.08238	ENSMUSG00000014980	Tsen15
5.72989	6.07195	5.72989	6.07195	5.97038	6.11377	5.94788	5.88256	6.302	6.03949	6.09709	6.03107	6.10314	6.2027	6.05919	ENSMUSG00000015002	Efr3a
5.64896	5.77852	5.64896	5.77852	5.38136	5.61352	5.32888	5.6871	5.73367	5.54253	5.63112	5.54268	5.71904	5.54758	5.49527	ENSMUSG00000015023	Ddx19a
3.3266	3.25987	3.3266	3.25987	3.35733	3.13444	3.14667	3.08771	3.17788	3.35908	3.14423	3.2306	3.21987	3.28392	3.13057	ENSMUSG00000015027	Galns
2.864	2.94653	2.864	2.94653	3.2574	2.94748	3.00749	3.33582	3.02843	3.04432	3.35704	2.89926	2.92726	3.46368	3.22086	ENSMUSG00000015053	Gata2
3.04844	3.26819	3.04844	3.26819	3.14193	3.24395	3.16643	3.06312	3.23408	3.17143	3.21005	3.08558	3.17635	3.1923	3.04404	ENSMUSG00000015083	C8g
2.2869	2.24982	2.2869	2.24982	2.32013	2.2875	2.24996	2.26555	2.30182	2.19879	2.27377	2.52151	2.41081	2.42808	2.36358	ENSMUSG00000015085	Entpd2
6.89958	7.00393	6.89958	7.00393	6.79306	6.74069	6.79309	7.03748	6.76279	6.71429	6.66352	6.97255	6.82614	7.04949	6.91274	ENSMUSG00000015087	Rabl6
2.71655	2.64935	2.71655	2.64935	2.5974	2.58209	2.52852	2.59254	2.9317	2.81854	2.62044	2.50169	2.74694	2.65398	2.63762	ENSMUSG00000015090	Ptgds
9.14315	9.05139	9.14315	9.05139	9.13564	9.14092	9.02974	9.03864	9.00098	9.01509	9.00384	9.11957	8.95913	9.21992	9.12126	ENSMUSG00000015092	Edf1
1.04285	1.00593	1.04285	1.00593	0.939928	0.910273	0.988968	1.02939	1.01818	0.910499	0.947181	0.965159	0.99313	1.01672	0.939488	ENSMUSG00000015093	Clic3
6.00163	6.17366	6.00163	6.17366	5.98332	6.20918	6.1448	6.04351	6.08067	6.00594	6.06407	6.21318	6.37212	6.32682	5.99887	ENSMUSG00000015094	Npdc1
5.77705	5.7585	5.77705	5.7585	5.84556	5.77528	5.86867	5.88479	5.69007	5.65697	5.79275	5.81378	5.73115	5.93242	5.60564	ENSMUSG00000015095	Fbxw5
7.51637	7.60923	7.51637	7.60923	7.36442	7.45284	7.75464	7.53613	7.80887	7.75989	7.66685	7.6275	7.63709	7.57541	7.61098	ENSMUSG00000015112	Slc25a13
6.42243	6.46771	6.42243	6.46771	6.20584	6.3172	6.40003	6.39663	6.42556	6.256	6.34581	6.34341	6.44205	6.51098	6.26621	ENSMUSG00000015120	Ube2i
5.57121	5.53999	5.57121	5.53999	5.49681	5.54656	5.80264	5.50243	5.66692	5.70019	5.49027	5.40812	5.58532	5.5691	5.52724	ENSMUSG00000015126	Tsr3
1.92105	1.94869	1.92105	1.94869	1.95516	1.9887	1.98397	1.90952	1.95681	1.89953	1.94928	1.88186	1.90971	2.02681	1.90669	ENSMUSG00000015134	Aldh1a3
7.29675	7.60269	7.29675	7.60269	7.23535	7.43721	7.41821	7.32587	7.3718	7.33485	7.41161	7.46075	7.5234	7.26905	7.48393	ENSMUSG00000015143	Actn1
5.41438	5.51519	5.41438	5.51519	5.27792	5.356	5.3338	5.37796	5.30664	5.5517	5.38947	5.33335	5.30953	5.36905	5.34835	ENSMUSG00000015149	Sirt2
8.84252	8.87003	8.84252	8.87003	8.77139	8.86897	8.89265	8.79383	9.04293	8.7538	9.05261	8.99558	8.88194	9.09243	9.10429	ENSMUSG00000015165	Hnrnpl
8.61049	8.57434	8.61049	8.57434	8.6391	8.5337	8.57606	8.65065	8.6094	8.64011	8.72272	8.67395	8.50435	8.67511	8.66219	ENSMUSG00000015176	Nolc1
2.26324	2.25662	2.26324	2.25662	2.26517	2.205	2.23417	2.25668	2.19624	2.16196	2.2623	2.21458	2.24193	2.21583	2.21552	ENSMUSG00000015189	Casd1
3.6703	3.74243	3.6703	3.74243	3.91921	4.00918	4.01251	3.90923	3.86937	3.74986	3.78305	3.95879	4.11053	3.95053	3.86111	ENSMUSG00000015202	Cnksr3
2.29587	2.22577	2.29587	2.22577	2.3921	2.2279	2.33116	2.31094	2.42086	2.31872	2.30693	2.25978	2.31126	2.28165	2.32954	ENSMUSG00000015214	Mtmr1
5.40566	5.39235	5.40566	5.39235	5.34529	5.29366	5.4185	5.36089	5.4662	5.1767	5.3941	5.38702	5.20919	5.28479	5.44125	ENSMUSG00000015217	Hmgb3
2.926	2.88695	2.926	2.88695	2.98899	2.93965	2.94517	3.0294	2.87467	3.02018	2.85335	3.07462	2.78247	2.86287	2.80156	ENSMUSG00000015243	Abca1
6.91445	6.7911	6.91445	6.7911	6.51285	6.85059	6.85937	6.77602	6.80622	6.87957	6.93805	6.7863	6.86274	6.65867	6.57785	ENSMUSG00000015247	Nipsnap3b
7.46421	7.5012	7.46421	7.5012	7.75064	7.72421	7.67533	7.62259	7.54649	7.5854	7.59573	7.62555	7.42235	7.73564	7.57279	ENSMUSG00000015289	Lage3
7.28138	7.33918	7.28138	7.33918	7.50298	7.3134	7.30433	7.32708	7.26103	7.21666	7.24212	7.20949	7.27758	7.5792	7.22365	ENSMUSG00000015290	Ubl4a
6.79191	6.87176	6.79191	6.87176	6.38527	6.74288	6.99138	6.56519	6.80905	6.7226	6.77398	6.83423	6.79748	6.75267	6.67033	ENSMUSG00000015291	Gdi1
6.01531	6.29211	6.01531	6.29211	6.03933	5.86088	6.06747	5.92866	6.26788	5.94698	6.27602	6.16366	5.94132	5.87572	6.25637	ENSMUSG00000015305	Sash1
4.08454	3.9294	4.08454	3.9294	3.68955	3.81397	3.66544	3.5912	3.96262	4.08435	4.08041	3.93528	3.99553	4.06167	3.88966	ENSMUSG00000015312	Gadd45b
5.70646	5.46967	5.70646	5.46967	5.76008	5.46984	5.44849	5.61665	5.73017	5.66777	5.83411	5.53307	5.58559	5.61683	5.44428	ENSMUSG00000015335	Zdhhc12
1.68022	1.70811	1.68022	1.70811	1.7773	1.68872	1.7397	1.82434	1.65132	1.6667	1.6885	1.78508	1.65173	1.6804	1.64932	ENSMUSG00000015337	Endog
5.80976	5.74749	5.80976	5.74749	5.63803	5.54849	5.81033	5.58051	5.77871	5.59069	5.42168	5.78328	5.79926	5.79764	5.53674	ENSMUSG00000015341	Golga7
6.90853	6.70217	6.90853	6.70217	6.27333	7.08947	6.68859	6.11722	6.79386	6.6137	6.51987	6.73639	6.72116	6.63538	6.56718	ENSMUSG00000015354	Pcolce2
6.08644	6.32281	6.08644	6.32281	6.32679	6.38086	6.5334	6.41219	6.16415	6.28573	6.33659	6.17931	6.35374	6.2385	6.31829	ENSMUSG00000015357	Clpx
5.18665	5.19676	5.18665	5.19676	5.3576	5.11463	5.31311	5.20942	5.50762	5.18697	5.31163	5.3	5.29983	5.30351	5.19256	ENSMUSG00000015363	Trabd
3.67662	3.69184	3.67662	3.69184	3.86849	3.58862	3.68835	4.02493	4.14563	3.62921	3.90655	3.75931	3.98864	3.84023	4.0223	ENSMUSG00000015365	Mov10l1
3.85129	3.75709	3.85129	3.75709	3.93303	3.69914	3.82343	3.89898	3.89321	3.87674	3.68744	3.83024	3.78755	4.01872	3.85012	ENSMUSG00000015377	Dennd6b
5.83463	5.90875	5.83463	5.90875	5.59609	5.85067	5.7244	5.7699	5.83861	5.68894	5.82718	5.70322	5.58001	5.74374	5.82204	ENSMUSG00000015461	Atf6b
3.91259	3.69599	3.91259	3.69599	3.57226	4.01574	3.79217	3.63428	3.68625	3.82762	3.82359	3.94358	3.91111	3.66033	3.66032	ENSMUSG00000015468	Notch4
3.60989	3.94421	3.60989	3.94421	3.72266	3.7692	3.58981	3.60972	3.54759	3.72209	3.80079	3.72566	3.62755	3.72898	3.72788	ENSMUSG00000015478	Rnf5
4.64541	4.42616	4.64541	4.42616	4.65208	4.35091	4.43143	4.46589	4.6279	4.45891	4.57958	4.58593	4.65698	4.36867	4.62949	ENSMUSG00000015488	Cacfd1
6.13186	6.31455	6.13186	6.31455	6.24569	6.15051	6.39019	6.11097	6.11749	6.13344	6.12694	6.29923	6.12107	6.50959	6.2908	ENSMUSG00000015522	Arnt
6.02538	6.07614	6.02538	6.07614	5.84133	6.13613	5.92663	5.84675	5.90729	6.05385	5.92599	5.56599	5.91907	5.69979	5.79541	ENSMUSG00000015536	Mocs2
5.09631	4.95522	5.09631	4.95522	5.32965	5.20339	5.26384	5.23709	5.12341	5.07059	4.93035	5.15017	4.99456	5.18139	4.91487	ENSMUSG00000015542	Nat9
4.1097	4.24206	4.1097	4.24206	4.61186	4.12095	4.11798	4.72198	4.07002	4.18812	4.17542	4.57532	4.12554	4.61348	4.52919	ENSMUSG00000015568	Lpl
8.86138	8.74539	8.86138	8.74539	8.74486	8.86298	8.94194	8.72583	8.87579	8.77529	8.75604	8.79632	8.84621	8.71496	8.78432	ENSMUSG00000015575	Atp6v0e
4.98879	5.09339	4.98879	5.09339	4.93575	4.94781	5.08124	4.87922	4.92592	5.02114	5.11603	5.00903	4.94147	5.16663	4.77721	ENSMUSG00000015597	Zfp318
5.3536	5.47744	5.3536	5.47744	4.99569	5.30068	5.20603	5.45815	5.62129	5.49638	5.83852	5.60102	5.5593	5.37818	5.49217	ENSMUSG00000015605	Srf
6.61058	6.72892	6.61058	6.72892	6.6225	6.92205	6.8453	6.74753	6.67562	6.62392	6.65117	6.91122	6.9364	6.8437	6.99871	ENSMUSG00000015647	Lama5
4.49777	4.45485	4.49777	4.45485	4.14901	4.20033	4.24351	4.36036	4.77255	4.56345	4.09223	4.12571	4.32188	4.09739	4.23021	ENSMUSG00000015652	Steap1
3.03715	3.08291	3.03715	3.08291	2.98126	3.04675	2.96466	2.8922	3.12777	3.08528	3.02025	3.08232	3.16584	3.156	3.04544	ENSMUSG00000015653	Steap2
9.68598	9.53364	9.68598	9.53364	9.85797	9.80591	9.81905	9.67752	9.93902	10.0318	10.0629	9.78207	9.73666	9.59353	9.93985	ENSMUSG00000015656	Hspa8
1.81921	1.84776	1.81921	1.84776	1.91738	1.94176	1.94842	1.90053	1.8661	1.87823	1.80535	1.83953	1.97861	1.95706	1.79247	ENSMUSG00000015659	Serac1
6.56896	6.35083	6.56896	6.35083	6.48889	6.37115	6.20694	6.31899	6.22446	6.25394	6.42423	6.25224	6.17505	6.53241	6.27141	ENSMUSG00000015668	Pdzd11
9.80846	9.70334	9.80846	9.70334	9.71914	9.68709	9.58563	9.57027	9.6504	9.72532	9.66061	9.62848	9.60391	9.53855	9.57231	ENSMUSG00000015671	Psma2
6.98114	6.87851	6.98114	6.87851	6.99406	6.9283	6.90411	7.01548	6.83705	6.92916	7.01527	6.85761	6.93655	6.77785	6.82243	ENSMUSG00000015672	Mrpl32
5.89564	6.05585	5.89564	6.05585	6.10278	6.12596	6.21904	6.11056	6.04102	5.85865	6.1086	6.12629	6.04455	6.03922	6.07096	ENSMUSG00000015697	Setdb1
1.64607	1.70689	1.64607	1.70689	1.57865	1.63212	1.6698	1.58383	1.66615	1.6563	1.60188	1.63868	1.66667	1.64659	1.5895	ENSMUSG00000015709	Arnt2
4.96217	5.12366	4.96217	5.12366	4.96943	5.02896	4.95457	4.91098	5.06126	5.18148	4.89957	4.97201	5.02814	5.29561	5.00017	ENSMUSG00000015711	Prune1
6.63211	6.70628	6.63211	6.70628	6.45965	6.63786	6.67148	6.59219	6.53805	6.51355	6.54244	6.41687	6.56055	6.66891	6.52535	ENSMUSG00000015714	Cers2
7.73302	7.82903	7.73302	7.82903	7.74728	7.88589	7.83633	7.75773	7.85345	7.86337	7.80347	8.00929	7.96681	7.8196	7.82284	ENSMUSG00000015733	Capza2
1.4462	1.4427	1.4462	1.4427	1.47986	1.48304	1.50345	1.39387	1.42269	1.46143	1.50855	1.39624	1.49409	1.58288	1.42087	ENSMUSG00000015745	Plekho1
3.67464	3.70825	3.67464	3.70825	3.67899	3.60835	3.49661	3.56094	3.56968	3.72156	3.51295	3.57831	3.60711	3.52417	3.54429	ENSMUSG00000015747	Vps45
7.21896	7.22061	7.21896	7.22061	6.87271	6.7291	6.63837	6.9378	7.06784	6.85124	6.65076	7.03284	6.80897	6.65896	6.96596	ENSMUSG00000015748	Prpf3
8.28188	8.31492	8.28188	8.31492	8.23557	7.97585	8.11874	8.07565	8.20617	8.11448	8.20389	8.17495	8.22904	8.16977	8.1201	ENSMUSG00000015749	Anp32e
3.66106	3.67428	3.66106	3.67428	3.60947	3.73296	3.71211	3.65121	3.88126	3.63169	3.51588	3.93001	3.7161	3.8087	3.67092	ENSMUSG00000015750	Aph1a
5.83317	5.649	5.83317	5.649	5.75329	5.75183	5.93303	6.0001	5.71966	5.76469	5.90682	5.9064	5.93153	5.9228	5.91908	ENSMUSG00000015755	Tab2
6.92345	7.07478	6.92345	7.07478	6.89126	6.88575	7.04097	6.87948	6.98795	6.85735	6.9145	6.97143	6.75271	6.8401	6.84896	ENSMUSG00000015757	Ppil4
7.50018	7.30313	7.50018	7.30313	7.36322	7.29764	7.31675	7.42154	7.12309	7.23846	7.2847	7.26871	7.3198	7.39861	7.3524	ENSMUSG00000015759	Cnih1
4.59585	4.4882	4.59585	4.4882	4.49251	4.44522	4.53686	4.53233	4.33439	4.38974	4.39126	4.72567	4.63098	4.7425	4.77605	ENSMUSG00000015766	Eps8
5.71223	5.73953	5.71223	5.73953	5.9109	5.90101	6.16506	5.78016	5.49827	5.64944	5.75599	5.76277	5.55534	6.02339	5.73174	ENSMUSG00000015776	Med22
6.91662	6.67646	6.91662	6.67646	6.55419	6.81477	6.66017	6.86125	6.89727	6.6087	6.69408	6.89058	6.62302	6.62711	6.69201	ENSMUSG00000015790	Surf1
8.40894	8.29205	8.40894	8.29205	8.53215	8.42596	8.46317	8.43867	8.52452	8.41909	8.46863	8.49871	8.50878	8.48294	8.47166	ENSMUSG00000015804	Med28
8.54127	8.53845	8.54127	8.53845	8.26412	8.54188	8.39862	8.27606	8.46576	8.49836	8.56432	8.32718	8.3546	8.42387	8.34199	ENSMUSG00000015806	Qdpr
7.88602	7.79507	7.88602	7.79507	7.74812	7.66015	7.77708	7.79721	8.22684	8.14756	8.10063	7.80653	7.76081	7.51035	7.75297	ENSMUSG00000015837	Sqstm1
6.99724	6.76379	6.99724	6.76379	7.24391	7.11679	7.1641	7.13787	6.85333	6.82895	7.06925	6.95987	6.86809	6.86169	6.97989	ENSMUSG00000015839	Nfe2l2
3.76748	3.72721	3.76748	3.72721	3.95247	3.83772	3.90908	4.07678	3.93848	3.69994	3.78866	4.09281	3.97244	4.18964	4.00782	ENSMUSG00000015846	Rxra
2.77546	2.68018	2.77546	2.68018	2.65977	2.77157	2.63227	2.67478	2.67164	2.79159	2.94328	2.72795	2.65096	2.68417	2.66739	ENSMUSG00000015850	Adamtsl4
7.81582	8.07347	7.81582	8.07347	7.95675	7.80754	7.84543	8.07907	8.0097	8.26726	8.12187	7.90651	7.80569	8.11186	7.93451	ENSMUSG00000015869	Prpsap1
5.68973	5.70308	5.68973	5.70308	5.7608	5.45203	5.78748	5.63438	5.76891	5.73202	5.88263	5.77428	5.42709	5.66179	5.90257	ENSMUSG00000015880	Ncapg
4.50393	4.48333	4.50393	4.48333	4.57682	4.59575	4.60677	4.60089	4.49066	4.27945	4.67234	4.60293	4.49287	4.66527	4.50902	ENSMUSG00000015882	Lcorl
7.33657	7.26938	7.33657	7.26938	7.24931	7.24253	7.40242	7.18176	7.17275	7.09752	7.21553	7.19772	7.33354	7.36535	7.28872	ENSMUSG00000015889	Lta4h
6.81099	6.75006	6.81099	6.75006	6.8235	6.67342	6.69209	6.7175	6.74859	6.87213	6.84078	6.73976	6.80085	6.88341	6.88731	ENSMUSG00000015932	Dstn
8.69782	8.67567	8.69782	8.67567	8.68169	8.77399	8.84376	8.67285	8.6615	8.7656	8.71596	8.80508	8.95895	8.94658	8.76126	ENSMUSG00000015937	Macroh2a1
2.3176	2.49497	2.3176	2.49497	2.38324	2.4204	2.34642	2.47878	2.43685	2.40046	2.54868	2.3883	2.34809	2.39283	2.49555	ENSMUSG00000015942	Gtf2ird2
6.86874	7.04229	6.86874	7.04229	7.08468	6.97757	6.85204	6.92683	7.05285	6.9519	6.99762	7.03116	6.87988	7.02517	6.94013	ENSMUSG00000015943	Bola1
2.00637	2.06428	2.00637	2.06428	2.22222	2.13193	2.10447	2.0481	1.99247	2.02749	2.10418	1.98924	2.12829	2.0292	1.98994	ENSMUSG00000015944	Castor2
7.65946	7.67532	7.65946	7.67532	7.9344	7.90082	7.9841	7.64047	7.66503	7.70559	7.87582	7.66327	7.70838	7.77568	8.00288	ENSMUSG00000015961	Adss
6.09066	6.14234	6.09066	6.14234	6.07471	6.13167	6.09105	6.13732	6.00711	6.10115	6.09023	6.18949	5.84303	6.14747	5.84195	ENSMUSG00000015971	Actr8
2.29543	2.32144	2.29543	2.32144	2.50973	2.36849	2.32701	2.50867	2.48879	2.36952	2.28828	2.26813	2.24851	2.33966	2.35913	ENSMUSG00000015980	Lrrc27
7.52261	7.47494	7.52261	7.47494	7.15009	7.17779	7.18241	7.12061	7.44001	7.36152	7.13608	7.34924	7.53253	7.40086	7.14231	ENSMUSG00000015994	Fnta
6.17905	6.36431	6.17905	6.36431	6.28923	6.39852	6.35584	6.1763	6.33135	6.20716	6.29414	6.4516	6.33509	6.25375	6.45093	ENSMUSG00000016018	Mtrex
4.22226	4.20359	4.22226	4.20359	4.15527	4.05994	4.17464	4.37705	4.07998	4.01201	4.1675	3.98078	4.04696	4.24775	4.29013	ENSMUSG00000016028	Celsr1
4.76044	4.69522	4.76044	4.69522	4.82956	4.71908	4.78426	4.6803	4.79535	4.79826	4.72361	4.8054	4.73048	4.67056	5.00926	ENSMUSG00000016181	Utp25
9.34315	9.40532	9.34315	9.40532	9.5465	9.60212	9.40476	9.47934	9.3081	9.42104	9.38549	9.4951	9.5552	9.57243	9.43722	ENSMUSG00000016252	Atp5e
6.31226	6.60183	6.31226	6.60183	6.4507	6.41237	6.59227	6.31022	6.34776	6.42932	6.21744	6.39706	6.25182	6.56443	6.43401	ENSMUSG00000016253	Nelfcd
7.50123	7.55804	7.50123	7.55804	7.42864	7.38004	7.46784	7.56982	7.37699	7.31497	7.40106	7.67822	7.49393	7.64004	7.52072	ENSMUSG00000016256	Ctsz
7.53812	7.80051	7.53812	7.80051	7.58331	7.63445	7.51278	7.63719	7.69712	7.64317	7.5974	7.42708	7.53799	7.36967	7.63814	ENSMUSG00000016257	Prelid3b
7.58409	7.39097	7.58409	7.39097	7.59817	7.57928	7.49736	7.36497	7.57246	7.47264	7.49678	7.43321	7.62287	7.42535	7.50671	ENSMUSG00000016308	Ube2a
10.3774	10.4458	10.3774	10.4458	10.4417	10.529	10.6282	10.457	10.5193	10.3061	10.5672	10.3575	10.3353	10.4054	10.5233	ENSMUSG00000016319	Slc25a5
6.29152	6.14137	6.29152	6.14137	6.40797	6.34576	6.43826	6.31411	6.28105	6.13919	6.31967	6.41741	6.58167	6.37709	6.47762	ENSMUSG00000016344	Ppdpf
1.78352	1.9386	1.78352	1.9386	1.85079	1.91839	1.83855	1.8797	1.86378	1.78478	1.82881	1.88325	1.93267	1.902	1.95043	ENSMUSG00000016346	Kcnq2
1.44031	1.53312	1.44031	1.53312	1.47403	1.51836	1.56218	1.61724	1.50486	1.58269	1.58865	1.52484	1.48191	1.50785	1.67386	ENSMUSG00000016356	Col20a1
5.07158	4.96872	5.07158	4.96872	5.13528	5.10543	5.21632	4.91035	4.99898	4.88633	5.04915	5.08931	5.05075	4.99973	5.2129	ENSMUSG00000016382	Pls3
3.35117	3.28559	3.35117	3.28559	3.24539	3.1744	3.24583	3.15741	3.29476	3.19513	3.21057	3.34042	3.31466	3.21242	3.28814	ENSMUSG00000016386	Mpped2
6.16239	6.32959	6.16239	6.32959	6.26206	6.34048	6.33688	6.12623	6.37239	6.28189	6.29469	6.34877	6.27448	6.59386	6.25972	ENSMUSG00000016409	Nkap
8.33429	8.26351	8.33429	8.26351	8.27038	8.42626	8.43357	8.27114	8.22144	8.23792	8.32595	8.27985	8.26186	8.29166	8.18973	ENSMUSG00000016427	Ndufa1
4.85496	4.94429	4.85496	4.94429	4.75824	4.75569	4.96366	4.70162	4.59293	4.75892	4.80862	4.66779	4.68486	4.83482	4.75431	ENSMUSG00000016477	E2f3
5.2683	5.14675	5.2683	5.14675	5.53158	5.47218	5.54074	5.36382	5.14805	5.3619	5.23947	5.49759	5.38096	5.39776	5.5019	ENSMUSG00000016481	Cr1l
5.07255	5.02751	5.07255	5.02751	5.22426	4.88493	5.01644	5.04692	5.18494	5.09902	4.91166	4.99579	5.13295	4.98519	5.24314	ENSMUSG00000016487	Ppfibp1
6.04138	5.88381	6.04138	5.88381	6.078	6.28288	5.84741	6.00024	6.056	5.85455	5.99982	5.96357	6.10456	5.95888	5.80565	ENSMUSG00000016495	Plgrkt
4.77087	4.6454	4.77087	4.6454	4.51737	4.55643	4.60936	4.50976	4.61716	4.65346	4.66918	4.64403	4.57624	4.61857	4.54824	ENSMUSG00000016510	Mtif3
3.52223	3.50955	3.52223	3.50955	3.49799	3.46495	3.66042	3.62675	3.43376	3.52166	3.44934	3.4843	3.49443	3.57076	3.48621	ENSMUSG00000016520	Lnx2
5.61768	5.57013	5.61768	5.57013	5.94966	5.70365	5.86741	6.12518	5.42901	5.77535	5.85718	5.5407	5.7652	5.79484	5.89539	ENSMUSG00000016526	Dyrk3
4.21479	4.19733	4.21479	4.19733	4.195	4.4172	4.21046	4.53304	4.12741	4.28203	4.24971	4.33773	4.65277	4.38543	4.54224	ENSMUSG00000016528	Mapkapk2
6.76201	6.5317	6.76201	6.5317	6.90793	6.71496	6.61918	6.82099	6.75429	6.4415	6.76149	6.78628	6.64673	6.63004	6.61772	ENSMUSG00000016534	Lamp2
9.42293	9.45467	9.42293	9.45467	9.61559	9.52135	9.41753	9.67107	9.87599	9.32683	9.62809	9.41841	9.68236	9.64464	9.61581	ENSMUSG00000016541	Atxn10
4.20618	4.13939	4.20618	4.13939	4.18629	4.24223	4.14247	4.29019	4.25221	4.46489	4.29304	4.28588	4.23827	4.167	4.28872	ENSMUSG00000016552	Foxred2
9.54711	9.48124	9.54711	9.48124	9.48891	9.45584	9.41662	9.41671	9.69732	9.53483	9.29962	9.29758	9.33391	9.24403	9.35553	ENSMUSG00000016554	Eif3d
10.5005	10.4682	10.5005	10.4682	10.5796	10.5155	10.6538	10.6538	10.5994	10.7098	10.6351	10.5953	10.4848	10.7504	10.6376	ENSMUSG00000016559	H3f3b
7.09487	7.07452	7.09487	7.07452	7.17198	7.1832	7.05816	7.11006	7.26933	6.9167	7.23184	7.25051	7.05566	7.10907	7.25637	ENSMUSG00000016619	Nup50
2.5837	2.72505	2.5837	2.72505	2.61692	2.59213	2.58833	2.61725	2.67352	2.5932	2.56086	2.60364	2.58737	2.83501	2.64783	ENSMUSG00000016624	Phf21b
5.92936	5.98619	5.92936	5.98619	5.92577	5.65847	5.83804	5.65818	6.121	5.87712	5.72523	5.92874	5.68816	5.69744	5.86811	ENSMUSG00000016637	Ift27
5.89493	5.86118	5.89493	5.86118	6.31237	6.27596	6.37749	6.17699	6.27352	6.22987	6.24933	6.18842	6.12692	6.03114	6.18635	ENSMUSG00000016664	Pacsin2
5.76414	5.71624	5.76414	5.71624	5.77391	5.69626	5.42556	5.69983	5.77196	5.81616	5.62037	5.58393	5.8268	5.74165	5.656	ENSMUSG00000016757	Ttll12
2.27685	2.24052	2.27685	2.24052	2.27847	2.29899	2.24018	2.41018	2.39729	2.38027	2.48597	2.30916	2.4183	2.36643	2.26675	ENSMUSG00000016758	Bik
6.71301	6.78574	6.71301	6.78574	6.95604	6.75178	6.82994	6.86827	6.86921	6.8025	6.93308	6.91246	6.80555	6.87702	7.00989	ENSMUSG00000016831	Tox4
8.03466	7.88815	8.03466	7.88815	8.00662	7.94883	7.92893	8.0178	8.07335	8.08325	8.11158	8.13223	7.91215	7.98504	7.95647	ENSMUSG00000016833	Mrps18c
4.10766	4.23362	4.10766	4.23362	4.34867	3.94659	4.12446	4.27349	4.18575	4.16395	4.29123	4.04097	4.17171	4.09707	4.40651	ENSMUSG00000016918	Sulf1
9.04768	9.33787	9.04768	9.33787	9.17659	9.23965	9.22983	9.13177	9.39167	9.38272	9.40607	9.19327	9.11207	9.10926	9.30027	ENSMUSG00000016921	Srsf6
5.20598	5.28254	5.20598	5.28254	4.88915	5.24248	5.11988	5.19001	5.37364	5.27674	5.2977	5.15198	5.16072	5.23861	5.00881	ENSMUSG00000016933	Plcg1
4.20971	4.42121	4.20971	4.42121	4.31228	4.22181	4.34364	4.2783	4.57291	4.41184	4.17832	4.41284	4.53712	4.23459	4.21999	ENSMUSG00000016940	Kctd2
6.06084	6.10263	6.06084	6.10263	6.15018	6.16074	6.19741	6.0537	6.17815	6.23189	6.11613	6.27888	6.19622	6.02628	6.16037	ENSMUSG00000016946	Kctd5
3.13368	3.26252	3.13368	3.26252	3.27849	3.10645	3.35089	3.12657	3.10855	3.04677	3.16194	3.16241	3.151	3.11389	3.27805	ENSMUSG00000016982	Pom121l2
5.28376	5.14858	5.28376	5.14858	4.96246	5.2785	5.2831	5.09608	5.18707	5.45931	5.38221	5.20321	4.93587	5.21653	5.19593	ENSMUSG00000016984	Etaa1
8.83923	9.01742	8.83923	9.01742	9.50241	9.05299	9.44169	9.68537	9.86125	9.1383	9.4356	9.64797	9.71556	9.6763	9.73501	ENSMUSG00000017009	Sdc4
5.89706	5.73328	5.89706	5.73328	5.72939	5.81652	5.74304	5.69389	5.89367	6.11129	5.84844	5.81331	5.71972	5.76418	5.75605	ENSMUSG00000017119	Nbr1
3.1446	3.30176	3.1446	3.30176	3.23466	3.18328	3.16887	3.30271	3.1468	3.22266	3.45519	3.13989	3.30495	3.12818	3.20182	ENSMUSG00000017132	Cyth1
5.57622	5.67306	5.57622	5.67306	5.69942	5.67564	5.63491	5.63471	5.66741	5.66196	5.53359	6.17685	5.93072	5.89871	5.82147	ENSMUSG00000017144	Rnd3
5.46086	5.61942	5.46086	5.61942	5.46964	5.43187	5.43066	5.40214	5.59168	5.51293	5.43932	5.5902	5.35799	5.73771	5.51872	ENSMUSG00000017146	Brca1
5.43715	5.55703	5.43715	5.55703	5.69088	5.44078	5.56198	5.60811	5.63084	5.7092	5.64359	5.63832	5.44218	5.54488	5.52832	ENSMUSG00000017176	Nt5c3b
8.78285	8.68206	8.78285	8.68206	8.75062	8.78418	8.60085	8.6309	8.69809	9.06469	8.66878	8.67512	8.9213	8.84783	8.65969	ENSMUSG00000017188	Coa3
5.75946	6.06253	5.75946	6.06253	5.88742	5.87175	5.75224	5.91962	5.94159	6.14397	5.82711	5.6355	5.62825	5.80669	5.87589	ENSMUSG00000017210	Med24
8.19894	8.17312	8.19894	8.17312	8.2517	8.32358	8.26033	8.32306	8.30277	8.37672	8.36552	8.07663	8.36952	8.26935	8.19677	ENSMUSG00000017221	Psmd3
7.43351	7.43157	7.43351	7.43157	7.24804	7.3686	7.49037	7.29517	7.39764	7.55538	7.36327	7.47127	7.25446	7.48663	7.52464	ENSMUSG00000017264	Exosc10
7.75009	7.54393	7.75009	7.54393	7.65331	7.71618	7.55381	7.76464	7.53703	7.73565	7.54857	7.5571	7.42128	7.67387	7.55979	ENSMUSG00000017286	Glod4
4.9391	4.9722	4.9391	4.9722	5.02469	5.01395	5.00399	4.83333	4.96291	5.0826	4.83055	4.9946	4.91496	4.91666	4.89976	ENSMUSG00000017288	Vps53
6.6502	6.36784	6.6502	6.36784	6.57827	6.68831	6.91151	6.66709	6.63541	6.73459	6.77771	6.74934	6.53501	6.61138	6.78082	ENSMUSG00000017291	Taok1
5.07614	5.08386	5.07614	5.08386	4.97196	5.1313	5.03708	4.7621	4.71758	4.89564	4.85872	5.12073	4.9603	4.80205	4.89532	ENSMUSG00000017299	Dnttip1
3.55934	3.35012	3.55934	3.35012	3.61651	3.61462	3.41831	3.53573	3.52162	3.77262	3.62054	3.47487	3.44519	3.55784	3.53326	ENSMUSG00000017307	Acot8
5.6258	5.77119	5.6258	5.77119	5.71286	5.51287	5.80791	5.66712	5.68192	5.76556	5.71714	5.57629	5.67592	5.40339	5.64751	ENSMUSG00000017376	Nlk
5.89167	6.17571	5.89167	6.17571	6.17545	6.0507	5.98614	6.41018	6.15265	6.25934	6.08791	6.06258	6.31463	6.23717	6.35533	ENSMUSG00000017386	Traf4
6.97301	6.96121	6.97301	6.96121	6.60705	6.81592	6.86313	6.44514	6.58074	6.89668	6.86712	6.82275	6.89758	7.10675	6.77082	ENSMUSG00000017390	Aldoc
3.61594	3.6812	3.61594	3.6812	3.56423	3.67485	3.69586	3.58121	3.70769	3.80426	3.87578	3.6451	3.52361	3.90046	3.45538	ENSMUSG00000017400	Stac2
11.5652	11.4255	11.5652	11.4255	11.5552	11.5882	11.3121	11.4967	11.5188	11.705	11.448	11.3639	11.4968	11.3802	11.36	ENSMUSG00000017404	Rpl19
4.49566	4.49533	4.49566	4.49533	4.43532	4.26922	4.31616	4.23471	4.35728	4.20795	4.40121	4.31312	4.47777	4.41906	4.42162	ENSMUSG00000017405	Nek8
4.27464	4.42219	4.27464	4.42219	4.17536	4.40575	4.20724	4.39164	4.40509	4.59479	4.57316	4.49335	4.45224	4.39719	4.31669	ENSMUSG00000017417	Plxdc1
4.83653	4.83457	4.83653	4.83457	5.02701	4.81549	4.95601	4.98104	5.10006	4.93217	5.09602	5.02538	5.0801	5.01499	5.10858	ENSMUSG00000017418	Arl5b
8.13285	8.16396	8.13285	8.16396	8.22161	8.04496	8.09455	8.01799	8.15912	8.25605	8.08229	8.17453	8.14939	8.06598	8.27339	ENSMUSG00000017421	Zfp207
9.16921	9.22187	9.16921	9.22187	9.0754	9.12943	9.26648	9.04024	9.34011	9.45316	9.32283	9.20251	9.11744	9.31438	9.17689	ENSMUSG00000017428	Psmd11
7.2167	7.12714	7.2167	7.12714	6.86542	7.20892	7.05074	7.00942	7.13845	7.30125	7.27663	6.91788	7.07649	6.71371	7.05185	ENSMUSG00000017453	Pipox
5.20637	4.9372	5.20637	4.9372	5.12484	5.22509	5.16034	4.95755	4.88868	4.93139	4.96071	5.18436	4.93161	5.0229	5.13397	ENSMUSG00000017485	Top2b
5.12731	5.21024	5.12731	5.21024	5.53869	5.35694	5.29359	5.70793	5.17791	5.14695	5.52801	4.96208	5.10935	5.10313	4.99215	ENSMUSG00000017493	Igfbp4
5.36197	5.55217	5.36197	5.55217	5.49418	5.4726	5.32538	5.56931	5.62205	5.70765	5.57272	5.63835	5.47736	5.63595	5.53006	ENSMUSG00000017499	Cdc6
6.69102	6.60864	6.69102	6.60864	6.68253	6.83988	6.79227	6.93226	6.69404	6.95532	7.07911	7.10559	6.88718	6.97749	7.08659	ENSMUSG00000017548	Suz12
5.82273	5.96339	5.82273	5.96339	6.02283	5.76018	6.08094	6.06069	6.15576	6.24114	6.19139	6.23651	5.82127	6.28712	6.22155	ENSMUSG00000017550	Atad5
6.51603	6.44393	6.51603	6.44393	6.48455	6.47683	6.3678	6.4666	6.43078	6.63542	6.50581	6.7012	6.57082	6.65372	6.54785	ENSMUSG00000017561	Crlf3
2.98904	3.01014	2.98904	3.01014	3.13738	3.02711	2.93666	3.0323	3.06943	2.968	2.99162	3.4679	3.1297	3.2816	3.23197	ENSMUSG00000017607	Tns4
6.16965	5.98137	6.16965	5.98137	6.1439	5.8554	5.98949	5.99497	5.9826	6.07521	6.11548	5.75066	6.01039	6.13268	5.93265	ENSMUSG00000017615	Tnfaip1
5.10344	5.05781	5.10344	5.05781	5.13097	5.24408	5.37098	5.30739	5.09192	5.38818	5.0591	5.24118	5.19304	5.32619	5.56808	ENSMUSG00000017631	Abr
5.01504	5.177	5.01504	5.177	5.13955	4.94937	5.14884	5.19299	5.37925	5.18257	5.48675	5.19759	5.27202	5.2585	5.20153	ENSMUSG00000017639	Rab11fip4
2.63854	2.63096	2.63854	2.63096	2.67076	2.66742	2.68473	2.61117	2.58069	2.7075	2.60286	2.63996	2.70851	2.61034	2.66196	ENSMUSG00000017652	Cd40
6.59506	6.39856	6.59506	6.39856	6.34576	6.37813	6.55149	6.66928	6.41006	6.41382	6.38468	6.54527	6.3603	6.51195	6.40451	ENSMUSG00000017664	Slc35c2
1.71965	1.81221	1.71965	1.81221	1.81897	1.73628	1.74053	1.86079	1.8613	1.73689	1.75956	1.7429	1.79382	1.75194	1.69502	ENSMUSG00000017667	Zfp334
6.10836	5.8264	6.10836	5.8264	6.09339	6.17655	6.00375	6.16855	5.94417	6.12797	6.06005	5.9227	5.92195	6.04738	5.96066	ENSMUSG00000017670	Elmo2
7.91618	7.85127	7.91618	7.85127	7.78441	8.01129	8.10873	7.84492	8.09185	8.24905	8.0971	8.03372	8.08916	7.80608	8.02503	ENSMUSG00000017677	Wsb1
3.02779	3.10344	3.02779	3.10344	3.00055	2.90343	3.01859	3.02949	2.96578	2.96799	3.14584	3.19512	2.96676	2.88026	3.16054	ENSMUSG00000017679	Ttpal
6.205	6.14298	6.205	6.14298	6.08629	6.3678	6.22751	6.08264	6.35867	6.13365	6.06283	6.17956	6.24877	6.21065	6.22008	ENSMUSG00000017686	Rhot1
4.58408	4.63191	4.58408	4.63191	4.61356	4.78465	4.9074	4.65963	4.52027	4.711	4.88318	4.90585	4.64645	4.96335	4.55731	ENSMUSG00000017697	Ada
6.70466	6.75	6.70466	6.75	6.70671	6.76018	6.60378	6.78495	6.79454	6.7654	6.64356	6.84191	6.89652	6.8631	6.69773	ENSMUSG00000017707	Serinc3
5.80329	6.05858	5.80329	6.05858	5.75264	5.97751	5.82746	5.82472	5.84476	5.87789	5.86024	5.85711	5.87355	5.98284	5.87823	ENSMUSG00000017715	Pgs1
9.15339	9.03813	9.15339	9.03813	9.07376	9.05857	8.96197	9.07274	9.11116	9.30325	9.03493	8.93896	8.92287	9.09916	9.01318	ENSMUSG00000017716	Birc5
3.59772	3.66625	3.59772	3.66625	3.83813	3.67498	3.82281	3.84695	3.59563	3.80803	3.50814	3.73184	3.65401	3.6958	3.68147	ENSMUSG00000017721	Pigt
7.84282	7.86162	7.84282	7.86162	8.35057	8.17632	7.92225	8.49127	8.08043	8.20298	8.04301	8.10648	8.09477	8.06807	8.15859	ENSMUSG00000017723	Wfdc2
4.85572	4.76667	4.85572	4.76667	4.98917	4.75409	4.97556	4.85302	4.8878	5.42961	5.00232	4.85829	5.0335	5.18405	4.9803	ENSMUSG00000017724	Etv4
4.12757	4.08589	4.12757	4.08589	3.97553	4.24488	4.02915	3.9999	4.33086	4.33015	4.18676	4.12063	4.183	4.09219	4.09008	ENSMUSG00000017747	Ghdc
2.60608	2.62819	2.60608	2.62819	2.78324	2.57559	2.51213	2.59787	2.47935	2.65813	2.64067	2.52136	2.59388	2.55182	2.6102	ENSMUSG00000017754	Pltp
7.01073	6.93282	7.01073	6.93282	7.03208	7.25765	7.24512	7.10717	7.13579	7.15039	7.19856	7.139	7.35274	7.13655	7.09791	ENSMUSG00000017756	Slc12a7
7.61487	7.61986	7.61487	7.61986	7.47467	7.68461	7.95133	7.48206	7.75439	7.57463	7.72881	7.64651	7.44877	7.66451	7.52222	ENSMUSG00000017760	Ctsa
6.67244	6.67783	6.67244	6.67783	6.54169	6.55271	6.54854	6.6158	6.50633	6.60734	6.65462	6.60166	6.5413	6.54239	6.4493	ENSMUSG00000017764	Zswim1
5.10647	5.0979	5.10647	5.0979	4.80392	5.00713	5.03235	4.87091	5.02556	4.98688	5.10279	4.99634	5.10069	5.09103	4.85535	ENSMUSG00000017765	Slc12a4
5.90169	5.92484	5.90169	5.92484	6.2176	6.01193	6.19422	6.08585	6.1064	6.11776	6.06227	6.19142	6.17595	6.14641	6.25679	ENSMUSG00000017774	Myo1c
5.84945	5.63513	5.84945	5.63513	5.90188	5.91382	5.93501	6.02932	5.75857	5.74058	5.80518	5.82583	5.90069	5.88242	5.87227	ENSMUSG00000017776	Crk
9.85091	9.86593	9.85091	9.86593	9.86141	10.0657	9.82404	9.90114	9.72081	9.76661	9.85406	9.90086	9.94469	9.89969	9.88133	ENSMUSG00000017778	Cox7c
5.65401	5.77193	5.65401	5.77193	5.67928	5.72416	5.76461	5.72393	5.67325	5.96122	5.60965	5.68113	5.87084	5.78722	5.65744	ENSMUSG00000017781	Pitpna
5.01023	5.02458	5.01023	5.02458	5.296	5.06521	5.31569	5.01726	5.36638	5.17883	5.23679	5.06821	5.14723	5.22754	5.11916	ENSMUSG00000017801	Mlx
2.26925	2.41197	2.26925	2.41197	2.33325	2.24899	2.26805	2.19209	2.1923	2.4329	2.18146	2.38641	2.30773	2.38546	2.32494	ENSMUSG00000017802	Retreg3
2.3766	2.30652	2.3766	2.30652	2.44133	2.22602	2.38091	2.35677	2.28599	2.38714	2.37876	2.32954	2.35808	2.32917	2.30696	ENSMUSG00000017830	Dhx58
2.42695	2.48152	2.42695	2.48152	2.46002	2.46382	2.42848	2.43462	2.58434	2.50584	2.45774	2.61674	2.34466	2.51472	2.45485	ENSMUSG00000017831	Rab5a
5.81701	5.85632	5.81701	5.85632	5.94324	5.90744	6.02725	5.79189	6.02474	6.07372	5.77425	5.86532	5.89863	5.95465	5.92024	ENSMUSG00000017837	Nkiras2
7.61366	7.57777	7.61366	7.57777	7.80454	7.61926	7.93111	7.73294	7.66472	7.55844	7.75205	7.78526	7.70103	7.81901	7.81964	ENSMUSG00000017843	Ppp2r5c
6.57454	6.56354	6.57454	6.56354	6.31757	6.47357	6.46485	6.52737	6.53395	6.44902	6.44631	6.44213	6.34317	6.38919	6.44103	ENSMUSG00000017858	Ift52
7.47059	7.36284	7.47059	7.36284	7.65272	7.79621	7.47558	7.75501	7.42516	7.31282	7.49399	7.58148	7.52143	7.30136	7.57434	ENSMUSG00000017861	Mybl2
2.69793	2.75002	2.69793	2.75002	2.81984	2.73308	2.77673	2.84398	2.73158	2.73434	2.53958	2.61584	2.73252	2.86988	2.80901	ENSMUSG00000017868	Sgk2
4.67841	4.67883	4.67841	4.67883	4.89603	4.81826	4.83703	4.94204	4.79256	4.53413	4.80712	4.77702	4.8215	4.64135	5.08545	ENSMUSG00000017929	B4galt5
2.06578	2.12145	2.06578	2.12145	1.96976	2.05331	2.0255	2.14449	2.21491	2.11764	2.08304	2.01638	2.15378	2.02907	2.10658	ENSMUSG00000017943	Gdap1l1
5.16641	5.17679	5.16641	5.17679	5.32115	5.09658	5.08627	5.24519	5.33363	4.8671	5.05902	4.91286	5.22655	5.06022	5.11485	ENSMUSG00000017969	Ptgis
7.50884	7.71535	7.50884	7.71535	7.54191	7.22895	7.45882	7.40902	7.55918	7.7094	7.65733	7.43262	7.44188	7.41125	7.4891	ENSMUSG00000017999	Ddx27
3.82353	3.73279	3.82353	3.73279	3.69793	3.76262	3.62038	3.77892	3.84625	3.91892	3.80874	3.75197	3.86423	3.71307	3.77132	ENSMUSG00000018001	Cyth3
3.84274	3.90574	3.84274	3.90574	3.84689	3.8479	3.90011	3.92436	3.98353	3.96471	3.98388	3.97203	4.01772	3.91953	3.92493	ENSMUSG00000018012	Rac3
6.54759	6.38078	6.54759	6.38078	6.3748	6.33119	6.42381	6.33974	6.3545	6.52016	6.30765	6.19594	6.21483	6.12369	6.36944	ENSMUSG00000018040	Rrp7a
8.8694	9.02903	8.8694	9.02903	8.75795	8.7459	8.79733	8.83461	9.20541	9.04214	8.89674	8.76995	8.62668	8.81253	8.67376	ENSMUSG00000018042	Cyb5r3
4.65409	4.71669	4.65409	4.71669	4.88681	4.87517	4.58357	4.44174	4.71823	4.82145	4.77375	4.66219	4.74746	4.96466	4.62318	ENSMUSG00000018068	Ints2
6.82604	6.96389	6.82604	6.96389	6.83855	6.70504	6.82556	6.82464	6.87014	6.70482	6.87865	6.69967	6.9044	6.91603	6.90482	ENSMUSG00000018076	Med13l
3.71916	3.62672	3.71916	3.62672	3.72352	3.51144	3.63169	3.66617	3.7057	3.64054	3.71583	3.42887	3.57915	3.67957	3.57074	ENSMUSG00000018102	H2bc4
2.1096	2.07315	2.1096	2.07315	2.17433	2.08204	2.17353	2.21677	2.22637	2.27092	2.10791	2.11232	2.16189	2.3319	2.11311	ENSMUSG00000018143	Mafk
6.51961	6.62342	6.51961	6.62342	6.55314	6.54319	6.41688	6.6296	6.70114	6.83861	6.84816	6.68165	6.53568	6.69865	6.56179	ENSMUSG00000018160	Med1
4.45037	4.2677	4.45037	4.2677	4.31528	4.61423	4.50142	4.3058	4.50811	4.5933	4.31975	4.57372	4.64224	4.54384	4.33565	ENSMUSG00000018166	Erbb3
5.06875	5.27857	5.06875	5.27857	5.24633	5.26935	5.06842	5.18676	5.36989	5.36017	5.25875	4.9358	5.16902	4.99145	5.20899	ENSMUSG00000018167	Stard3
3.49249	3.59018	3.49249	3.59018	3.49581	3.43956	3.59363	3.5304	3.96462	3.75328	3.56378	3.66117	3.6377	3.78775	3.45883	ENSMUSG00000018169	Mfng
11.8294	11.7362	11.8294	11.7362	11.7934	11.8922	11.8143	11.765	11.7486	11.7143	11.7713	11.7859	11.8956	11.7281	11.6975	ENSMUSG00000018171	Vmp1
7.8768	7.87071	7.8768	7.87071	8.03694	7.75108	7.75677	8.05422	7.59302	7.56274	7.64468	7.69432	7.63437	7.68165	8.02446	ENSMUSG00000018189	Uchl5
5.96909	6.15429	5.96909	6.15429	6.00618	5.90699	5.75841	5.96243	5.79059	5.76343	5.97652	6.00919	6.00429	5.73373	5.69937	ENSMUSG00000018196	Glrx2
3.92819	4.03181	3.92819	4.03181	3.85495	3.8813	3.78789	3.90797	3.88201	3.79835	3.83585	3.88859	4.00074	3.9432	4.09596	ENSMUSG00000018199	Ro60
6.2073	6.49149	6.2073	6.49149	6.11315	6.25859	6.38768	6.23877	6.24395	6.35243	6.2814	6.3106	6.21116	6.27477	6.15228	ENSMUSG00000018209	Stk4
3.47358	3.40696	3.47358	3.40696	3.30646	3.48447	3.49059	3.39792	3.46025	3.48641	3.46121	3.39506	3.51635	3.42989	3.62494	ENSMUSG00000018217	Pmp22
6.2007	6.13889	6.2007	6.13889	6.11027	6.12531	5.88995	5.91414	6.15535	6.45526	6.2129	6.18306	5.98503	6.07695	6.01419	ENSMUSG00000018239	Zcchc10
10.7383	10.7105	10.7383	10.7105	10.6348	10.5386	10.6062	10.5219	10.7233	10.8404	10.6253	10.616	10.5232	10.4338	10.6087	ENSMUSG00000018286	Psmb6
7.85585	8.01203	7.85585	8.01203	7.80056	7.83574	7.70658	7.84245	7.87212	8.09223	7.98139	7.83255	7.79213	7.79985	7.81872	ENSMUSG00000018287	Spag7
8.61057	8.83498	8.61057	8.83498	8.64275	8.67698	8.73216	8.72277	8.8605	8.8364	8.89288	8.72704	8.66935	8.87905	8.92849	ENSMUSG00000018293	Pfn1
7.65446	7.83659	7.65446	7.83659	7.61426	7.68134	7.78318	7.71858	7.69236	7.79377	7.72714	7.82627	7.74323	7.68196	7.82137	ENSMUSG00000018322	Tomm34
8.44898	8.6074	8.44898	8.6074	8.38504	8.42465	8.62355	8.48522	8.4248	8.37977	8.41935	8.43109	8.45926	8.36028	8.52218	ENSMUSG00000018326	Ywhab
2.70357	2.66551	2.70357	2.66551	2.58522	2.60386	2.62609	2.65686	2.55593	2.64599	2.62554	2.50549	2.51054	2.61193	2.52945	ENSMUSG00000018334	Ksr1
5.73337	5.71455	5.73337	5.71455	5.50359	5.36528	5.32726	5.49822	5.9119	5.66969	5.58983	5.66696	5.51512	5.62809	5.53781	ENSMUSG00000018339	Gpx3
6.10475	5.98966	6.10475	5.98966	6.19103	5.9185	5.9581	6.02978	6.1074	6.36541	6.04484	6.12934	6.05685	6.08775	6.11966	ENSMUSG00000018340	Anxa6
2.53881	2.44144	2.53881	2.44144	2.41945	2.40373	2.38683	2.41409	2.2531	2.42615	2.41839	2.43665	2.3033	2.47598	2.48076	ENSMUSG00000018341	Il12rb2
3.45481	3.62605	3.45481	3.62605	3.69576	3.50107	3.497	3.33179	3.51308	3.43008	3.39001	3.42817	3.35674	3.29273	3.48728	ENSMUSG00000018347	Zkscan6
5.98197	5.89217	5.98197	5.89217	5.87949	5.88239	5.98562	5.89165	6.09142	6.00205	5.90947	5.97047	5.88829	6.07219	5.97526	ENSMUSG00000018362	Kpna2
4.36484	4.41643	4.36484	4.41643	4.41827	4.41245	4.72918	4.5284	4.59778	4.52679	4.45426	4.59619	4.50248	4.50818	4.61254	ENSMUSG00000018363	Smurf2
3.88093	3.91622	3.88093	3.91622	4.08196	3.9174	3.91491	3.95098	3.90301	3.87063	3.89716	3.94238	3.83398	3.94695	3.87742	ENSMUSG00000018372	Cep95
5.2025	5.15672	5.2025	5.15672	5.17226	5.19178	5.331	5.27582	5.22695	5.44505	5.42245	5.35953	5.22981	5.36762	5.27977	ENSMUSG00000018377	Vezf1
3.07688	3.06733	3.07688	3.06733	3.16581	2.99315	3.00073	3.32429	3.19335	3.09397	3.2115	2.98551	3.11742	3.13164	3.0705	ENSMUSG00000018378	Cuedc1
7.42281	7.40951	7.42281	7.40951	7.27767	7.49474	7.44283	7.4091	7.47597	7.52974	7.59719	7.49481	7.38236	7.36916	7.50776	ENSMUSG00000018379	Srsf1
5.3621	5.16865	5.3621	5.16865	5.53731	5.29433	5.38288	5.29857	5.48827	5.63273	5.37014	5.39876	5.39996	5.29398	5.23833	ENSMUSG00000018395	Kif3a
4.3742	4.49523	4.3742	4.49523	4.58878	4.47117	4.59374	4.57933	4.58761	4.62229	4.41802	4.39612	4.63104	4.69265	4.49059	ENSMUSG00000018398	Septin8
4.3156	4.64865	4.3156	4.64865	4.74078	4.64021	4.73988	4.64773	4.56203	4.71965	4.56345	4.56253	4.43977	4.63912	4.59446	ENSMUSG00000018401	Mtmr4
4.19825	4.3471	4.19825	4.3471	4.17753	4.39407	4.38496	4.3382	4.24182	4.53923	4.39668	4.42515	4.21053	4.60023	4.07718	ENSMUSG00000018405	Mrm1
5.26921	5.1858	5.26921	5.1858	5.41889	5.17679	5.27332	5.35654	5.45044	5.55654	5.2784	5.46044	5.3818	5.31719	5.5757	ENSMUSG00000018411	Mapt
6.21569	6.60331	6.21569	6.60331	6.41253	6.39836	6.58434	6.64264	6.48183	6.56154	6.54588	6.43884	6.4666	6.39929	6.49409	ENSMUSG00000018412	Kansl1
6.19407	6.07992	6.19407	6.07992	6.26699	6.13012	6.25611	6.32555	6.46174	6.4966	6.3377	6.37039	6.02543	6.22573	6.27743	ENSMUSG00000018415	Gid4
6.28613	6.40508	6.28613	6.40508	6.7835	6.60371	6.76529	6.93027	6.60399	6.19991	6.3897	6.57945	6.59609	6.70611	6.97839	ENSMUSG00000018417	Myo1b
5.86024	5.9629	5.86024	5.9629	5.8702	5.62364	5.97716	5.90389	5.88142	6.02521	5.80089	5.94217	5.97543	5.8078	5.88163	ENSMUSG00000018425	Dhx40
4.04628	3.90463	4.04628	3.90463	3.89732	3.89339	3.95241	3.85613	4.07765	4.0564	3.95748	4.2537	4.04764	4.31808	3.91922	ENSMUSG00000018427	Ypel2
7.20329	7.19587	7.20329	7.19587	7.21657	7.3487	7.398	7.33117	7.27135	7.41001	7.46657	7.43399	7.40799	7.45638	7.39706	ENSMUSG00000018428	Akap1
6.28305	6.08834	6.28305	6.08834	6.17395	5.83393	6.13265	6.17144	6.37751	6.43868	6.08037	6.11741	5.99287	6.14553	6.16622	ENSMUSG00000018433	Nol11
5.65619	5.56346	5.65619	5.56346	5.49088	5.39517	5.51808	5.48533	5.52791	5.80702	5.52237	5.30617	5.36166	5.62945	5.57039	ENSMUSG00000018442	Derl2
9.64599	9.77507	9.64599	9.77507	9.71599	9.77841	9.90942	9.86239	9.7408	9.87591	9.78047	9.84166	9.82409	9.8342	9.83472	ENSMUSG00000018446	C1qbp
6.77233	6.76568	6.77233	6.76568	6.5979	6.5425	6.59972	6.49563	6.78103	6.67407	6.60162	6.67616	6.49566	6.46684	6.44026	ENSMUSG00000018449	Rpain
2.49662	2.48898	2.49662	2.48898	2.40686	2.46329	2.47584	2.35911	2.41558	2.5994	2.52744	2.53637	2.46009	2.44205	2.45527	ENSMUSG00000018470	Kcnab3
3.13274	3.15228	3.13274	3.15228	3.1942	3.19124	3.15669	3.21665	3.1563	3.47938	3.3127	3.20856	3.07275	3.26074	3.30387	ENSMUSG00000018474	Chd3
6.93926	6.98921	6.93926	6.98921	6.99571	6.89076	7.10711	7.13675	7.22424	6.94327	7.06143	7.04141	7.08075	7.13989	7.22313	ENSMUSG00000018476	Kdm6b
6.60106	6.44477	6.60106	6.44477	6.43949	6.35772	6.5329	6.52174	6.56006	6.73804	6.6895	6.77402	6.64547	6.44134	6.66635	ENSMUSG00000018481	Appbp2
7.78678	7.71047	7.78678	7.71047	7.82287	7.88152	8.0392	7.64441	7.79341	7.90766	7.80823	7.88962	7.71472	7.79809	7.91448	ENSMUSG00000018501	Ncor1
1.77731	1.86453	1.77731	1.86453	1.74619	1.65913	1.76919	1.86918	1.83038	1.93932	1.72653	1.66346	1.69056	1.82571	1.66389	ENSMUSG00000018507	Trpv2
7.25238	7.22876	7.25238	7.22876	7.64756	7.77529	7.49461	7.52861	7.23255	7.47934	7.37154	7.56384	7.56379	7.42635	7.4674	ENSMUSG00000018509	Cenpv
5.5437	5.62594	5.5437	5.62594	5.65148	5.80685	5.49628	5.74184	5.50786	5.77141	5.78975	5.70281	5.6714	5.64471	5.52429	ENSMUSG00000018537	Pcgf2
5.57886	5.65926	5.57886	5.65926	5.7166	5.59048	5.61972	5.75666	5.72095	5.68567	5.69715	5.65413	5.59938	5.76727	5.58076	ENSMUSG00000018541	Cwc25
5.51019	5.77688	5.51019	5.77688	5.83507	5.53238	5.7545	5.55441	5.56544	6.00911	5.85243	5.57627	5.70582	5.68567	5.80129	ENSMUSG00000018547	Pip4k2b
6.1359	6.29282	6.1359	6.29282	6.37685	6.19478	6.10466	6.15671	6.234	6.46925	6.17553	6.1528	6.1098	6.21023	6.20172	ENSMUSG00000018548	Trim37
2.19253	2.15577	2.19253	2.15577	2.10292	1.98949	2.06546	2.14925	2.06933	2.20295	2.0626	1.99602	2.02333	2.08695	2.08876	ENSMUSG00000018554	Ybx2
4.13048	4.13889	4.13048	4.13889	4.32883	4.3614	4.17481	4.30353	4.2133	4.25189	4.47155	4.16879	4.16613	4.26203	4.15498	ENSMUSG00000018559	Ctdnep1
7.28429	7.32826	7.28429	7.32826	7.42859	7.20342	7.16298	7.16292	7.36353	7.53162	7.29307	7.27479	7.13613	7.20499	7.35736	ENSMUSG00000018565	Elp5
1.19111	1.18735	1.19111	1.18735	1.15876	1.10823	1.13935	1.1332	1.06229	1.10861	1.25163	1.06113	1.11445	1.07534	1.13768	ENSMUSG00000018566	Slc2a4
8.06225	8.05661	8.06225	8.05661	7.83541	8.11474	7.96678	7.88998	7.96937	8.02227	7.96776	7.96481	8.02656	7.92784	7.79308	ENSMUSG00000018567	Gabarap
4.8712	5.0671	4.8712	5.0671	5.12022	4.89	4.86556	5.40456	5.01874	5.00446	4.79217	5.3463	5.19607	5.35183	5.1011	ENSMUSG00000018569	Cldn7
3.71632	3.75	3.71632	3.75	3.50455	3.50498	3.47346	3.61238	3.77943	3.7457	3.59218	3.56183	3.68094	3.60865	3.40529	ENSMUSG00000018570	2810408A11Rik
7.07352	7.08729	7.07352	7.08729	7.17754	7.16926	7.31754	7.18637	7.15553	7.2193	7.21515	7.34336	7.33621	7.12664	7.3755	ENSMUSG00000018572	Phf23
1.6469	1.74102	1.6469	1.74102	1.77881	1.65183	1.70054	1.65151	1.79947	1.84961	1.7704	1.68096	1.86525	1.68485	1.79626	ENSMUSG00000018574	Acadvl
9.40389	9.45161	9.40389	9.45161	9.48009	9.30292	9.42779	9.57465	9.41351	9.57841	9.61644	9.46394	9.31238	9.36854	9.5373	ENSMUSG00000018583	G3bp1
9.56893	9.57912	9.56893	9.57912	9.83207	9.78262	9.62116	9.84441	9.64814	9.90391	9.72678	9.6598	9.66359	9.78529	9.74796	ENSMUSG00000018585	Atox1
7.63731	7.73303	7.63731	7.73303	8.4693	7.75938	7.80808	8.23708	8.09933	8.20624	7.84953	7.57497	7.49816	7.65135	8.02221	ENSMUSG00000018593	Sparc
5.23804	5.12111	5.23804	5.12111	5.07979	5.17698	5.10082	5.20797	5.12313	5.24229	5.06168	5.03385	5.1607	5.02294	5.15542	ENSMUSG00000018599	Mief2
8.09621	8.32173	8.09621	8.32173	8.43814	8.59841	8.5966	8.55988	8.46504	8.36884	8.68863	8.33626	8.2288	8.31517	8.51407	ENSMUSG00000018604	Tbx3
4.26847	4.27512	4.26847	4.27512	4.24845	4.47427	4.32142	4.22626	4.33056	4.50349	4.45349	4.39364	4.45326	4.40516	4.35151	ENSMUSG00000018648	Dusp14
6.58566	6.61549	6.58566	6.61549	6.74634	6.55054	6.76333	6.8088	6.6412	6.79864	6.43673	6.7517	6.59838	6.64173	6.66684	ENSMUSG00000018651	Tada2a
5.74015	5.80565	5.74015	5.80565	5.64206	5.47875	5.9335	5.60074	5.72441	5.73071	5.78168	5.39227	5.52371	5.67235	5.55676	ENSMUSG00000018659	Pnpo
3.99378	4.04663	3.99378	4.04663	3.7066	3.82211	3.90139	3.80146	3.92522	4.00157	3.95858	3.96334	3.76501	3.68951	3.71764	ENSMUSG00000018661	Cog1
8.8014	8.84164	8.8014	8.84164	8.81404	8.82743	8.89628	8.94452	8.83959	8.88928	8.89469	9.0266	8.77984	8.96024	9.04088	ENSMUSG00000018666	Cbx1
7.84988	8.00002	7.84988	8.00002	7.86438	7.65079	7.67487	7.7529	7.96346	8.10371	7.90568	7.70972	7.77577	7.7835	7.68454	ENSMUSG00000018669	Cdk5rap3
5.8187	5.96323	5.8187	5.96323	5.27998	6.01988	5.94919	5.458	6.12779	6.1574	6.06583	6.26021	6.0379	6.14776	5.58706	ENSMUSG00000018672	Copz2
9.33512	9.43399	9.33512	9.43399	9.66564	9.43931	9.37384	9.54318	9.33174	9.44469	9.3912	9.38364	9.26717	9.38633	9.40265	ENSMUSG00000018677	Slc25a39
6.15169	6.31798	6.15169	6.31798	6.0681	6.12673	6.35543	6.19234	6.3127	6.06444	6.37068	6.02161	6.08003	6.20329	6.15261	ENSMUSG00000018678	Sp2
7.2312	7.20043	7.2312	7.20043	7.50966	7.33354	7.31647	7.29056	7.41032	7.29929	7.14476	7.49712	7.32037	7.12176	7.45259	ENSMUSG00000018697	Aatf
7.91979	7.72661	7.91979	7.72661	7.9694	7.90694	7.94814	7.92987	7.91284	7.77966	8.00242	7.96507	7.8749	8.04514	8.03962	ENSMUSG00000018707	Dync1h1
5.29425	5.52832	5.29425	5.52832	5.96471	5.66918	5.46554	6.06628	5.58161	5.62199	5.9086	5.48238	5.24282	5.50699	5.58517	ENSMUSG00000018727	Cpsf4l
4.60404	4.60423	4.60404	4.60423	4.58788	4.57135	4.55734	4.64609	4.58966	4.66759	4.59369	4.40679	4.64879	4.52894	4.72787	ENSMUSG00000018733	Pex12
5.74066	5.78196	5.74066	5.78196	5.7808	5.86363	5.69311	5.75612	5.84272	5.81214	6.12701	5.87965	5.75754	5.98071	5.76518	ENSMUSG00000018736	Ndel1
1.90645	1.96282	1.90645	1.96282	1.84298	1.89914	1.89997	1.97511	1.99877	1.85549	1.90328	1.97282	1.99953	1.84417	1.93031	ENSMUSG00000018750	Zbtb4
3.33081	3.2917	3.33081	3.2917	3.27684	3.25706	3.43138	3.30257	3.30134	3.36987	3.37806	3.25389	3.398	3.43463	3.40773	ENSMUSG00000018752	Tnfsfm13
6.93061	6.72277	6.93061	6.72277	6.8992	7.05849	6.65127	6.76923	6.67311	7.10013	6.85174	6.88261	6.93213	6.90367	6.81134	ENSMUSG00000018761	Mpdu1
6.19309	6.22777	6.19309	6.22777	6.16605	6.23172	6.13314	6.34256	6.22428	6.44006	6.23102	6.37834	6.26296	6.46242	6.37127	ENSMUSG00000018765	Fxr2
10.3872	10.3877	10.3872	10.3877	10.6024	10.716	10.5348	10.4494	10.2702	10.4909	10.3738	10.5169	10.5741	10.4772	10.4382	ENSMUSG00000018770	Atp5g3
5.87375	5.73564	5.87375	5.73564	6.18485	6.15378	5.81432	6.38123	6.06078	5.8618	5.87184	5.84599	5.8442	6.04377	6.0132	ENSMUSG00000018774	Cd68
5.58565	5.7873	5.58565	5.7873	5.3318	5.49751	5.51821	5.50096	5.51051	5.59513	5.57805	5.29223	5.66885	5.46311	5.4323	ENSMUSG00000018796	Acsl1
4.73275	4.66888	4.73275	4.66888	4.61415	4.62891	4.6204	4.49995	4.50921	4.64485	4.38845	4.48038	4.49628	4.71655	4.42155	ENSMUSG00000018809	Smyd4
5.07903	5.26097	5.07903	5.26097	5.41822	5.1472	5.34526	5.27859	5.36962	5.36267	5.42344	5.27665	5.2757	5.24261	5.41526	ENSMUSG00000018820	Zfyve27
8.10357	7.99146	8.10357	7.99146	8.05227	7.96485	8.07107	7.8871	8.18809	7.92175	7.95247	7.69525	7.74024	7.62266	7.88618	ENSMUSG00000018821	Avpi1
4.86829	4.90472	4.86829	4.90472	4.9165	4.80089	4.87357	5.01901	4.8104	5.16567	5.10484	4.73899	4.95701	5.01589	4.904	ENSMUSG00000018841	Rad51d
4.1813	4.09107	4.1813	4.09107	4.1375	4.17613	4.12425	4.328	4.1853	4.25139	4.20807	4.38822	4.33633	4.21605	4.19129	ENSMUSG00000018846	Pank3
7.82364	7.83243	7.82364	7.83243	8.02464	8.07116	8.10132	7.89119	7.97486	8.08826	7.96488	7.89828	7.74913	7.85077	7.86011	ENSMUSG00000018848	Rars
6.33205	6.30484	6.33205	6.30484	6.37772	6.30721	6.28987	6.50058	6.43988	6.40961	6.338	6.40366	6.16965	6.34051	6.50984	ENSMUSG00000018849	Wwc1
8.166	8.00922	8.166	8.00922	8.25949	8.0889	8.18346	8.16515	8.18202	8.20309	8.12315	7.99054	7.97053	7.97132	8.14569	ENSMUSG00000018858	Mrpl58
4.9183	5.06499	4.9183	5.06499	4.98576	4.96247	4.77673	5.13756	5.01662	5.22892	5.11844	4.99977	4.97037	5.01286	5.00345	ENSMUSG00000018861	Fdxr
5.13085	5.3653	5.13085	5.3653	5.64339	5.50368	5.5791	5.50901	5.26575	5.35314	5.32321	5.51053	5.51414	5.56894	5.5337	ENSMUSG00000018865	Sult4a1
8.49116	8.49022	8.49116	8.49022	8.3616	8.51878	8.46284	8.47232	8.40823	8.63846	8.45983	8.41669	8.46437	8.51616	8.43866	ENSMUSG00000018882	Mrpl45
4.66378	4.80826	4.66378	4.80826	4.79897	4.79827	4.5343	4.72587	4.7329	4.77704	4.88493	4.85851	4.65066	4.73108	4.65143	ENSMUSG00000018899	Irf1
2.21393	2.14685	2.21393	2.14685	2.24597	2.25127	2.04498	2.29731	2.07288	2.12922	2.08809	2.06956	2.1199	2.11071	2.07028	ENSMUSG00000018900	Slc22a5
4.73961	4.547	4.73961	4.547	4.78684	4.81567	4.67121	4.64241	4.70773	4.60923	4.61711	4.59726	4.76206	4.8383	4.60042	ENSMUSG00000018906	P4ha2
2.12907	2.15803	2.12907	2.15803	2.47046	2.16311	2.22589	2.46502	2.24487	2.18678	2.21603	2.171	2.31256	2.26904	2.26383	ENSMUSG00000018909	Arrb1
1.50574	1.59739	1.50574	1.59739	1.5395	1.63631	1.52388	1.5232	1.62799	1.57331	1.49852	1.57997	1.60641	1.56784	1.558	ENSMUSG00000018919	Tm4sf5
1.94564	1.94074	1.94564	1.94074	1.84857	2.04216	1.90337	1.92214	1.92592	1.8931	1.89139	1.96762	2.05943	1.93787	2.03361	ENSMUSG00000018920	Cxcl16
7.41798	7.47416	7.41798	7.47416	7.25082	7.38413	7.29577	7.39908	7.33584	7.58326	7.491	7.54093	7.37175	7.45591	7.52022	ENSMUSG00000018921	Pelp1
6.00406	6.20648	6.00406	6.20648	6.04186	6.10838	5.94994	5.99953	5.98206	6.4156	5.97496	5.90962	6.11981	5.8773	5.90566	ENSMUSG00000018923	Med11
5.5279	5.54544	5.5279	5.54544	5.50323	5.48021	5.4022	5.7082	5.43946	5.80979	5.30816	5.56279	5.30548	5.44126	5.55747	ENSMUSG00000018931	Natd1
6.41537	6.46487	6.41537	6.46487	6.43837	6.55177	6.50581	6.49785	6.51894	6.76174	6.53809	6.53708	6.59483	6.39482	6.52443	ENSMUSG00000018932	Map2k3
7.47975	7.48335	7.47975	7.48335	7.44024	7.41738	7.54108	7.40366	7.40235	7.33216	7.46641	7.46039	7.53446	7.5094	7.49117	ENSMUSG00000018965	Ywhah
6.56491	6.51396	6.56491	6.51396	6.42409	6.44734	6.46265	6.35426	6.35586	6.51103	6.48434	6.45152	6.47936	6.31801	6.43767	ENSMUSG00000018974	Sart3
3.22266	3.18363	3.22266	3.18363	3.16795	3.28528	3.22576	3.10491	3.17932	3.3725	3.14774	3.17192	3.35146	3.19327	3.04746	ENSMUSG00000018983	E2f2
4.17246	4.0321	4.17246	4.0321	4.22522	4.01933	4.31143	4.01676	4.21768	4.05467	4.21165	4.21979	4.12486	4.04374	4.12973	ENSMUSG00000018995	Nars2
4.77922	4.69592	4.77922	4.69592	4.64183	4.6275	4.7963	4.58107	4.64899	4.5908	4.61359	4.66097	4.46017	4.6933	4.52383	ENSMUSG00000018999	Slc35b4
2.91559	3.02353	2.91559	3.02353	3.1481	2.8764	3.12817	2.86034	2.91676	3.03705	3.07495	3.09038	2.98123	3.08078	2.99515	ENSMUSG00000019039	Dalrd3
8.35417	8.27187	8.35417	8.27187	8.26221	8.34036	8.31296	8.16324	8.31165	8.16559	8.18821	8.21047	8.21902	8.20198	8.10398	ENSMUSG00000019054	Fis1
5.27421	5.37718	5.27421	5.37718	4.99384	5.06313	5.3151	4.89222	5.34115	5.54449	5.09379	5.13717	5.30267	5.11859	4.69871	ENSMUSG00000019055	Plod1
3.60699	3.71642	3.60699	3.71642	3.32669	3.52402	3.44592	3.39036	3.53535	3.69199	3.43288	3.64903	3.57353	3.57473	3.47176	ENSMUSG00000019066	Rab3d
3.67792	3.76484	3.67792	3.76484	3.57212	3.63116	3.5469	3.57275	3.78377	3.73448	3.68805	3.55979	3.6084	3.77411	3.54226	ENSMUSG00000019080	Mfsd3
3.8884	3.94846	3.8884	3.94846	3.728	4.00239	3.98164	3.82003	3.80186	3.79062	3.88516	3.88185	3.97921	4.01449	3.93533	ENSMUSG00000019082	Slc25a22
6.83168	6.64731	6.83168	6.64731	6.60722	6.76357	6.87502	6.49891	6.55599	6.66985	6.71171	6.79963	6.62218	6.6299	6.77399	ENSMUSG00000019087	Atp6ap1
3.2917	3.25295	3.2917	3.25295	3.17719	3.33978	3.26054	3.21261	3.50716	3.61308	3.6047	3.35875	3.47517	3.26401	3.36062	ENSMUSG00000019102	Aldh3a1
3.57436	3.84995	3.57436	3.84995	3.6631	3.49224	3.5828	3.5547	3.63883	3.55345	3.64102	3.61026	3.62095	3.65721	3.61228	ENSMUSG00000019124	Scrn1
6.34015	6.30182	6.34015	6.30182	6.05594	6.32616	6.59561	6.4329	6.5599	6.41428	6.58399	6.4751	6.40607	6.53875	6.49882	ENSMUSG00000019132	BC005537
7.46859	7.76977	7.46859	7.76977	6.94417	7.25331	7.25328	7.12078	7.71725	7.82255	7.58635	7.524	7.43939	7.30624	7.30646	ENSMUSG00000019139	Isyna1
4.54375	4.56873	4.54375	4.56873	4.64053	4.74065	4.56253	4.5255	4.63112	4.64177	4.6676	4.82449	4.64762	4.71637	4.64776	ENSMUSG00000019143	Hars2
7.87493	7.96744	7.87493	7.96744	7.49085	7.7212	7.77498	7.47671	7.83482	7.94985	7.73393	7.63006	7.63571	7.61247	7.4867	ENSMUSG00000019158	Tmem160
6.81937	6.77676	6.81937	6.77676	6.91282	6.98659	6.91216	7.00118	6.86647	6.90414	6.80672	6.90476	6.88062	6.75819	6.8566	ENSMUSG00000019173	Rab5c
9.50383	9.56432	9.50383	9.56432	9.44202	9.52962	9.60276	9.43333	9.45631	9.49211	9.54663	9.44894	9.49329	9.52622	9.4576	ENSMUSG00000019179	Mdh2
7.26145	7.25137	7.26145	7.25137	7.13604	7.25428	7.05812	7.30514	7.31796	7.32615	7.24932	7.25561	7.33776	7.18012	7.0765	ENSMUSG00000019188	H13
4.54077	4.33414	4.54077	4.33414	4.47834	4.60835	4.64684	4.53756	4.4584	4.43279	4.45443	4.61563	4.67272	4.81696	4.57823	ENSMUSG00000019189	Rnf145
1.61325	1.54535	1.61325	1.54535	1.67784	1.64521	1.63566	1.73942	1.63329	1.62413	1.67134	1.63024	1.74365	1.69433	1.65335	ENSMUSG00000019194	Scn1b
7.99779	8.01297	7.99779	8.01297	8.05511	8.25674	7.89614	8.10845	8.05193	8.22303	8.19313	7.8575	8.14369	7.97893	7.94404	ENSMUSG00000019210	Atp6v1e1
4.26944	4.36467	4.26944	4.36467	4.34546	4.44929	4.51143	4.26653	4.37166	4.30218	4.25534	4.31404	4.20253	4.26122	4.30186	ENSMUSG00000019214	Chtf18
4.91852	4.66502	4.91852	4.66502	5.09356	4.92738	5.15952	5.07917	4.88428	4.78524	5.16435	4.72193	4.89949	4.68841	4.99167	ENSMUSG00000019235	Rps6kl1
5.69613	5.70749	5.69613	5.70749	5.59561	5.60119	5.57458	5.52066	5.62876	5.53997	5.69074	5.71782	5.84294	5.82724	5.67797	ENSMUSG00000019254	Ppp1r12c
2.6979	2.77859	2.6979	2.77859	2.60541	2.71268	2.67328	2.67724	2.85285	2.71387	2.82374	2.74639	2.68915	2.79802	2.76825	ENSMUSG00000019256	Ahr
7.40811	7.61582	7.40811	7.61582	7.05901	7.09149	7.2674	7.0883	7.37206	7.28669	7.14698	7.11827	7.37254	7.17902	7.13321	ENSMUSG00000019261	Map1s
3.08623	2.92984	3.08623	2.92984	3.00107	2.92607	3.0526	3.01332	3.10996	3.08646	2.9946	3.0828	3.03096	3.03641	3.02448	ENSMUSG00000019295	Tmem129
6.01598	6.14458	6.01598	6.14458	5.92788	6.12286	6.08639	6.08107	6.20349	6.02052	6.14275	5.94704	5.92986	6.10609	6.05516	ENSMUSG00000019297	Nop9
2.85772	2.81964	2.85772	2.81964	2.80182	2.81155	2.85172	2.71519	2.83301	2.88901	2.82005	2.86589	2.72817	2.68506	2.84778	ENSMUSG00000019301	Hsd17b1
5.27607	5.22994	5.27607	5.22994	5.19144	5.21359	5.33139	5.13349	5.08062	5.27066	5.2605	5.18593	5.26401	5.17073	5.15431	ENSMUSG00000019302	Atp6v0a1
5.61904	5.24112	5.61904	5.24112	5.33073	5.31203	5.4068	5.15616	5.16225	5.21162	5.38375	5.15672	5.2693	5.29455	5.14863	ENSMUSG00000019303	Psmc3ip
5.60005	5.51988	5.60005	5.51988	5.50801	5.82166	5.74297	5.64407	5.62126	5.64398	5.71283	5.62042	5.77112	5.82917	5.58618	ENSMUSG00000019312	Grb7
4.30886	4.31408	4.30886	4.31408	4.31425	4.34155	4.36844	4.44951	4.24123	4.45657	4.44589	4.47179	4.44578	4.30168	4.41828	ENSMUSG00000019338	Zfp687
9.30637	9.36309	9.30637	9.36309	8.95604	8.82079	8.96115	8.90764	9.23821	9.26912	8.94843	9.12045	9.07196	9.26262	8.98573	ENSMUSG00000019362	D8Ertd738e
3.2472	3.42969	3.2472	3.42969	3.36527	3.40631	3.40384	3.18901	3.39984	3.35492	3.44084	3.25612	3.20168	3.43817	3.33663	ENSMUSG00000019368	Sec14l4
7.94549	8.03104	7.94549	8.03104	7.98468	7.95356	7.9369	8.18152	7.89494	7.66461	7.94805	8.02951	7.82697	8.27486	8.04804	ENSMUSG00000019370	Calm3
6.58462	6.74098	6.58462	6.74098	6.73909	6.60254	6.79488	6.68567	6.80685	6.80478	6.66758	6.54483	6.56676	6.50377	6.75058	ENSMUSG00000019373	Cops3
8.33986	8.32152	8.33986	8.32152	7.79906	7.84391	7.98566	7.7834	8.33414	8.0253	7.97218	7.99148	8.10661	7.92976	7.89002	ENSMUSG00000019428	Fkbp8
8.39447	8.56498	8.39447	8.56498	8.55394	8.59486	8.53712	8.46845	8.39974	8.45038	8.53957	8.43823	8.41667	8.42512	8.62634	ENSMUSG00000019432	Ddx39b
7.98758	8.34135	7.98758	8.34135	7.78351	7.90271	8.09512	8.13203	8.17416	7.95636	8.03275	8.12632	8.09332	8.02656	7.86396	ENSMUSG00000019433	Gipc1
5.67085	5.62327	5.67085	5.62327	5.78326	5.53261	5.56681	5.45104	5.53739	5.64563	5.46021	5.50772	5.53034	5.45644	5.33823	ENSMUSG00000019437	Tlcd1
3.36244	3.48749	3.36244	3.48749	3.45025	3.43212	3.3957	3.47307	3.49714	3.37896	3.48144	3.46992	3.51657	3.49752	3.55956	ENSMUSG00000019461	Plscr3
5.13625	4.75015	5.13625	4.75015	4.7358	4.70073	4.81755	4.59898	4.88292	5.14052	4.83291	4.85407	4.85983	4.89056	4.6803	ENSMUSG00000019467	Arhgef25
6.82442	6.90643	6.82442	6.90643	6.43935	6.37325	6.59728	6.39883	6.67142	6.65647	6.53126	6.55938	6.46713	6.44709	6.28962	ENSMUSG00000019470	Xab2
8.47721	8.7879	8.47721	8.7879	8.32014	8.44017	8.4734	8.38733	8.53876	8.60555	8.51385	8.36367	8.49673	8.49202	8.49725	ENSMUSG00000019471	Cdc37
6.87294	6.87337	6.87294	6.87337	6.73433	6.78657	6.65307	6.75475	6.84806	6.89277	6.76584	6.89736	6.8624	6.82223	6.78644	ENSMUSG00000019487	Trip10
9.41815	9.49418	9.41815	9.49418	9.53006	9.40574	9.48208	9.39384	9.38143	9.35091	9.50545	9.4042	9.31484	9.41527	9.52955	ENSMUSG00000019494	Cops6
12.9442	13.0174	12.9442	13.0174	13.1569	13.0006	13.1332	13.0892	13.2138	13.2017	13.2277	13.1275	13.0041	13.1545	13.229	ENSMUSG00000019505	Ubb
3.3659	3.35441	3.3659	3.35441	3.50438	3.32782	3.27453	3.30276	3.4476	3.5528	3.39098	3.42044	3.31565	3.30825	3.47583	ENSMUSG00000019518	Ap4m1
4.6766	4.65429	4.6766	4.65429	4.70454	4.4975	4.6414	4.71237	4.67219	4.60025	4.50567	4.78729	4.68832	4.97288	4.79079	ENSMUSG00000019528	Gyg
7.21437	7.31211	7.21437	7.31211	6.80189	6.62476	6.78834	6.68732	7.15133	7.18458	7.27251	6.85509	6.91091	7.12104	6.75019	ENSMUSG00000019539	Rcn3
5.72672	6.05639	5.72672	6.05639	6.02342	6.00242	6.0979	6.12335	6.02693	5.76485	6.23803	5.95613	6.09306	5.91835	5.99364	ENSMUSG00000019558	Slc6a8
4.96078	5.06902	4.96078	5.06902	5.0851	4.83263	5.09368	4.92978	4.98738	5.17068	5.22178	5.0663	4.95195	4.85604	5.09293	ENSMUSG00000019564	Arid3a
3.29122	3.33777	3.29122	3.33777	3.29413	3.42817	3.38441	3.34465	3.30489	3.53042	3.53672	3.51771	3.45898	3.54174	3.55324	ENSMUSG00000019577	Pdk4
6.61445	6.5139	6.61445	6.5139	6.34531	6.38398	6.35594	6.33883	6.3493	6.49585	6.36934	6.27701	6.2073	6.25068	6.2386	ENSMUSG00000019578	Ubxn6
7.88496	7.98987	7.88496	7.98987	8.12199	7.95215	7.89279	8.02044	8.02445	8.04129	7.90519	8.04507	7.96172	8.01169	7.86951	ENSMUSG00000019579	Mydgf
4.65697	4.50225	4.65697	4.50225	4.72707	4.56586	4.64658	4.5656	4.65459	4.76215	4.46998	4.70657	4.86144	4.8696	4.49771	ENSMUSG00000019590	Cyb561
2.5396	2.5627	2.5396	2.5627	2.44645	2.47802	2.64857	2.58129	2.53693	2.60353	2.53659	2.63586	2.75941	2.71459	2.48889	ENSMUSG00000019647	Sema6a
7.21088	7.01346	7.21088	7.01346	6.92492	7.12283	7.24195	7.02212	7.0446	6.96158	7.15436	7.01393	6.94291	6.87146	7.06049	ENSMUSG00000019659	Ccdc12
7.87417	7.81451	7.87417	7.81451	7.68109	7.81982	7.73044	7.62665	7.83414	7.92493	7.74015	7.77431	7.70987	7.51326	7.6899	ENSMUSG00000019689	Fmc1
3.27342	3.34946	3.27342	3.34946	3.62721	3.4565	3.52075	3.43092	3.31578	3.2536	3.28444	3.56234	3.60719	3.59409	3.67508	ENSMUSG00000019699	Akt3
5.74978	5.50432	5.74978	5.50432	5.57681	5.5893	5.57688	5.57529	5.76832	5.66337	5.57638	5.58789	5.50188	5.54055	5.61103	ENSMUSG00000019710	Mrpl24
6.4112	6.43596	6.4112	6.43596	6.33101	6.17892	6.22181	6.4017	6.33017	6.47505	6.23366	6.28628	6.27099	6.50068	6.23491	ENSMUSG00000019715	Gle1
3.67158	3.70976	3.67158	3.70976	3.56442	3.70128	3.72559	3.52849	3.68137	3.83114	3.85263	3.72414	3.68294	3.59771	3.54201	ENSMUSG00000019718	L3hypdh
0.899875	0.898181	0.899875	0.898181	0.900368	0.897972	0.910027	0.864082	0.902289	0.970333	0.935464	1.09005	0.953123	0.917504	0.951221	ENSMUSG00000019726	Lyst
4.67676	4.92302	4.67676	4.92302	4.83592	4.69404	4.75863	4.66388	4.78417	4.91171	4.68898	4.71341	4.92895	4.93048	4.81219	ENSMUSG00000019731	Slc35e1
2.35717	2.46817	2.35717	2.46817	2.44994	2.36721	2.2535	2.35728	2.36158	2.30433	2.38337	2.29016	2.44751	2.44082	2.35787	ENSMUSG00000019732	Calr3
5.59161	5.79685	5.59161	5.79685	5.88227	5.71033	5.9402	5.77255	5.66164	5.53462	5.63346	5.69597	5.66489	5.61542	5.569	ENSMUSG00000019737	Syne4
8.05213	7.85905	8.05213	7.85905	7.91815	7.9845	7.93737	8.02435	8.03287	7.90878	7.87517	8.0067	7.96275	7.87007	7.93595	ENSMUSG00000019738	Polr2i
4.60641	4.34543	4.60641	4.34543	4.36995	4.53359	4.6089	4.32363	4.41281	4.41548	4.55051	4.3844	4.53009	4.40821	4.35676	ENSMUSG00000019761	Krt10
4.81959	4.67083	4.81959	4.67083	4.98157	4.89823	5.01428	4.75276	4.71156	4.86735	4.7057	4.68264	4.72787	4.63153	4.6859	ENSMUSG00000019763	Rmnd1
2.11076	2.07383	2.11076	2.07383	2.05052	2.04952	2.01209	2.0091	2.01832	2.07172	1.96061	2.01448	2.04187	1.98046	1.92068	ENSMUSG00000019772	Vip
7.35428	7.63612	7.35428	7.63612	7.7102	7.66549	7.60933	7.47074	7.3334	7.46087	7.4521	7.41579	7.3377	7.57049	7.50486	ENSMUSG00000019773	Fbxo5
3.0877	3.16393	3.0877	3.16393	3.14913	3.13017	3.17645	3.20599	3.15423	3.18795	3.01035	3.36306	3.03045	3.14684	3.12856	ENSMUSG00000019774	Mtrf1l
0.72758	0.758858	0.72758	0.758858	0.761489	0.75264	0.809711	0.797593	0.757452	0.775902	0.738352	0.825577	0.979874	0.802368	0.779979	ENSMUSG00000019775	Rgs17
7.588	7.6051	7.588	7.6051	7.52008	7.64305	7.73699	7.47785	7.51456	7.38888	7.50236	7.59283	7.6637	7.78259	7.73204	ENSMUSG00000019777	Hdac2
6.63933	6.53703	6.63933	6.53703	6.74874	6.59746	6.69338	6.70335	6.69938	6.50517	6.58087	6.64688	6.55807	6.83193	6.77964	ENSMUSG00000019782	Rwdd1
4.51241	4.38186	4.51241	4.38186	4.49718	4.46606	4.52609	4.39192	4.4281	4.40068	4.22282	4.30881	4.22489	4.26036	4.3427	ENSMUSG00000019785	Clvs2
2.25101	2.245	2.25101	2.245	2.22163	2.18048	2.218	2.20295	2.30172	2.22434	2.27991	2.31719	2.42293	2.33583	2.33865	ENSMUSG00000019790	Stxbp5
5.30515	5.11134	5.30515	5.11134	5.34855	5.39535	5.27872	5.47091	5.16649	5.32139	5.27078	5.34908	5.3605	5.3249	5.32193	ENSMUSG00000019791	Hint3
4.70349	4.90428	4.70349	4.90428	4.70988	4.94782	4.71305	5.00499	4.79478	4.84788	4.98455	4.6692	4.84947	4.80142	4.78268	ENSMUSG00000019792	Trmt11
6.33174	6.11025	6.33174	6.11025	6.36606	6.42185	6.34861	6.26301	6.37657	6.38568	6.38151	6.18066	6.32069	6.2962	6.48077	ENSMUSG00000019794	Katna1
7.69459	7.6172	7.69459	7.6172	7.86632	7.78123	7.8633	7.85914	7.76049	7.69671	7.81035	7.72343	7.79759	7.67518	7.81696	ENSMUSG00000019795	Pcmt1
4.97119	4.73424	4.97119	4.73424	4.51581	4.76154	4.73381	4.55665	4.83787	4.72705	4.76118	4.67795	4.88942	5.03634	4.63895	ENSMUSG00000019796	Lrp11
7.91611	7.92576	7.91611	7.92576	8.24944	8.12916	8.28341	8.24616	7.88308	7.80922	7.86871	8.09931	8.05552	7.87899	8.13105	ENSMUSG00000019797	Mtres1
4.94551	4.99651	4.94551	4.99651	4.76276	4.96846	4.89404	4.85283	4.97561	4.80019	4.8769	4.74909	4.99045	4.85463	5.19441	ENSMUSG00000019802	Sec63
9.26162	9.31506	9.26162	9.31506	9.28628	9.30104	9.18667	9.18609	9.14749	9.11726	9.2736	9.17795	9.34258	9.41778	9.18334	ENSMUSG00000019804	Snx3
4.23324	4.28784	4.23324	4.28784	4.65582	4.27337	4.44807	4.60998	4.37562	4.26075	4.23646	4.528	4.57118	4.65524	4.53126	ENSMUSG00000019806	Aig1
6.74345	6.72856	6.74345	6.72856	6.88908	6.83963	6.60128	6.87338	6.53967	6.57262	6.36711	6.62229	6.7339	6.44801	6.75737	ENSMUSG00000019808	Adat2
4.8597	4.79462	4.8597	4.79462	4.92764	5.07657	4.81724	4.79003	4.7703	4.89121	4.79515	5.01843	5.116	4.8641	4.78605	ENSMUSG00000019809	Pex3
5.32707	5.18921	5.32707	5.18921	5.43915	5.35176	5.29929	5.40704	5.41304	5.35568	5.14978	5.39398	5.29756	5.29213	5.34597	ENSMUSG00000019810	Fuca2
4.66704	4.53667	4.66704	4.53667	4.54038	4.71233	4.89816	4.70621	4.60242	4.76366	4.56027	4.88854	4.72715	4.61794	4.78758	ENSMUSG00000019813	Cep57l1
7.49756	7.5967	7.49756	7.5967	7.54362	7.62372	7.3592	7.55583	7.67693	7.58056	7.65382	7.49023	7.50419	7.36712	7.52417	ENSMUSG00000019814	Ltv1
3.34936	3.22461	3.34936	3.22461	3.35283	3.28592	3.39113	3.19457	3.33143	3.3614	3.21909	3.32313	3.29339	3.35916	3.32494	ENSMUSG00000019817	Plagl1
7.33975	7.48934	7.33975	7.48934	7.66005	7.54402	7.61678	7.7392	7.50775	7.40386	7.64746	7.54623	7.74294	7.67191	7.6528	ENSMUSG00000019818	Cd164
6.59411	6.76726	6.59411	6.76726	6.71859	6.59023	6.89644	6.8117	6.57428	6.29507	6.53811	6.75479	6.46785	6.6633	6.90399	ENSMUSG00000019820	Utrn
4.69085	4.85211	4.69085	4.85211	4.99759	4.63414	5.07594	4.61972	4.77766	4.78145	4.76379	4.89888	4.68389	4.86582	4.79154	ENSMUSG00000019822	Smpd2
1.97971	1.94307	1.97971	1.94307	1.88407	1.93924	1.90562	1.92421	1.99652	1.96195	1.91881	1.90134	1.97474	1.94015	1.99315	ENSMUSG00000019823	Mical1
4.69913	4.75854	4.69913	4.75854	4.72698	4.69686	4.66541	4.80078	4.59267	4.83368	4.76064	4.7567	4.88554	4.70283	4.77285	ENSMUSG00000019826	Zbtb24
4.92222	4.76089	4.92222	4.76089	4.70656	4.60903	4.81494	4.57383	4.81841	4.73262	4.72269	4.71092	4.82096	4.7742	4.63011	ENSMUSG00000019831	Wasf1
3.50316	3.412	3.50316	3.412	3.28882	3.34322	3.41269	3.52804	3.27243	3.26973	3.30622	3.36202	3.29385	3.37954	3.45436	ENSMUSG00000019836	Amd-ps4
7.22002	7.10253	7.22002	7.10253	6.9526	6.72583	6.67524	6.97297	6.98414	7.04292	6.88875	6.70928	6.71491	6.80259	6.87618	ENSMUSG00000019837	Gtf3c6
4.90416	5.12541	4.90416	5.12541	5.12557	4.92031	5.10013	4.89638	5.04683	4.62163	4.85402	4.99389	4.91199	5.15007	5.20909	ENSMUSG00000019841	Rev3l
4.57985	4.68425	4.57985	4.68425	4.85174	4.63	4.44874	4.80258	4.63837	4.51118	4.74834	4.4953	4.51118	4.56145	4.61312	ENSMUSG00000019842	Traf3ip2
4.14703	4.22906	4.14703	4.22906	4.34705	4.41147	4.21865	4.43899	4.34362	4.2891	4.23947	4.08788	4.41819	4.26283	4.40506	ENSMUSG00000019843	Fyn
4.12985	4.29692	4.12985	4.29692	4.32293	4.23228	4.12143	4.35831	4.04985	4.33139	4.2392	4.00378	4.23158	4.32356	4.15755	ENSMUSG00000019845	Tube1
6.48931	6.72988	6.48931	6.72988	6.91135	6.77307	6.73845	6.88542	6.67646	6.84615	6.85889	6.62836	6.59621	6.74039	6.84509	ENSMUSG00000019849	Prep
5.20836	5.08447	5.20836	5.08447	5.23538	5.0496	5.04003	5.31632	4.94291	4.73008	4.90796	5.31958	5.20671	5.30404	5.07919	ENSMUSG00000019851	Perp
3.41061	3.5861	3.41061	3.5861	3.63013	3.38399	3.44528	3.7864	3.57724	3.7933	3.54621	3.42095	3.69605	3.33255	3.38327	ENSMUSG00000019853	Hebp2
5.89824	5.69639	5.89824	5.69639	5.51274	6.04413	5.63421	5.6763	5.66367	5.8979	5.59118	5.56613	6.03989	5.56423	5.63841	ENSMUSG00000019854	Reps1
6.73214	6.51906	6.73214	6.51906	6.54939	6.59599	6.7319	6.56937	6.65288	6.49576	6.45304	6.45539	6.60962	6.44669	6.63932	ENSMUSG00000019857	Asf1a
2.84537	2.92895	2.84537	2.92895	2.97	2.91036	3.02326	3.16994	2.93043	2.891	3.00311	2.96551	2.93143	2.97728	2.96698	ENSMUSG00000019861	Gopc
5.34539	5.06898	5.34539	5.06898	5.12214	5.01633	5.19318	5.20188	5.3389	5.13579	5.05488	5.23735	5.20354	5.04426	5.00712	ENSMUSG00000019863	Qrsl1
4.72248	4.74063	4.72248	4.74063	4.66439	4.71151	4.64152	4.9378	4.83698	4.52372	4.62748	4.78394	4.82724	4.84965	4.86037	ENSMUSG00000019864	Rtn4ip1
7.26269	7.23048	7.26269	7.23048	7.10336	7.10851	7.04105	6.99372	7.09512	7.08502	6.98085	7.13403	7.21875	7.1263	7.10982	ENSMUSG00000019868	Vta1
4.4706	4.26496	4.4706	4.26496	4.58438	4.40499	4.47318	4.62427	4.32746	4.46328	4.22666	4.42115	4.24692	4.41866	4.42415	ENSMUSG00000019873	Reep3
5.96818	5.98829	5.96818	5.98829	6.08795	6.09225	5.88367	6.19095	6.09863	6.0898	6.00786	6.00622	5.9312	5.95073	6.13311	ENSMUSG00000019877	Serinc1
6.64161	6.68982	6.64161	6.68982	6.66399	6.83098	6.85687	6.55626	6.7829	6.61463	6.72479	6.78384	6.8591	6.60818	6.73108	ENSMUSG00000019878	Hsf2
5.93328	5.70846	5.93328	5.70846	5.79735	6.14436	6.18385	5.78724	5.72886	5.50603	5.64187	6.00626	5.84312	5.80955	5.95684	ENSMUSG00000019889	Ptprk
4.34899	4.44824	4.34899	4.44824	4.17085	4.53231	4.51568	4.32077	4.46428	4.45207	4.3241	4.5785	4.46647	4.44344	4.63483	ENSMUSG00000019891	Dcbld1
2.55733	2.57978	2.55733	2.57978	2.3984	2.57052	2.56832	2.402	2.50143	2.59213	2.54742	2.49659	2.52482	2.53032	2.45181	ENSMUSG00000019894	Slc6a15
7.17709	7.00156	7.17709	7.00156	6.9402	6.85337	7.07527	6.98112	6.94097	6.96232	7.08851	7.05948	6.75844	6.90001	6.98346	ENSMUSG00000019897	Ccdc59
7.0127	7.01758	7.0127	7.01758	6.85552	6.74903	7.01902	6.86899	7.0776	6.89215	6.90066	7.12934	6.76695	7.20241	7.10106	ENSMUSG00000019907	Ppp1r12a
6.56483	6.56346	6.56483	6.56346	6.438	6.59974	6.57708	6.45142	6.21866	6.05641	6.49813	6.3661	6.62997	7.07174	6.50948	ENSMUSG00000019916	P4ha1
6.01938	6.09591	6.01938	6.09591	5.8913	5.91178	6.06515	5.75364	6.05962	5.73941	5.67071	6.02982	5.9284	6.06991	5.86579	ENSMUSG00000019917	Septin10
6.67922	6.67576	6.67922	6.67576	6.44535	6.60315	6.60415	6.54515	6.68857	6.48132	6.58108	6.50536	6.77293	6.60616	6.6469	ENSMUSG00000019920	Lims1
7.8857	7.8616	7.8857	7.8616	7.7869	7.97475	8.11724	7.86331	7.86678	7.83727	7.96369	7.75587	7.77296	7.64893	7.83322	ENSMUSG00000019923	Zwint
5.53636	5.58191	5.53636	5.58191	5.10143	5.286	5.48841	5.54462	5.40034	5.32239	5.3704	5.51352	5.59339	5.56852	5.21396	ENSMUSG00000019927	Ube2d1
2.54226	2.35031	2.54226	2.35031	2.54469	2.41446	2.45666	2.42765	2.49569	2.39348	2.58748	2.37944	2.55975	2.45676	2.49139	ENSMUSG00000019929	Dcn
8.26478	8.19735	8.26478	8.19735	8.30768	8.31809	8.00432	8.23272	8.07107	8.18878	8.05507	8.05002	8.16624	8.18539	8.00747	ENSMUSG00000019942	Cdk1
6.72403	6.77718	6.72403	6.77718	6.65424	6.76982	6.87891	6.72347	6.61571	6.73912	6.74647	6.81598	6.74883	6.73671	6.82154	ENSMUSG00000019943	Atp2b1
7.69141	7.80048	7.69141	7.80048	8.0055	7.65576	7.87952	7.87873	8.20175	8.07893	8.2015	8.03641	7.63026	7.72068	8.16586	ENSMUSG00000019947	Arid5b
4.6097	4.63118	4.6097	4.63118	4.78461	4.75566	4.7188	4.57392	4.62339	4.52317	4.63005	4.71631	4.70801	4.69362	4.65345	ENSMUSG00000019948	Actr6
5.03286	5.4761	5.03286	5.4761	5.19777	5.22924	5.31918	5.19852	5.00045	5.29463	5.20736	5.33254	5.17899	5.15656	5.16241	ENSMUSG00000019951	Uhrf1bp1l
4.53319	4.61801	4.53319	4.61801	4.6263	4.56257	4.63874	4.58534	4.46701	4.56561	4.57541	4.60867	4.55705	4.49925	4.65125	ENSMUSG00000019952	Poc1b
5.54935	5.69992	5.54935	5.69992	5.86255	5.92126	5.98698	5.91665	5.8876	6.12152	6.14677	6.22519	5.83974	5.85514	6.13298	ENSMUSG00000019960	Dusp6
6.76102	7.08607	6.76102	7.08607	7.11314	7.01603	6.98173	6.94208	6.9151	6.91658	7.04263	7.11756	6.95958	7.07228	7.00746	ENSMUSG00000019961	Tmpo
5.33182	5.50706	5.33182	5.50706	5.42969	5.39726	5.64311	5.66879	5.52928	5.57191	5.55686	5.49003	5.49248	5.43238	5.64353	ENSMUSG00000019969	Psen1
8.18845	8.07432	8.18845	8.07432	8.56664	7.87262	7.94779	8.50028	7.85257	8.03514	8.15017	7.71783	7.67125	7.93327	8.0468	ENSMUSG00000019970	Sgk1
4.49671	4.24885	4.49671	4.24885	4.39166	4.16988	4.40495	4.26845	4.2584	4.4813	4.34889	4.52421	4.20992	4.34335	4.21563	ENSMUSG00000019971	Cep290
5.05466	4.83137	5.05466	4.83137	4.9246	5.00797	5.00057	5.06084	4.97958	4.86756	5.1665	5.01121	4.87898	4.91811	4.99099	ENSMUSG00000019975	Ikbip
7.50766	7.49119	7.50766	7.49119	7.47648	7.4472	7.53907	7.49626	7.44728	7.3133	7.30338	7.39791	7.42195	7.54406	7.46204	ENSMUSG00000019977	Hbs1l
5.88598	5.9655	5.88598	5.9655	5.99723	6.06294	6.14725	5.96593	6.17184	5.97759	5.9534	6.06835	5.9143	6.02738	6.05797	ENSMUSG00000019978	Epb41l2
4.59014	4.50388	4.59014	4.50388	4.39085	4.66826	4.57924	4.67964	4.57512	4.37393	4.55235	4.5606	4.61834	4.72628	4.59096	ENSMUSG00000019979	Apaf1
3.32756	3.31651	3.32756	3.31651	3.27222	3.40954	3.42673	3.25993	3.42074	3.22129	3.29664	3.25619	3.40348	3.52391	3.43196	ENSMUSG00000019982	Myb
4.64161	4.598	4.64161	4.598	4.62502	4.68428	4.67125	4.86497	4.67735	4.81373	4.66855	4.87055	4.81487	4.74814	4.79996	ENSMUSG00000019984	Med23
3.20795	3.11271	3.20795	3.11271	3.18305	3.0359	2.97742	3.26968	3.05612	2.9952	3.27463	3.22787	3.23758	3.15194	3.2297	ENSMUSG00000019986	Ahi1
5.70408	5.39238	5.70408	5.39238	5.34135	5.11144	5.49045	5.64322	5.46507	5.4071	5.46587	5.49573	5.46816	5.33363	5.34375	ENSMUSG00000019988	Nedd1
4.53914	4.45284	4.53914	4.45284	4.31397	4.53549	4.69777	4.68325	4.35078	4.45838	4.55082	4.52822	4.78228	4.47884	4.48984	ENSMUSG00000019989	Enpp3
3.8946	3.85374	3.8946	3.85374	3.87311	3.98426	4.01815	3.8598	3.95911	3.85946	3.8858	3.9638	3.97726	3.91488	3.79493	ENSMUSG00000019992	Mtfr2
5.47985	5.48448	5.47985	5.48448	5.65556	5.78113	5.91447	6.05125	5.5498	5.58774	5.87091	5.75394	5.51119	5.78449	5.79226	ENSMUSG00000019996	Map7
7.27892	7.72734	7.27892	7.72734	6.88476	6.9644	6.67797	7.11362	8.12825	7.5087	7.96043	7.66689	7.99528	7.79794	7.9106	ENSMUSG00000019997	Ccn2
5.38563	5.42389	5.38563	5.42389	5.44597	5.32529	5.54959	5.36031	5.35282	5.46867	5.40293	5.60922	5.48199	5.5884	5.4835	ENSMUSG00000019998	Stx7
5.72004	5.81846	5.72004	5.81846	5.66626	5.77382	5.85652	5.793	5.88358	5.75304	5.81167	5.8124	5.86224	5.68781	5.67378	ENSMUSG00000020003	Pex7
4.12121	4.03032	4.12121	4.03032	4.10173	3.87292	4.09002	4.13732	3.97844	4.07822	4.15262	4.26729	4.16402	4.25228	4.00514	ENSMUSG00000020009	Ifngr1
4.12155	3.93736	4.12155	3.93736	3.85334	3.80102	4.02454	4.04565	3.92249	3.90639	3.97235	3.87691	4.04021	3.86132	4.07514	ENSMUSG00000020015	Cdk17
5.73965	5.64759	5.73965	5.64759	5.67411	5.58213	5.59366	5.65344	5.62794	5.70922	5.7772	5.61737	5.73213	5.65838	5.54403	ENSMUSG00000020018	Snrpf
1.85958	1.79216	1.85958	1.79216	1.86094	1.83215	1.81664	1.87651	1.84259	1.87587	1.97348	1.92638	1.88804	1.95666	1.84005	ENSMUSG00000020021	Fgd6
8.72664	8.75654	8.72664	8.75654	8.92244	8.72248	8.69644	8.82466	8.7559	8.71025	8.68394	8.80394	8.68941	8.77934	8.74543	ENSMUSG00000020022	Ndufa12
0.934211	0.964878	0.934211	0.964878	1.03213	0.95582	1.05211	1.07154	1.00766	0.978729	0.942636	1.07156	1.15968	1.03338	1.0059	ENSMUSG00000020023	Tmcc3
5.76913	5.86751	5.76913	5.86751	5.76315	5.8118	5.95914	5.85186	5.96307	5.64578	5.83945	5.94918	5.89238	5.82966	6.12386	ENSMUSG00000020024	Cep83
7.37333	7.54025	7.37333	7.54025	7.41491	7.65707	7.68968	7.60109	7.38111	7.37862	7.43097	7.52495	7.39707	7.40422	7.52073	ENSMUSG00000020027	Socs2
6.16257	6.17576	6.16257	6.17576	6.16038	6.43682	6.30961	6.14594	6.24168	6.45859	6.42457	6.2672	6.20197	6.31938	6.18051	ENSMUSG00000020029	Nudt4
3.18881	3.09034	3.18881	3.09034	3.30617	3.20526	3.24707	3.10235	3.34392	3.49867	3.40308	3.47242	3.30809	3.38045	3.40774	ENSMUSG00000020032	Nuak1
1.58743	1.61542	1.58743	1.61542	1.55547	1.57594	1.57333	1.60873	1.60835	1.55354	1.71801	1.65048	1.63199	1.56073	1.58267	ENSMUSG00000020034	Tcp11l2
5.59638	5.86556	5.59638	5.86556	5.45221	5.54936	5.60775	5.71765	5.60403	5.35938	5.59115	5.46242	5.72796	5.43316	5.58844	ENSMUSG00000020038	Cry1
4.14826	4.19915	4.14826	4.19915	4.17728	4.04725	4.00454	4.33176	4.08472	4.06552	4.03067	4.15209	4.00145	4.04234	4.29985	ENSMUSG00000020042	Btbd11
9.41504	9.27808	9.41504	9.27808	9.30214	9.3622	9.36589	9.27107	9.31049	9.37935	9.39486	9.49206	9.28229	9.44252	9.42975	ENSMUSG00000020048	Hsp90b1
6.94531	6.90163	6.94531	6.90163	6.83225	6.77339	6.9313	6.8074	6.89098	6.97293	6.80804	6.793	6.94456	6.77724	6.73846	ENSMUSG00000020056	Washc3
1.9499	2.0048	1.9499	2.0048	1.8213	1.82005	1.94772	2.13437	1.87601	1.88927	2.03285	1.89606	1.94573	1.93797	1.94199	ENSMUSG00000020059	Sycp3
5.4946	5.37855	5.4946	5.37855	5.53705	5.35768	5.46712	5.47825	5.4718	5.56029	5.67376	5.65538	5.67911	5.77881	5.71231	ENSMUSG00000020063	Sirt1
6.40784	6.24094	6.40784	6.24094	6.51701	6.39255	6.5048	6.52616	6.29108	6.39139	6.44004	6.5057	6.60806	6.46253	6.57381	ENSMUSG00000020064	Herc4
1.39773	1.42604	1.39773	1.42604	1.332	1.32116	1.38174	1.42513	1.39928	1.45787	1.41116	1.44257	1.3266	1.4013	1.50941	ENSMUSG00000020067	Mypn
6.92945	6.84167	6.92945	6.84167	7.11587	6.9955	6.95002	7.19631	6.76546	6.65026	6.90859	6.84345	7.00199	7.12667	6.91495	ENSMUSG00000020069	Hnrnph3
5.00618	5.01839	5.00618	5.01839	5.18051	4.73777	5.27102	5.01413	4.98737	4.83615	4.9567	5.05416	4.95218	4.98992	4.80295	ENSMUSG00000020070	Rufy2
7.44111	7.25123	7.44111	7.25123	7.19727	7.24837	7.31218	7.18631	7.25427	7.35431	7.23285	7.35779	7.14951	7.26278	7.34863	ENSMUSG00000020074	Ccar1
7.77096	7.71112	7.77096	7.71112	7.69434	7.72116	7.76027	7.78626	7.87137	7.94335	7.92578	7.79227	7.63487	7.73081	7.95773	ENSMUSG00000020075	Ddx21
5.84253	5.80873	5.84253	5.80873	5.99282	5.82681	5.86972	5.77629	5.92074	5.73669	5.84746	5.87429	5.94876	5.89458	5.93635	ENSMUSG00000020076	Ddx50
2.15247	2.01989	2.15247	2.01989	2.18524	2.10639	2.2225	2.08955	2.29008	2.08506	2.16096	2.18102	2.29106	2.11044	2.09315	ENSMUSG00000020077	Srgn
6.44817	6.57184	6.44817	6.57184	6.43611	6.79819	6.98864	6.5147	6.62664	6.48718	6.76297	6.67027	6.68797	6.54774	6.49745	ENSMUSG00000020078	Vps26a
6.72642	6.84805	6.72642	6.84805	6.66848	6.82992	6.79152	6.96962	6.69317	6.782	6.73487	6.72397	6.69142	6.7552	6.77749	ENSMUSG00000020079	Supv3l1
6.0726	5.90586	6.0726	5.90586	6.12069	6.1111	5.97073	6.12342	5.83767	5.9067	5.82956	5.98968	6.13345	6.15258	5.83004	ENSMUSG00000020083	Fam241b
4.1534	3.94378	4.1534	3.94378	4.01472	4.06557	3.96638	3.93969	4.08932	3.97455	3.95125	3.92951	4.15235	4.15612	4.03237	ENSMUSG00000020085	Aifm2
6.40392	6.6554	6.40392	6.6554	6.4036	6.09213	6.36126	6.33972	6.63729	6.47653	6.48297	6.32373	6.55977	6.47241	6.31464	ENSMUSG00000020086	Macroh2a2
5.84787	5.97799	5.84787	5.97799	5.94351	5.93438	6.10771	5.98428	5.82223	5.97638	5.88091	5.81015	5.7801	5.76293	5.77895	ENSMUSG00000020087	Tysnd1
7.87444	7.78912	7.87444	7.78912	7.73833	7.67413	7.84841	7.8438	7.8604	7.81085	7.81015	7.72109	7.84799	7.85576	7.74843	ENSMUSG00000020088	Sar1a
8.26162	8.16547	8.26162	8.16547	8.26861	8.26211	8.38122	8.2542	8.11674	8.24794	8.14505	8.12647	8.24698	8.27567	8.1724	ENSMUSG00000020089	Ppa1
5.09364	4.83657	5.09364	4.83657	4.80239	5.23871	5.09703	5.14805	4.97766	4.84123	5.12766	5.05458	5.09722	4.9511	5.09178	ENSMUSG00000020091	Eif4ebp2
6.74626	7.06982	6.74626	7.06982	6.7585	6.87603	6.94675	6.97531	6.96845	6.77343	7.04745	6.86508	6.87444	7.12279	6.90035	ENSMUSG00000020092	Pald1
6.42544	6.29065	6.42544	6.29065	6.66378	6.90976	6.63455	6.95321	6.30308	6.18083	6.51185	6.7473	6.81714	6.84447	6.68963	ENSMUSG00000020097	Sgpl1
4.30347	4.37605	4.30347	4.37605	4.26027	4.16046	4.30967	4.6162	4.40221	4.40286	4.37063	4.49881	4.37496	4.40566	4.31732	ENSMUSG00000020098	Pcbd1
4.44073	4.4685	4.44073	4.4685	4.85098	4.5769	4.55816	4.72644	4.8396	4.63261	4.52319	4.60943	4.62647	4.90905	4.81508	ENSMUSG00000020099	Unc5b
4.52524	4.54618	4.52524	4.54618	4.418	4.36159	4.60968	4.50832	4.34114	4.42289	4.54303	4.37563	4.43688	4.62274	4.49676	ENSMUSG00000020100	Slc29a3
4.27406	4.30213	4.27406	4.30213	4.3034	4.52897	4.41486	4.53468	4.11846	4.014	4.22424	4.31832	4.22303	4.37844	4.39421	ENSMUSG00000020105	Lrig3
7.17864	6.91792	7.17864	6.91792	7.14837	6.9242	6.76814	7.0592	6.86271	6.8503	6.85873	6.827	6.83032	6.89294	6.88803	ENSMUSG00000020107	Anapc16
6.52914	6.44675	6.52914	6.44675	6.61232	6.63014	6.47651	6.83107	6.82427	6.5175	6.77173	6.53823	6.54898	6.76681	6.64924	ENSMUSG00000020108	Ddit4
5.71217	5.64963	5.71217	5.64963	5.59843	5.37828	5.66029	5.62311	5.73108	5.47503	5.44465	5.52446	5.49584	5.38238	5.54864	ENSMUSG00000020109	Dnajb12
5.25666	5.43098	5.25666	5.43098	5.33667	5.2391	5.26248	5.16654	5.88475	5.26422	5.33586	5.30139	5.30102	5.12502	5.34774	ENSMUSG00000020111	Micu1
7.22386	7.19351	7.22386	7.19351	7.11689	7.28359	7.43796	7.13116	7.1953	7.24702	7.39828	7.37725	7.38635	7.5515	7.48248	ENSMUSG00000020114	Cand1
5.45867	5.41176	5.45867	5.41176	5.58451	5.48874	5.4225	5.49258	5.51183	5.57719	5.71168	5.60865	5.6227	5.36977	5.56585	ENSMUSG00000020115	Tbk1
7.98456	7.82204	7.98456	7.82204	7.81734	7.80154	7.70866	7.80208	7.89272	8.06139	7.93563	7.88621	7.79363	7.89071	7.8257	ENSMUSG00000020116	Pno1
3.70523	3.82151	3.70523	3.82151	3.91607	3.92292	3.78567	3.81333	3.72601	3.6793	3.86315	3.82149	3.79937	3.70519	4.01159	ENSMUSG00000020121	Srgap1
2.26777	2.29311	2.26777	2.29311	2.33245	2.33286	2.37198	2.30259	2.28344	2.26999	2.25504	2.4273	2.28415	2.28146	2.32417	ENSMUSG00000020122	Egfr
6.71912	6.57967	6.71912	6.57967	6.62246	6.53676	6.68268	6.74804	6.63897	6.50657	6.41764	6.67588	6.67142	6.77377	6.70835	ENSMUSG00000020124	Usp15
5.29684	5.35387	5.29684	5.35387	5.28713	5.38444	5.24453	5.27643	5.30157	5.39794	5.32754	5.48382	5.33704	5.30624	5.17349	ENSMUSG00000020128	Vps54
6.58559	6.63602	6.58559	6.63602	6.66975	6.64571	6.7616	6.78464	6.71518	6.562	6.78392	6.82448	6.7355	6.62289	6.84949	ENSMUSG00000020130	Tbc1d15
3.02472	3.01405	3.02472	3.01405	2.78487	2.9226	2.89193	2.8608	2.98513	3.07498	2.9968	2.83085	2.88148	2.81961	2.74001	ENSMUSG00000020131	Pcsk4
4.3399	4.22776	4.3399	4.22776	4.27512	4.27051	4.18811	4.62336	4.32735	4.30241	4.20275	4.18922	4.37385	4.37382	4.37545	ENSMUSG00000020132	Rab21
6.20637	6.3625	6.20637	6.3625	6.00365	6.15124	6.31848	6.13014	6.33419	6.25047	6.0993	6.1065	5.9773	6.07446	6.05667	ENSMUSG00000020133	2310011J03Rik
5.12644	4.9867	5.12644	4.9867	5.01942	4.99723	5.01055	4.94605	4.96416	5.14562	5.1542	5.33267	5.07843	5.1503	5.11995	ENSMUSG00000020134	Peli1
3.40121	3.44392	3.40121	3.44392	3.40464	3.34093	3.70882	3.45759	3.34679	3.36172	3.52419	3.43542	3.32762	3.31719	3.32045	ENSMUSG00000020137	Thap2
4.47666	4.47841	4.47666	4.47841	4.67543	4.46457	4.39074	4.46797	4.55225	4.45343	4.52898	4.57839	4.59561	4.4852	4.48457	ENSMUSG00000020140	Lgr5
5.49652	5.47981	5.49652	5.47981	5.82066	5.36187	5.42448	5.94809	5.43408	5.73419	5.53343	5.08821	5.28322	5.0489	5.51138	ENSMUSG00000020142	Slc1a4
8.02647	8.07226	8.02647	8.07226	8.24002	8.0486	8.10682	8.11669	8.28643	8.28542	8.25881	8.06681	8.02408	8.19436	8.13294	ENSMUSG00000020149	Rab1a
3.19493	3.07108	3.19493	3.07108	2.9924	3.03682	3.13955	3.01006	3.12017	3.07813	3.19605	3.15175	3.18032	3.11177	2.87579	ENSMUSG00000020150	Gamt
8.29768	8.45985	8.29768	8.45985	8.34857	8.33677	8.50196	8.31197	8.46595	8.5417	8.3169	8.30859	8.31895	8.31236	8.37662	ENSMUSG00000020152	Actr2
9.44204	9.57266	9.44204	9.57266	9.44259	9.45873	9.54552	9.52522	9.44397	9.37837	9.39185	9.45274	9.41141	9.46882	9.40885	ENSMUSG00000020153	Ndufs7
6.63648	6.85888	6.63648	6.85888	6.55049	6.72548	6.91803	6.70621	6.62624	6.89113	6.82234	6.78675	6.50245	6.78655	6.80783	ENSMUSG00000020156	Pwwp3a
1.59793	1.65724	1.59793	1.65724	1.90081	1.58609	1.58392	1.63778	1.64187	1.63162	1.60784	1.61557	1.57143	1.68077	1.59288	ENSMUSG00000020159	Gabrp
9.14349	9.24134	9.14349	9.24134	9.43081	9.31855	9.22185	9.37488	9.13183	9.39285	9.37488	9.40253	9.32221	9.52311	9.3559	ENSMUSG00000020163	Uqcr11
6.54836	6.65737	6.54836	6.65737	6.49467	6.66162	6.67354	6.62216	6.5256	6.35047	6.59097	6.55007	6.46554	6.47576	6.56136	ENSMUSG00000020166	Cnot2
7.30173	7.50636	7.30173	7.50636	7.17612	7.3641	7.359	7.37335	7.48754	7.30344	7.55451	7.3617	7.35836	7.48396	7.24812	ENSMUSG00000020167	Tcf3
4.20289	4.30248	4.20289	4.30248	4.35051	4.23928	4.3108	4.33397	4.36993	4.24191	4.4174	4.13915	4.28251	4.35686	4.35926	ENSMUSG00000020170	Frs2
7.65528	7.57761	7.65528	7.57761	7.62768	7.62396	7.81991	7.73367	7.52137	7.60817	7.51627	7.63264	7.81843	7.66755	7.59635	ENSMUSG00000020171	Yeats4
7.24495	7.58708	7.24495	7.58708	7.43444	7.25953	7.41246	7.58202	7.32986	7.37972	7.34882	7.51634	7.27111	7.58046	7.74531	ENSMUSG00000020173	Cobl
4.42803	4.31334	4.42803	4.31334	4.6951	4.72225	4.35582	4.90409	4.58419	4.80341	4.4683	5.20324	4.51615	4.54018	4.90503	ENSMUSG00000020176	Grb10
8.93227	8.99318	8.93227	8.99318	8.99791	8.96998	8.88474	8.9311	8.98507	9.08714	8.91559	8.91888	8.80054	8.96228	8.9547	ENSMUSG00000020180	Snrpd3
5.39344	5.38109	5.39344	5.38109	5.68535	5.26353	5.39774	5.51507	5.48037	5.65195	5.56914	5.49019	5.42251	5.4306	5.46523	ENSMUSG00000020182	Ddc
7.85116	8.02745	7.85116	8.02745	8.13731	7.97292	8.16361	8.27871	8.24945	7.97636	8.27435	7.84101	7.97969	8.29767	8.20734	ENSMUSG00000020184	Mdm2
4.42696	4.52168	4.42696	4.52168	4.4083	4.386	4.57253	4.594	4.36386	4.57439	4.50555	4.49134	4.66207	4.72904	4.37034	ENSMUSG00000020185	E2f7
8.96405	8.75452	8.96405	8.75452	8.76959	9.11582	8.95554	8.69246	8.57146	8.81598	8.69616	8.8203	8.87598	8.90287	8.83436	ENSMUSG00000020186	Csrp2
3.5955	3.73806	3.5955	3.73806	3.70658	3.8668	3.73281	3.63177	3.71395	3.56052	3.72411	3.68653	3.62614	3.55375	3.75631	ENSMUSG00000020189	Osbpl8
5.96753	6.01228	5.96753	6.01228	5.89198	5.96021	6.1582	5.87469	6.05433	6.00257	6.15566	6.22184	6.13219	6.04752	5.92533	ENSMUSG00000020190	Mknk2
6.21928	6.20708	6.21928	6.20708	6.28051	6.28341	6.34033	6.36628	6.57969	6.33365	6.30626	6.30855	6.40891	6.29961	6.43083	ENSMUSG00000020196	Cabin1
6.90393	7.13405	6.90393	7.13405	7.08245	6.77697	6.97649	6.87984	7.20411	7.23351	7.06043	7.06094	6.93675	6.95819	6.98236	ENSMUSG00000020198	Ap3d1
3.01409	2.85509	3.01409	2.85509	3.0168	2.93441	2.86576	2.93263	3.07655	3.035	3.02593	3.12571	2.97603	3.24761	3.10885	ENSMUSG00000020205	Phlda1
6.22195	6.24216	6.22195	6.24216	6.15902	6.05817	6.2388	6.11996	6.02085	6.092	6.11268	6.10803	6.07254	6.12405	6.2203	ENSMUSG00000020211	Sf3a2
4.31423	4.3645	4.31423	4.3645	4.47953	4.24962	4.321	4.3997	4.483	4.298	4.36426	4.41279	4.22638	4.4516	4.34224	ENSMUSG00000020212	Mdm1
9.54686	9.56612	9.54686	9.56612	9.63087	9.49294	9.38931	9.60685	9.53736	9.47253	9.529	9.52102	9.48746	9.56887	9.49517	ENSMUSG00000020219	Timm13
4.28481	4.24282	4.28481	4.24282	4.38437	4.49602	4.39726	4.34853	4.3922	4.35161	4.4074	4.33438	4.47935	4.42823	4.32209	ENSMUSG00000020220	Vps13d
6.72826	6.80507	6.72826	6.80507	6.69134	6.7469	6.85424	6.58235	6.78207	6.95062	6.78542	6.74635	6.5681	6.71021	6.56996	ENSMUSG00000020224	Llph
7.54103	7.57184	7.54103	7.57184	7.63997	7.53668	7.74812	7.34094	7.50742	7.64367	7.42992	7.45862	7.58093	7.42198	7.47535	ENSMUSG00000020225	Tmbim4
4.72146	4.8914	4.72146	4.8914	4.86068	4.91911	5.15724	4.50525	4.77317	4.8734	4.92915	5.26918	4.88606	5.02272	5.28287	ENSMUSG00000020227	Irak3
6.13577	6.19707	6.13577	6.19707	6.01152	6.18882	6.01019	5.97483	6.22179	6.18686	6.26041	6.22654	6.01082	6.41588	6.27871	ENSMUSG00000020228	Helb
3.9182	3.9283	3.9182	3.9283	3.84228	3.99879	3.83092	3.94438	3.81024	3.83539	3.77215	3.99308	4.05504	3.96214	3.9792	ENSMUSG00000020230	Prmt2
2.64505	2.60781	2.64505	2.60781	2.61747	2.60537	2.55807	2.79543	2.55868	2.6266	2.55702	2.7176	2.70587	2.66296	2.57663	ENSMUSG00000020231	Dip2a
6.36259	6.21111	6.36259	6.21111	5.83571	5.96844	6.11741	5.94676	6.08726	6.08001	6.07232	5.98471	5.98488	5.78292	5.9214	ENSMUSG00000020232	Hmg20b
6.24874	6.37864	6.24874	6.37864	6.02403	6.07674	6.10731	6.12921	6.19406	6.29378	6.14743	6.08064	6.11439	6.10044	6.04571	ENSMUSG00000020235	Fzr1
6.38842	6.48264	6.38842	6.48264	6.376	6.52631	6.4741	6.51334	6.32261	6.38068	6.56181	6.48557	6.36186	6.53403	6.62002	ENSMUSG00000020238	Ncln
4.16318	3.99918	4.16318	3.99918	4.16854	3.84911	4.22386	4.18043	4.27546	4.00853	4.14708	4.06458	4.06146	4.1727	3.91027	ENSMUSG00000020246	Hcfc2
7.76531	7.67802	7.76531	7.67802	7.73539	7.66653	7.38859	7.69652	7.65037	7.63303	7.67387	7.70455	7.65482	7.86562	7.76731	ENSMUSG00000020248	Nfyb
7.80194	8.08178	7.80194	8.08178	8.007	8.08739	8.04148	8.02053	7.91998	7.94971	8.04128	7.83522	7.89938	7.88405	7.89782	ENSMUSG00000020250	Txnrd1
4.79684	4.81298	4.79684	4.81298	4.82421	4.79031	4.70257	4.77143	4.82923	4.85334	4.73417	4.70863	4.80616	4.75264	4.73895	ENSMUSG00000020253	Ppm1m
5.80162	5.85226	5.80162	5.85226	5.65657	5.62058	5.57623	5.73079	5.86435	5.89467	6.10734	5.82634	5.69851	5.79916	5.82255	ENSMUSG00000020255	D10Wsu102e
2.12113	2.14645	2.12113	2.14645	2.12266	2.24951	2.15287	2.27909	2.14155	2.15015	2.1606	2.22198	2.11984	2.08365	2.1814	ENSMUSG00000020256	Aldh1l2
7.61564	7.52464	7.61564	7.52464	7.56718	7.72727	7.83493	7.59403	7.61039	7.63595	7.68802	7.76974	7.74905	7.77449	7.75841	ENSMUSG00000020257	Wdr82
6.05914	6.03574	6.05914	6.03574	6.05666	5.90329	5.9075	6.06207	6.0828	6.14822	6.1142	6.05297	5.96854	5.84115	5.86341	ENSMUSG00000020260	Pofut2
3.14136	3.24319	3.14136	3.24319	3.36576	3.05273	3.06689	3.27359	3.36333	3.31736	3.12512	3.04539	3.05252	3.14607	3.02482	ENSMUSG00000020261	Slc36a1
2.61149	2.6625	2.61149	2.6625	2.5517	2.64192	2.65745	2.54984	2.59829	2.64318	2.64567	2.69574	2.64186	2.58368	2.57245	ENSMUSG00000020262	Adarb1
4.66297	4.57377	4.66297	4.57377	4.64648	4.88747	4.96182	4.85438	4.90567	4.92483	4.91716	4.95907	4.68432	4.97053	4.71266	ENSMUSG00000020263	Appl2
8.07681	8.20516	8.07681	8.20516	8.16923	8.17062	8.24101	8.27564	8.22837	8.23213	8.14665	8.26538	8.16071	8.35254	8.22591	ENSMUSG00000020265	Sumo3
10.7193	10.6403	10.7193	10.6403	10.6995	10.7627	10.7941	10.6252	10.6272	10.7091	10.613	10.6877	10.6655	10.5843	10.6681	ENSMUSG00000020267	Hint1
2.17016	2.25523	2.17016	2.25523	2.26436	2.19661	2.16737	2.27805	2.1666	2.2988	2.20853	2.14008	2.23367	2.15881	2.11787	ENSMUSG00000020268	Lyrm7
5.59947	5.66218	5.59947	5.66218	5.68863	5.59862	5.77762	5.66399	5.72825	5.80017	5.68607	5.7857	5.68567	5.60011	5.75617	ENSMUSG00000020271	Fbxw11
4.36111	4.52355	4.36111	4.52355	4.46152	4.4662	4.42065	4.37436	4.58127	4.60143	4.591	4.53935	4.48475	4.57466	4.38132	ENSMUSG00000020272	Stk10
4.3657	4.22766	4.3657	4.22766	4.34788	4.4936	4.23939	4.52276	4.24482	4.24015	4.40099	4.24904	4.3432	4.30768	4.28397	ENSMUSG00000020273	Papolg
1.54129	1.53762	1.54129	1.53762	1.54236	1.55361	1.52661	1.48519	1.53968	1.55425	1.65075	1.58355	1.46599	1.57115	1.51353	ENSMUSG00000020275	Rel
8.70028	8.82692	8.70028	8.82692	8.24328	8.496	8.4761	8.24209	8.36136	8.43679	8.42559	8.63393	8.72891	8.85214	8.52659	ENSMUSG00000020277	Pfkl
5.22638	5.54454	5.22638	5.54454	5.74807	5.67798	5.70606	5.66803	5.50116	5.43283	5.47178	5.63995	5.4217	5.45008	5.5442	ENSMUSG00000020280	Pus10
4.10014	4.3537	4.10014	4.3537	4.05413	4.19169	4.14827	4.04558	4.12393	4.10373	4.01575	4.06257	4.18966	4.27879	4.031	ENSMUSG00000020282	Rhbdf1
6.73687	6.76201	6.73687	6.76201	6.69859	7.01451	7.08368	6.8937	6.74469	6.92434	6.79445	6.74737	6.84598	6.78462	6.89747	ENSMUSG00000020283	Pex13
4.08595	3.96619	4.08595	3.96619	4.16583	4.15742	4.32442	3.95509	3.94	4.21938	4.04465	4.21609	4.16848	4.0971	4.02306	ENSMUSG00000020284	Cfap410
2.22278	2.36678	2.22278	2.36678	2.25608	2.1363	2.18467	2.29518	2.26241	2.38989	2.26007	2.25775	2.24072	2.2373	2.19113	ENSMUSG00000020287	Mpg
3.86468	3.92475	3.86468	3.92475	4.08925	3.85362	3.98547	3.85628	3.88809	3.96762	3.97284	4.05243	3.81894	3.89009	3.82743	ENSMUSG00000020288	Ahsa2
4.06815	4.05092	4.06815	4.05092	3.89262	4.05858	4.12003	4.13869	3.99968	4.29698	3.92069	3.9716	3.98438	4.14656	3.904	ENSMUSG00000020289	Nprl3
8.04913	7.93163	8.04913	7.93163	8.11477	8.11118	8.28257	8.03903	8.18614	8.13941	8.14705	8.16179	8.11499	8.10779	8.19074	ENSMUSG00000020290	Xpo1
2.38188	2.28278	2.38188	2.28278	2.32203	2.17504	2.3586	2.16797	2.30345	2.56488	2.27515	2.3859	2.28119	2.43092	2.25412	ENSMUSG00000020300	Cpeb4
4.9512	4.88676	4.9512	4.88676	5.07312	5.21146	5.0416	5.34681	4.93101	4.76594	4.83851	5.35414	5.01918	5.0324	5.20847	ENSMUSG00000020303	Stc2
4.12328	3.90985	4.12328	3.90985	4.081	4.05876	3.98782	3.93217	3.93231	4.01507	3.94347	3.93906	4.00306	4.0736	3.87028	ENSMUSG00000020305	Asb3
8.35057	8.37044	8.35057	8.37044	8.34609	8.37393	8.35645	8.45119	8.3546	8.49409	8.39809	8.30435	8.50159	8.41806	8.44367	ENSMUSG00000020307	Cdc34
6.84345	6.90319	6.84345	6.90319	6.84703	6.80048	6.7847	6.80533	6.6447	6.73562	6.9747	6.435	6.38421	6.64027	6.63728	ENSMUSG00000020308	Tpgs1
2.76008	2.81077	2.76008	2.81077	2.7316	2.72161	2.84279	2.65029	2.78304	2.88138	2.69518	2.73428	2.84623	2.75444	2.69149	ENSMUSG00000020309	Chac2
2.33149	2.35666	2.33149	2.35666	2.268	2.39402	2.33143	2.28803	2.454	2.28644	2.31676	2.36248	2.45495	2.39686	2.24794	ENSMUSG00000020310	Madcam1
4.96579	5.01845	4.96579	5.01845	4.93198	4.86279	5.29057	5.07555	4.86011	5.01301	5.04195	5.05932	5.06762	5.03852	5.01561	ENSMUSG00000020311	Erlec1
7.54389	7.49626	7.54389	7.49626	7.48034	7.46329	7.69411	7.34281	7.51349	7.47913	7.58009	7.56476	7.55626	7.58075	7.71762	ENSMUSG00000020315	Sptbn1
8.63108	8.4688	8.63108	8.4688	8.74201	8.67431	8.70122	8.55629	8.41018	8.7165	8.57248	8.52935	8.44927	8.52369	8.54665	ENSMUSG00000020321	Mdh1
8.54857	8.6216	8.54857	8.6216	8.82742	8.66958	8.63212	9.00873	8.82247	8.70356	8.8569	8.51646	8.5711	8.92152	8.7855	ENSMUSG00000020326	Ccng1
8.61646	8.63107	8.61646	8.63107	8.76645	8.80815	8.82182	8.75744	8.67434	8.71121	8.81485	8.71045	8.66375	8.71989	8.64098	ENSMUSG00000020328	Nudcd2
5.9089	5.81865	5.9089	5.81865	5.77388	5.75625	5.85175	5.72096	5.9406	5.85149	5.93827	5.67525	5.75547	5.69002	5.79003	ENSMUSG00000020329	Polrmt
7.77657	7.41876	7.77657	7.41876	7.79631	7.51921	7.69146	7.73863	7.74694	7.89371	7.87226	7.62948	7.28192	7.63947	7.70704	ENSMUSG00000020330	Hmmr
2.10923	2.1345	2.10923	2.1345	2.14194	2.07375	2.03344	2.18536	2.10773	2.19958	2.14887	2.08158	2.21612	2.15157	2.14837	ENSMUSG00000020331	Hcn2
2.42659	2.38942	2.42659	2.38942	2.39714	2.34786	2.39637	2.40489	2.4284	2.51554	2.4738	2.48719	2.55519	2.32488	2.31118	ENSMUSG00000020333	Acsl6
4.26076	4.31153	4.26076	4.31153	4.2661	4.24757	4.17855	4.40849	4.37808	4.43127	4.26458	4.43373	4.36578	4.41841	4.13325	ENSMUSG00000020340	Cyfip2
5.01996	5.10849	5.01996	5.10849	5.10562	5.0447	5.11023	4.98927	5.14664	5.25087	5.15424	5.25813	5.13796	4.99505	5.09834	ENSMUSG00000020346	Mgat1
7.40435	7.30989	7.40435	7.30989	7.49034	7.68417	7.30184	7.43082	7.18245	7.44453	7.35228	7.37205	7.51819	7.4467	7.48548	ENSMUSG00000020349	Ppp2ca
7.42873	7.13125	7.42873	7.13125	7.22884	7.75899	7.26522	7.26755	7.0894	8.06376	7.27985	7.27287	7.78325	7.23541	7.27067	ENSMUSG00000020358	Hnrnpab
4.32215	4.25681	4.32215	4.25681	4.32775	4.44071	4.25169	4.35412	4.34705	4.51895	4.31157	4.37714	4.22453	4.24713	4.39428	ENSMUSG00000020359	Phykpl
9.18254	9.21098	9.18254	9.21098	9.28575	9.2447	9.39192	9.29787	9.33289	9.44144	9.36883	9.27934	9.23645	9.23583	9.42662	ENSMUSG00000020361	Hspa4
5.38988	5.44184	5.38988	5.44184	5.48157	5.27353	5.33565	5.39354	5.34386	5.18911	5.22433	5.34654	5.33598	5.45984	5.35063	ENSMUSG00000020362	Cnot6
5.47887	5.46567	5.47887	5.46567	5.61928	5.49127	5.38182	5.47926	5.48339	5.40485	5.79838	5.40025	5.5378	5.61002	5.73066	ENSMUSG00000020363	Gfpt2
2.87982	2.93063	2.87982	2.93063	2.88215	2.92461	3.02734	3.10124	2.98639	2.86527	2.99796	2.95945	2.96745	2.95037	2.9408	ENSMUSG00000020364	Zfp354a
5.20457	5.01109	5.20457	5.01109	4.98341	5.15249	5.0604	5.01576	5.109	5.32448	5.21232	5.19245	5.30742	5.12982	4.97314	ENSMUSG00000020366	Mapk9
10.0976	10.0354	10.0976	10.0354	10.0202	9.96607	10.2575	10.0503	10.2233	10.1225	10.1941	10.159	10.1031	10.0945	10.0767	ENSMUSG00000020368	Canx
12.914	12.7779	12.914	12.7779	12.8069	13.0268	12.9609	12.8869	12.9082	13.0433	12.9335	12.8964	13.0379	12.9029	12.8604	ENSMUSG00000020372	Rack1
4.05009	3.90774	4.05009	3.90774	3.87327	3.91303	4.0155	4.01129	3.93034	4.07512	4.10378	3.95439	3.94975	3.8839	3.90422	ENSMUSG00000020375	Rufy1
3.88066	3.89228	3.88066	3.89228	3.96346	4.0572	4.0841	3.86014	3.91617	4.01427	3.96443	4.08452	4.29738	3.97616	3.97603	ENSMUSG00000020376	Rnf130
6.3303	6.46935	6.3303	6.46935	6.35351	5.88564	6.3369	6.59381	6.5431	6.57003	6.52189	6.2303	6.19624	6.46012	6.58691	ENSMUSG00000020380	Rad50
5.64003	5.5447	5.64003	5.5447	5.48234	5.61501	5.82359	5.46071	5.73462	5.5156	5.85643	5.77386	5.83972	5.80045	5.78681	ENSMUSG00000020385	Clk4
7.00958	7.00623	7.00958	7.00623	7.1037	7.07316	6.98475	7.06641	6.95007	7.29034	6.87882	7.03244	6.9689	7.01377	6.95911	ENSMUSG00000020386	Sar1b
3.5869	3.63139	3.5869	3.63139	3.59029	3.78466	3.78228	3.7429	3.57848	3.75359	3.75841	3.72198	3.69672	3.86598	3.81109	ENSMUSG00000020387	Jade2
3.90562	3.99769	3.90562	3.99769	4.0437	3.92591	4.01974	4.29147	4.35145	4.24144	4.41621	4.00201	4.11623	4.1172	4.02171	ENSMUSG00000020388	Pdlim4
2.46445	2.36965	2.46445	2.36965	2.28666	2.32788	2.38824	2.24548	2.34382	2.26508	2.34356	2.4214	2.34462	2.35029	2.33994	ENSMUSG00000020389	Cdkl3
7.6805	7.58005	7.6805	7.58005	7.60618	7.54149	7.67528	7.64144	7.64044	7.81081	7.64722	7.58002	7.58526	7.61888	7.59925	ENSMUSG00000020392	Cdkn2aipnl
2.88048	2.98601	2.88048	2.98601	2.82164	2.85667	2.86392	2.87087	2.93841	3.0475	2.9043	2.97092	3.03707	2.79383	2.93306	ENSMUSG00000020393	Kremen1
3.51088	3.52575	3.51088	3.52575	3.45781	3.40507	3.45813	3.54134	3.73538	3.53666	3.48672	3.77092	3.73715	3.51868	3.71076	ENSMUSG00000020396	Nefh
6.62011	6.76389	6.62011	6.76389	6.82821	6.6802	6.78615	6.81635	6.62427	6.60843	6.61422	6.77291	6.71542	6.47375	6.70865	ENSMUSG00000020397	Med7
6.97223	7.06108	6.97223	7.06108	6.90339	7.09033	7.17257	6.93814	7.08377	7.29563	7.147	7.20654	7.08341	7.08051	6.96934	ENSMUSG00000020400	Tnip1
8.7402	8.73153	8.7402	8.73153	8.82069	8.79064	8.82392	8.67872	8.68088	8.85143	8.76027	8.84133	8.79629	8.94038	8.79735	ENSMUSG00000020402	Vdac1
10.4019	10.2483	10.4019	10.2483	10.3491	10.577	10.4832	10.1525	10.2725	10.4657	10.6301	10.5325	10.6234	10.8885	10.4901	ENSMUSG00000020407	Upp1
6.58592	6.55567	6.58592	6.55567	6.51099	6.51922	6.65182	6.47661	6.67316	6.79797	6.4908	6.63145	6.52785	6.56646	6.53631	ENSMUSG00000020409	Slu7
5.60712	5.80176	5.60712	5.80176	5.71246	5.64658	5.80286	5.73901	5.86884	5.94119	5.85285	5.82283	5.77005	5.84358	5.65901	ENSMUSG00000020412	Ascc2
5.03743	5.15858	5.03743	5.15858	5.02517	5.05988	5.21964	5.32781	4.96908	5.18207	4.9021	5.19788	4.8493	5.15584	5.27414	ENSMUSG00000020413	Hus1
8.44611	8.49357	8.44611	8.49357	8.61378	8.45552	8.38228	8.8288	8.2926	8.42937	8.53377	8.65883	8.42826	8.59985	8.62828	ENSMUSG00000020415	Pttg1
4.42317	4.40427	4.42317	4.40427	5.01191	4.40432	4.42985	5.01233	4.82508	4.65589	4.78671	4.78521	4.76782	4.64921	4.93381	ENSMUSG00000020419	Hormad2
6.20989	6.12285	6.20989	6.12285	6.15788	6.00252	6.20402	6.11704	5.99997	6.36103	6.09993	6.15853	5.86001	5.9467	6.2277	ENSMUSG00000020422	Tns3
6.28243	6.28771	6.28243	6.28771	6.52312	5.78293	5.84708	6.79285	6.47721	5.8662	6.18075	5.65346	5.92599	6.38284	6.37754	ENSMUSG00000020423	Btg2
6.86577	6.90993	6.86577	6.90993	6.73437	7.13525	6.87414	6.71678	6.89083	6.90518	7.05327	7.25103	7.01978	7.40945	7.09579	ENSMUSG00000020424	Castor1
3.74447	3.46025	3.74447	3.46025	3.72334	3.47281	3.60002	3.57824	3.78977	3.623	3.77078	3.8105	3.6538	3.59034	3.49241	ENSMUSG00000020427	Igfbp3
8.44123	8.1506	8.44123	8.1506	8.31216	8.25646	8.09288	8.16472	8.39732	8.54522	8.39666	8.26591	8.28647	8.34493	8.3192	ENSMUSG00000020430	Pes1
2.41778	2.55952	2.41778	2.55952	2.48159	2.43414	2.38338	2.46152	2.49306	2.49703	2.56218	2.40089	2.38298	2.50571	2.4676	ENSMUSG00000020431	Adcy1
5.46256	5.27103	5.46256	5.27103	5.61994	5.60302	5.49044	5.61453	5.62259	5.74939	5.7243	5.73484	5.63515	5.56141	5.42697	ENSMUSG00000020432	Tcn2
1.52532	1.52228	1.52532	1.52228	1.49277	1.52471	1.54363	1.56129	1.69021	1.65614	1.54339	1.5062	1.62545	1.61403	1.59975	ENSMUSG00000020437	Myo1g
4.85469	4.95553	4.85469	4.95553	4.92593	5.02228	5.02233	4.81944	5.07784	5.04874	5.05521	4.97562	4.86175	4.85705	5.01641	ENSMUSG00000020439	Smtn
6.39474	6.58069	6.39474	6.58069	6.17632	6.53728	6.70222	6.42356	6.58746	6.46061	6.55399	6.53943	6.59722	6.5318	6.39313	ENSMUSG00000020440	Arf5
5.62945	5.51978	5.62945	5.51978	5.42477	5.41791	5.39541	5.39119	5.40557	5.54713	5.38586	5.39759	5.38647	5.34621	5.48535	ENSMUSG00000020441	2310033P09Rik
8.12128	8.11828	8.12128	8.11828	8.01502	8.16115	8.14493	8.22757	7.9795	8.16283	7.93357	8.06194	8.10754	8.21499	8.15167	ENSMUSG00000020444	Guk1
5.13573	5.09018	5.13573	5.09018	5.29266	5.18375	5.36285	5.31722	5.48702	5.25198	5.35844	5.23472	5.26682	5.34578	5.1934	ENSMUSG00000020448	Rnf185
6.6483	6.87703	6.6483	6.87703	6.63933	6.84983	6.71889	6.77642	6.85426	7.1088	7.01128	6.93034	6.73053	6.7084	6.76703	ENSMUSG00000020451	Limk2
6.34211	6.62959	6.34211	6.62959	6.55474	6.3244	6.55871	6.2976	6.48421	6.5124	6.64998	6.31554	6.38385	6.27922	6.39503	ENSMUSG00000020453	Patz1
5.73755	6.08281	5.73755	6.08281	5.9585	5.94795	5.83049	5.84322	5.99496	6.19134	5.89044	5.85607	6.05348	6.0328	6.00941	ENSMUSG00000020454	Eif4enif1
5.23303	5.30676	5.23303	5.30676	5.18657	5.10514	5.13343	5.29828	5.12627	5.12008	5.19315	5.01029	5.08022	5.17314	5.03933	ENSMUSG00000020455	Trim11
6.50286	6.61313	6.50286	6.61313	6.48202	6.36491	6.3194	6.49234	6.58225	6.62298	6.41108	6.37181	6.25713	6.53927	6.47969	ENSMUSG00000020456	Ogdh
8.77081	8.74698	8.77081	8.74698	8.71596	8.65011	8.79088	8.72274	8.90301	8.99625	8.72632	8.65955	8.63276	8.62848	8.79056	ENSMUSG00000020457	Drg1
7.71308	7.63592	7.71308	7.63592	7.63229	7.65749	7.96626	7.58437	7.8585	7.80624	7.79884	7.79921	7.84331	7.62604	7.79676	ENSMUSG00000020458	Rtn4
5.5849	5.84276	5.5849	5.84276	5.88742	5.66107	5.90255	5.83413	5.97208	5.91351	5.90464	5.81312	5.55035	5.70975	5.98512	ENSMUSG00000020459	Mtif2
12.2419	12.0716	12.2419	12.0716	12.0773	12.23	12.0237	12.0316	12.0518	12.2127	12.0961	11.9911	12.1998	11.9863	11.9495	ENSMUSG00000020460	Rps27a
6.61818	6.58703	6.61818	6.58703	6.58913	6.4577	6.4126	6.4855	6.58405	6.88209	6.61467	6.54773	6.41635	6.41275	6.33154	ENSMUSG00000020462	Cfap36
6.32169	6.39548	6.32169	6.39548	6.36809	6.08411	6.36109	6.39379	6.41752	6.30106	6.36733	6.41258	5.98385	6.34586	6.37326	ENSMUSG00000020463	Ppp4r3b
6.82789	6.71966	6.82789	6.71966	6.84963	6.95509	6.69271	6.84536	6.97095	6.88844	6.88892	6.91208	6.91771	6.75889	6.88377	ENSMUSG00000020464	Pnpt1
6.14122	6.02724	6.14122	6.02724	6.11342	6.05943	6.24645	6.0327	6.05488	6.14247	5.94418	6.42901	6.22226	6.45957	6.28132	ENSMUSG00000020469	Myl7
8.86755	8.93178	8.86755	8.93178	8.71852	8.60508	8.69682	8.72341	8.86466	8.98091	8.83955	8.71065	8.63757	8.86934	8.67735	ENSMUSG00000020471	Pold2
6.17796	6.45723	6.17796	6.45723	6.08499	6.15845	6.13279	6.25172	6.25316	6.09959	5.94784	6.07744	6.05579	6.15933	6.23513	ENSMUSG00000020472	Zkscan17
3.89447	3.77719	3.89447	3.77719	3.8221	3.70653	3.69383	3.85566	3.69902	3.98501	3.94688	3.79972	3.79373	3.75852	3.99758	ENSMUSG00000020474	Polm
3.92849	4.03731	3.92849	4.03731	4.17683	4.01538	3.96141	4.31991	4.25981	4.28303	4.05569	3.79778	3.98914	4.05648	4.02794	ENSMUSG00000020475	Pgam2
6.98566	6.88975	6.98566	6.88975	7.19981	7.27544	7.20693	7.0758	6.9363	7.10889	7.00049	7.10285	7.01441	7.12962	7.03236	ENSMUSG00000020476	Dbnl
8.76735	8.83343	8.76735	8.83343	9.02958	9.08774	9.22667	8.99859	9.10976	9.09748	9.0652	9.06575	9.15493	9.03687	9.11671	ENSMUSG00000020477	Mrps24
5.24849	5.20242	5.24849	5.20242	5.23767	5.24221	5.35838	5.27964	5.20834	5.36088	5.32571	5.29376	5.47143	5.53435	5.36222	ENSMUSG00000020481	Ankrd36
4.63199	4.73666	4.63199	4.73666	4.68227	4.74545	4.63729	4.61203	4.86973	4.87737	4.77311	4.9555	4.896	4.89107	4.92608	ENSMUSG00000020482	Ccdc117
6.84702	6.86555	6.84702	6.86555	7.00585	6.686	6.64361	6.97801	6.83077	6.79986	6.74625	6.56628	6.85548	6.77981	6.77944	ENSMUSG00000020483	Dynll2
7.37864	7.45572	7.37864	7.45572	7.45297	7.59149	7.8315	7.35237	7.54563	7.77896	7.60941	7.47398	7.38976	7.37422	7.33741	ENSMUSG00000020484	Xbp1
7.12517	6.878	7.12517	6.878	7.2807	7.08338	6.89165	7.08861	7.21052	7.4008	7.22288	7.11627	7.03751	7.06691	7.12637	ENSMUSG00000020485	Supt4a
3.47684	3.46415	3.47684	3.46415	3.50744	3.45265	3.431	3.47576	3.48174	3.58836	3.42356	3.43599	3.30734	3.43311	3.41909	ENSMUSG00000020491	2810021J22Rik
6.10662	6.00544	6.10662	6.00544	6.18	5.96507	5.98133	6.09058	6.00368	6.21013	5.94383	5.94908	6.04731	6.06764	6.04215	ENSMUSG00000020492	Ska2
3.3393	3.13528	3.3393	3.13528	3.14804	3.17542	3.07086	3.01588	3.25831	3.25089	3.29715	3.09173	3.078	3.12506	3.19445	ENSMUSG00000020493	Prr11
5.17781	5.37123	5.17781	5.37123	5.33816	5.5618	5.46751	5.43856	5.51597	5.65808	5.57548	5.48673	5.43911	5.55022	5.53861	ENSMUSG00000020495	Smg8
7.23009	7.26905	7.23009	7.26905	7.16773	7.21568	7.23802	7.01389	7.02141	7.12572	7.26655	7.14112	7.23895	7.3819	7.23002	ENSMUSG00000020496	Rnf187
6.2019	6.02614	6.2019	6.02614	6.16349	6.20385	6.16895	6.08479	6.08528	6.32107	6.02687	6.20832	6.04146	6.21072	6.06787	ENSMUSG00000020514	Mrpl22
7.66954	7.49659	7.66954	7.49659	7.82038	7.97523	7.88499	7.95926	7.7286	7.85627	7.98631	7.87053	7.76416	8.12002	7.98414	ENSMUSG00000020515	Cnot8
6.03733	6.17153	6.03733	6.17153	6.19468	6.17796	6.16654	6.27711	6.15729	6.40407	6.2213	6.0327	6.2417	6.27137	6.2822	ENSMUSG00000020516	Rps6kb1
5.74538	5.68235	5.74538	5.68235	5.88552	5.76935	5.77912	5.77551	5.81189	5.89978	5.807	5.70218	5.93052	5.91713	5.70666	ENSMUSG00000020519	Sap30l
3.11954	2.99322	3.11954	2.99322	3.00348	3.24878	3.18116	3.16599	3.06855	3.0877	3.30098	3.16008	3.26165	3.02245	3.14269	ENSMUSG00000020520	Galnt10
4.47251	4.56448	4.47251	4.56448	4.59232	4.54969	4.6459	4.61179	4.4639	4.56625	4.73414	4.60941	4.69344	4.66741	4.43797	ENSMUSG00000020521	Rnft1
4.96064	5.04936	4.96064	5.04936	4.98792	4.84081	5.02686	4.98094	4.90532	5.00256	4.93723	5.07161	4.76893	5.01503	5.02922	ENSMUSG00000020522	Mfap3
6.7431	6.80311	6.7431	6.80311	6.80327	6.73546	6.9126	6.73569	6.8375	6.92698	6.75578	6.83746	6.96816	6.92414	6.78131	ENSMUSG00000020523	Fam114a2
4.41581	4.39585	4.41581	4.39585	4.37532	4.49104	4.29796	4.3329	4.48318	4.44072	4.3433	4.41232	4.42811	4.39091	4.57831	ENSMUSG00000020525	Ppm1d
5.1438	5.20846	5.1438	5.20846	5.03241	5.16848	5.31016	5.07278	5.32312	5.43672	5.27329	5.26266	5.01035	5.38216	5.17833	ENSMUSG00000020526	Znhit3
3.14465	3.01848	3.14465	3.01848	3.11893	3.08241	3.24138	3.11623	3.14561	3.15992	2.98073	3.13792	3.14685	2.99189	3.15896	ENSMUSG00000020527	Myo19
5.77909	5.97147	5.77909	5.97147	5.51601	5.705	5.51289	5.60589	5.69072	5.81654	5.54156	5.51215	5.73997	5.50319	5.49514	ENSMUSG00000020528	Prpsap2
6.97009	7.05169	6.97009	7.05169	7.14913	7.22998	6.97952	7.20478	7.16422	7.04595	7.0935	7.07225	7.21046	7.18445	7.15627	ENSMUSG00000020530	Ggnbp2
4.61739	4.65884	4.61739	4.65884	4.80975	4.63079	4.52104	4.60629	4.4768	4.52494	4.60153	4.61	4.86855	4.74542	4.82969	ENSMUSG00000020532	Acaca
7.69009	7.68224	7.69009	7.68224	7.83911	7.83949	7.93384	8.05417	7.78634	8.07271	7.95958	7.90255	7.82057	7.90922	7.9482	ENSMUSG00000020534	Shmt1
6.19167	6.25544	6.19167	6.25544	6.17576	6.51524	6.36606	6.31983	6.33174	6.55323	6.31952	6.51811	6.49227	6.68428	6.34765	ENSMUSG00000020536	Llgl1
6.79398	6.70387	6.79398	6.70387	6.9506	6.99675	6.69662	6.84444	6.87688	7.11925	6.95714	6.85138	6.71365	6.92527	6.89658	ENSMUSG00000020537	Drg2
6.78183	6.99197	6.78183	6.99197	7.089	6.86252	6.89754	6.90267	6.88097	7.01187	6.87839	6.67603	6.78994	6.98415	6.85596	ENSMUSG00000020538	Srebf1
5.61312	5.89988	5.61312	5.89988	5.77834	5.5334	5.68019	5.8099	5.6369	5.71284	5.64564	5.73735	5.52756	5.4793	5.56141	ENSMUSG00000020541	Tom1l1
2.87672	2.98439	2.87672	2.98439	3.02579	2.97953	2.99165	2.97758	2.81406	2.962	2.92958	3.01502	2.94412	2.94735	3.03566	ENSMUSG00000020546	Stxbp4
9.96645	10.011	9.96645	10.011	9.8997	10.0041	9.9664	9.88557	10.0133	10.0028	10.0852	9.9264	9.78117	9.87564	9.99462	ENSMUSG00000020547	Bzw2
6.42521	6.53067	6.42521	6.53067	6.3687	6.44772	6.25334	6.39411	6.34924	6.67503	6.45666	6.2422	6.27615	6.17949	6.31735	ENSMUSG00000020549	Elac2
4.0774	3.90927	4.0774	3.90927	3.92833	3.93814	4.2383	3.9263	3.99069	4.29393	4.19516	4.12505	4.05992	3.95432	4.1278	ENSMUSG00000020553	Pctp
6.93676	6.87595	6.93676	6.87595	6.88738	6.94841	7.10817	7.12316	7.0276	6.8316	6.92525	6.84258	6.96656	6.82819	6.97057	ENSMUSG00000020561	Twistnb
3.67006	3.50171	3.67006	3.50171	3.49023	3.54707	3.52923	3.60405	3.50498	3.66353	3.56464	3.55059	3.63142	3.5839	3.6219	ENSMUSG00000020562	Efcab10
3.7865	3.94772	3.7865	3.94772	3.8952	3.79691	3.98745	4.07103	3.82992	3.65445	3.76114	4.04362	3.94985	3.94742	3.92294	ENSMUSG00000020564	Atxn7l1
5.11307	5.27653	5.11307	5.27653	5.60812	5.45415	5.27245	5.58395	5.19735	5.05878	5.17329	5.32751	5.42268	5.55935	5.61015	ENSMUSG00000020570	Sypl
8.56195	8.62015	8.56195	8.62015	8.42904	8.68004	8.6893	8.45023	8.56814	8.75902	8.79836	8.61815	8.71429	8.70215	8.58108	ENSMUSG00000020571	Pdia6
7.60509	7.72192	7.60509	7.72192	7.85552	8.17289	7.90824	7.97505	7.79277	7.72001	8.04246	7.81444	7.97293	8.15012	8.01907	ENSMUSG00000020572	Nampt
3.67455	3.55681	3.67455	3.55681	3.6272	3.46583	3.5901	3.55997	3.34968	3.57577	3.57237	3.57749	3.60656	3.69603	3.57957	ENSMUSG00000020576	Nbas
7.36743	7.47118	7.36743	7.47118	7.28695	7.54188	7.44042	7.4559	7.31144	7.22663	7.37525	7.50608	7.52093	7.65957	7.32635	ENSMUSG00000020577	Tspan13
5.69734	5.8714	5.69734	5.8714	5.91632	5.72216	6.09524	5.68659	5.92619	5.76146	5.79826	5.8801	5.88839	5.80732	5.90927	ENSMUSG00000020580	Rock2
3.74658	3.75714	3.74658	3.75714	3.67108	3.96383	3.86545	3.51682	3.66575	3.77313	3.87293	3.79495	3.85648	3.94895	3.71226	ENSMUSG00000020583	Matn3
8.58111	8.54214	8.58111	8.54214	8.69757	8.58385	8.73473	8.64884	8.61365	8.44625	8.61254	8.71036	8.55456	8.52937	8.6679	ENSMUSG00000020585	Laptm4a
3.34015	3.19124	3.34015	3.19124	3.28928	3.30005	3.29416	3.31182	3.36397	3.13209	3.26797	3.35489	3.40055	3.17977	3.42546	ENSMUSG00000020589	Fam49a
3.63507	3.64925	3.63507	3.64925	3.69378	3.70109	3.89078	3.55955	3.67989	3.55822	3.7435	3.77536	3.68144	3.81124	3.63521	ENSMUSG00000020590	Snx13
5.3861	5.19343	5.3861	5.19343	5.46321	5.59009	5.49078	5.57303	5.34223	5.44998	5.37975	5.52743	5.61501	5.73277	5.60489	ENSMUSG00000020592	Sdc1
5.26659	5.57956	5.26659	5.57956	5.78159	5.55002	5.51902	5.80874	5.73799	5.42025	5.58741	5.49921	5.66345	6.03035	5.50348	ENSMUSG00000020593	Lpin1
6.30116	6.30863	6.30116	6.30863	6.13673	6.20861	6.45222	6.31342	6.3507	6.13598	6.22275	6.19627	6.14761	6.39273	6.47398	ENSMUSG00000020594	Pum2
1.65259	1.64887	1.65259	1.64887	1.68537	1.7249	1.63936	1.79217	1.64877	1.70495	1.77811	1.75456	1.71647	1.65323	1.62372	ENSMUSG00000020599	Rgs9
2.05129	1.98464	2.05129	1.98464	1.92543	2.11188	2.05054	2.09969	2.08662	2.15164	2.23553	1.97331	2.16937	2.03805	2.01873	ENSMUSG00000020601	Trib2
5.93942	6.13347	5.93942	6.13347	5.964	6.11363	5.94969	6.21977	6.03227	6.02938	6.06326	6.15682	6.13842	6.21116	6.04744	ENSMUSG00000020605	Hs1bp3
7.98146	7.8236	7.98146	7.8236	7.75781	7.79192	7.86215	7.52393	7.68071	7.63232	7.72184	7.90643	7.80698	7.89955	7.80111	ENSMUSG00000020608	Smc6
5.72474	5.44327	5.72474	5.44327	5.69037	5.47672	5.78725	5.81095	5.4574	5.67925	5.60889	5.43834	5.43898	5.67557	5.77549	ENSMUSG00000020610	Amz2
6.50961	6.54456	6.50961	6.54456	6.74677	6.55907	6.87612	6.791	6.54214	6.69929	6.48992	6.67001	6.52076	6.83228	6.73989	ENSMUSG00000020611	Gna13
8.35188	8.34613	8.35188	8.34613	8.42809	8.35719	8.35582	8.49883	8.40804	8.47944	8.32909	8.38079	8.24686	8.39423	8.3952	ENSMUSG00000020612	Prkar1a
3.88763	3.95291	3.88763	3.95291	4.14781	4.0516	4.091	4.1261	4.21313	4.00615	4.02112	4.17058	4.13956	4.03429	3.90976	ENSMUSG00000020621	Rdh14
3.60232	3.53582	3.60232	3.53582	3.7351	3.55135	3.62336	3.58922	3.56206	3.70413	3.60286	3.69306	3.58207	3.68481	3.67865	ENSMUSG00000020623	Map2k6
5.28839	5.31258	5.28839	5.31258	5.16443	5.35371	5.32068	5.42026	5.36352	5.32762	5.3	5.42565	5.47726	5.36925	5.35931	ENSMUSG00000020628	Trappc12
6.68992	6.59712	6.68992	6.59712	6.97055	7.01723	6.71616	7.09277	6.79387	6.8913	6.98878	6.96638	7.00107	7.03033	6.93963	ENSMUSG00000020629	Adi1
5.7985	5.6933	5.7985	5.6933	5.77994	5.73097	5.83541	5.73604	5.63851	5.75972	5.58607	5.54052	5.59328	5.56039	5.46178	ENSMUSG00000020630	Rnaseh1
6.52033	6.48011	6.52033	6.48011	6.49959	6.47791	6.52658	6.46473	6.5321	6.21431	6.47018	6.56706	6.34547	6.4665	6.67247	ENSMUSG00000020634	Ubxn2a
3.6167	3.57666	3.6167	3.57666	3.54115	3.37752	3.46104	3.47048	3.57472	3.62961	3.54156	3.39477	3.53983	3.72525	3.29136	ENSMUSG00000020635	Fkbp1b
5.17614	4.93041	5.17614	4.93041	5.04606	4.93436	5.28428	4.99662	5.17581	4.98956	5.1301	5.2479	5.02959	5.12836	5.21891	ENSMUSG00000020640	Itsn2
2.26759	2.23003	2.26759	2.23003	2.17162	2.1934	2.30538	2.19712	2.25262	2.17115	2.1726	2.15431	2.4851	2.42938	2.24912	ENSMUSG00000020642	Rnf144a
4.25137	4.18514	4.25137	4.18514	4.0224	4.15199	4.33546	4.25949	4.27089	4.49458	4.62158	4.62183	4.62832	4.37895	4.50235	ENSMUSG00000020644	Id2
5.14148	5.09603	5.14148	5.09603	4.82816	4.85304	5.25393	4.84319	4.93096	4.85632	4.81469	5.06267	5.27829	5.17246	5.11226	ENSMUSG00000020646	Mboat2
5.07734	5.03211	5.07734	5.03211	5.17967	5.25286	5.21824	5.21225	5.15091	5.29583	5.01107	5.01346	5.1766	5.20658	5.23638	ENSMUSG00000020647	Ncoa1
1.96008	1.95405	1.96008	1.95405	1.89795	1.99663	1.96162	2.05388	1.82949	1.84444	1.84234	1.8022	1.82994	1.94383	1.8273	ENSMUSG00000020648	Dus4l
9.14391	9.29385	9.14391	9.29385	9.34005	9.1897	9.36936	9.24806	9.24586	9.22055	9.4788	9.28173	9.18189	9.68584	9.38346	ENSMUSG00000020649	Rrm2
4.47557	4.56607	4.47557	4.56607	4.96078	4.38761	4.67502	4.86925	4.64687	4.43541	4.42315	4.55003	4.79991	4.7603	4.80778	ENSMUSG00000020650	Bcap29
3.68152	3.5348	3.68152	3.5348	3.65945	3.69479	3.49137	3.69691	3.60525	3.61281	3.56752	3.66718	3.76355	3.50994	3.61625	ENSMUSG00000020652	Cenpo
5.04144	5.14764	5.04144	5.14764	5.12693	5.02818	5.08664	5.10184	5.23209	5.11224	5.08284	5.14771	5.17958	5.22358	5.19621	ENSMUSG00000020653	Klf11
2.1426	2.1383	2.1426	2.1383	2.17637	2.09908	2.23994	2.22647	2.26842	2.2115	2.29072	2.38522	2.2692	2.24781	2.2211	ENSMUSG00000020656	Grhl1
3.95421	3.83896	3.95421	3.83896	3.95917	3.9324	3.83014	4.06256	3.76516	3.62369	3.68808	3.98955	3.87355	3.69976	3.72033	ENSMUSG00000020657	Dnajc27
5.07552	5.1618	5.07552	5.1618	5.02263	5.24831	5.12521	5.10453	5.02002	5.06747	5.33947	5.25852	5.12227	5.19484	5.27303	ENSMUSG00000020659	Cbll1
3.35854	3.24036	3.35854	3.24036	3.25503	3.19553	3.16155	3.3373	3.31375	3.23396	3.33506	3.19339	3.18228	3.33082	3.13529	ENSMUSG00000020660	Pomc
5.54745	5.88455	5.54745	5.88455	5.57332	5.55915	5.58386	5.73827	5.92634	5.56325	5.67405	5.80095	5.79163	5.63585	5.6078	ENSMUSG00000020661	Dnmt3a
6.95901	7.09392	6.95901	7.09392	7.10544	7.08008	7.29023	7.09086	6.93066	7.00406	6.96826	7.07889	6.99894	7.15324	7.13622	ENSMUSG00000020664	Dld
3.2689	3.22998	3.2689	3.22998	3.21836	3.17182	3.12782	3.1612	2.97065	3.05843	3.08752	3.15168	3.16059	3.08309	3.24685	ENSMUSG00000020669	Sh3yl1
5.88576	5.87841	5.88576	5.87841	5.96406	5.93846	5.69177	5.84117	5.57647	5.76956	5.83831	5.84581	5.70975	5.88752	5.74615	ENSMUSG00000020671	Rab10
2.78741	2.77893	2.78741	2.77893	2.63546	2.87515	2.73832	2.77374	2.75953	2.78192	2.74106	2.89178	2.90051	2.80203	2.69085	ENSMUSG00000020674	Pxdn
6.81293	6.66706	6.81293	6.66706	6.9725	6.69892	6.69681	6.82539	6.65741	6.83339	6.81151	6.57916	6.59524	6.43523	6.9096	ENSMUSG00000020677	Ddx52
5.89523	5.75963	5.89523	5.75963	6.11581	5.95584	6.00201	5.89738	6.03468	6.23305	5.93657	6.09912	5.82555	5.65342	6.11104	ENSMUSG00000020680	Taf15
5.55996	5.73187	5.55996	5.73187	5.7146	5.64409	5.63747	5.67961	5.72833	5.67513	5.71581	5.7167	5.6471	5.50419	5.82451	ENSMUSG00000020687	Cdc27
5.3095	5.22732	5.3095	5.22732	5.35325	5.18745	5.38767	5.35292	5.38732	5.58631	5.327	5.34767	5.24787	5.29001	5.53653	ENSMUSG00000020691	Mettl2
5.77478	5.85206	5.77478	5.85206	5.82787	5.78444	5.69039	5.56439	5.6587	5.96832	5.53796	5.59013	5.59317	5.6791	5.58456	ENSMUSG00000020692	Nle1
5.9554	6.0018	5.9554	6.0018	5.93702	5.9267	6.08082	6.05973	6.02911	6.03089	6.08049	6.13419	6.04054	5.77426	6.0957	ENSMUSG00000020694	Tlk2
3.16763	3.3431	3.16763	3.3431	3.28187	3.16928	3.16575	3.21019	3.05067	3.40923	3.22934	3.18633	3.2336	3.11926	3.24448	ENSMUSG00000020696	Rffl
4.06846	3.97767	4.06846	3.97767	4.07339	4.05037	3.87912	4.18288	4.0395	4.11343	4.09153	4.2114	4.00761	4.09317	4.18556	ENSMUSG00000020697	Lig3
1.86706	1.83122	1.86706	1.83122	1.86843	1.96431	1.86013	1.88375	1.8033	2.0792	1.84032	1.82381	1.98107	1.93897	1.82446	ENSMUSG00000020698	Cct6b
3.61169	3.9012	3.61169	3.9012	3.61529	3.83399	3.71821	3.44745	3.6654	3.85165	3.58647	3.79523	3.8245	3.73085	3.79762	ENSMUSG00000020700	Map3k3
7.15268	7.37615	7.15268	7.37615	7.38281	7.29374	7.43722	7.21566	7.3306	7.41734	7.21644	7.35756	7.25755	7.38555	7.38589	ENSMUSG00000020705	Ddx42
7.78708	7.81023	7.78708	7.81023	7.63618	7.70187	7.78692	7.72826	7.7807	8.05093	7.77421	7.61955	7.58092	7.62027	7.82724	ENSMUSG00000020706	Ftsj3
3.62184	3.75669	3.62184	3.75669	3.70359	3.64749	3.55363	3.66672	3.49774	3.58177	3.83083	3.48945	3.66496	3.50107	3.58501	ENSMUSG00000020707	Rnf135
9.33829	9.33086	9.33829	9.33086	9.36446	9.186	9.22339	9.14986	9.31053	9.4467	9.2792	9.17119	9.1089	9.09842	9.2329	ENSMUSG00000020708	Psmc5
2.99125	3.04076	2.99125	3.04076	3.11158	2.8295	3.01186	3.10412	3.06434	3.08052	3.07686	2.9529	3.04509	2.97917	2.9324	ENSMUSG00000020715	Ern1
3.86934	3.93315	3.86934	3.93315	3.87343	3.9299	4.07154	4.073	4.07946	4.15924	3.99688	4.11309	4.0171	3.96996	4.23036	ENSMUSG00000020716	Nf1
6.30037	6.06621	6.30037	6.06621	6.3904	6.18452	5.99578	6.42122	6.27266	6.44678	6.18246	6.49572	6.00198	6.40898	6.32735	ENSMUSG00000020717	Pecam1
4.60934	4.4079	4.60934	4.4079	4.57178	4.60439	4.67253	4.71472	4.56966	4.55419	4.51055	4.65081	4.58617	4.5299	4.64088	ENSMUSG00000020718	Polg2
10.3265	10.4949	10.3265	10.4949	10.2987	10.27	10.3052	10.3312	10.4828	10.4522	10.4771	10.4476	10.314	10.2815	10.4765	ENSMUSG00000020719	Ddx5
8.88219	8.80069	8.88219	8.80069	8.90066	9.00065	8.98281	8.89866	9.0429	9.17463	9.05872	8.93851	8.81279	8.91297	9.02325	ENSMUSG00000020720	Psmd12
6.17653	6.13957	6.17653	6.13957	6.16154	6.11145	6.17245	6.19707	6.21394	6.28703	6.24199	6.23373	6.03808	6.28526	6.34603	ENSMUSG00000020721	Helz
3.30478	3.48607	3.30478	3.48607	3.30773	3.52652	3.46238	3.44798	3.31735	3.38973	3.37312	3.40708	3.43596	3.37991	3.31147	ENSMUSG00000020728	Cep112
6.70494	6.67324	6.70494	6.67324	6.87795	7.0088	6.85774	6.75706	6.65633	6.80225	6.70696	6.77166	6.70703	6.90017	6.78773	ENSMUSG00000020733	Slc9a3r1
2.31874	2.34334	2.31874	2.34334	2.44133	2.47663	2.38763	2.4013	2.47789	2.36082	2.37564	2.30616	2.37647	2.40767	2.41326	ENSMUSG00000020734	Grin2c
6.12334	5.85925	6.12334	5.85925	6.04356	6.26845	6.12386	6.15502	6.04866	6.13957	6.0848	6.13727	5.97201	6.12578	5.96794	ENSMUSG00000020736	Nt5c
9.22349	9.19762	9.22349	9.19762	9.23722	9.2267	9.24676	9.08241	9.2211	9.42288	9.24167	9.16081	9.2366	9.3449	9.20454	ENSMUSG00000020737	Jpt1
7.08536	7.05722	7.08536	7.05722	7.33928	7.25876	7.23992	7.27043	7.1683	7.23421	7.15949	7.15903	7.20675	7.24951	7.32445	ENSMUSG00000020738	Sumo2
7.94082	7.92375	7.94082	7.92375	7.76988	7.65516	7.58501	7.62907	7.81077	8.04398	7.81295	7.72634	7.60018	7.75929	7.71106	ENSMUSG00000020739	Nup85
6.09886	6.27962	6.09886	6.27962	6.24816	6.02601	6.01252	6.08065	6.29886	6.29224	6.12616	5.93647	6.12455	6.2046	6.23347	ENSMUSG00000020740	Gga3
5.96508	6.01399	5.96508	6.01399	6.08726	6.1673	6.33264	6.07251	6.02965	6.29594	6.15519	6.14714	6.29969	6.1225	6.1521	ENSMUSG00000020741	Cluh
6.22655	6.21382	6.22655	6.21382	6.39267	6.42916	6.32109	6.35673	6.30278	6.36238	6.05158	6.40421	6.27844	5.92946	6.31193	ENSMUSG00000020743	Mif4gd
5.8463	5.78389	5.8463	5.78389	5.73757	6.03422	5.75614	5.82538	5.67746	5.88058	5.90197	5.77623	5.85219	5.77781	5.73631	ENSMUSG00000020744	Slc25a19
7.09389	6.94998	7.09389	6.94998	7.09891	7.08122	7.27172	7.15042	7.13621	7.09506	7.16971	7.09673	7.10501	7.20967	7.22782	ENSMUSG00000020745	Pafah1b1
3.67641	3.83989	3.67641	3.83989	3.65283	3.66163	3.72794	3.66491	3.74631	3.55295	3.79309	3.7361	3.88137	4.01244	3.87047	ENSMUSG00000020747	Tmem94
3.94489	3.85093	3.94489	3.85093	4.00105	4.04574	4.06632	4.25264	4.19064	4.15156	3.86419	3.97441	4.17802	4.11101	3.99367	ENSMUSG00000020752	Recql5
6.42083	6.25716	6.42083	6.25716	6.19437	6.25092	6.1089	6.23437	6.44265	6.47572	6.29406	6.24046	6.28846	6.26966	6.25259	ENSMUSG00000020755	Sap30bp
3.79456	3.90972	3.79456	3.90972	3.90468	3.94306	3.99541	4.0444	3.89699	3.81364	3.83354	3.90317	3.94942	3.85678	4.00287	ENSMUSG00000020758	Itgb4
8.02024	8.25964	8.02024	8.25964	8.04464	7.91809	8.09386	8.12613	8.04929	8.29157	8.2034	8.28544	8.237	8.56809	8.33091	ENSMUSG00000020766	Galk1
5.16449	4.98532	5.16449	4.98532	5.15398	5.03041	4.92821	5.1553	5.04863	5.36461	5.24871	5.00685	5.15887	5.08311	4.98501	ENSMUSG00000020770	Unk
4.09137	4.02553	4.09137	4.02553	4.14456	3.86467	3.93903	4.38392	4.18032	3.97062	4.1076	3.92312	3.97092	3.83363	4.27036	ENSMUSG00000020773	Trim47
6.99944	7.03664	6.99944	7.03664	7.08646	7.08298	7.02453	7.18754	7.02303	7.45532	7.17019	7.11243	7.00361	7.12056	7.16401	ENSMUSG00000020775	Mrpl38
3.50083	3.43332	3.50083	3.43332	3.35915	3.61083	3.44768	3.4565	3.6264	3.69303	3.49801	3.52776	3.59284	3.61924	3.548	ENSMUSG00000020776	Fbf1
4.29711	4.25495	4.29711	4.25495	4.43602	4.12324	4.20043	4.2892	4.22639	4.24908	4.31629	4.30495	4.16322	4.07625	4.06663	ENSMUSG00000020777	Acox1
6.29168	6.01569	6.29168	6.01569	6.08834	6.08726	6.06757	6.14341	6.12459	6.18568	6.10285	5.94829	6.02984	5.89219	5.82386	ENSMUSG00000020778	Ten1
6.90418	6.90448	6.90418	6.90448	7.17653	6.98905	6.96408	7.02418	6.96751	6.9988	6.89622	6.92241	6.89739	6.97129	6.94734	ENSMUSG00000020780	Srp68
5.24232	5.47071	5.24232	5.47071	5.46222	5.23108	5.37152	5.50943	5.44917	5.51267	5.46302	5.24852	5.47215	5.34061	5.27521	ENSMUSG00000020781	Tsen54
6.88548	6.81524	6.88548	6.81524	7.10783	7.04392	7.0798	6.99993	6.95242	7.08636	7.10934	6.90713	6.92702	7.07354	6.98913	ENSMUSG00000020782	Llgl2
6.21362	6.35164	6.21362	6.35164	6.34561	5.9769	6.35135	6.17236	6.42955	6.41745	6.36937	6.29579	6.30235	6.38519	6.2873	ENSMUSG00000020783	Ncbp3
2.96811	3.01902	2.96811	3.01902	2.97036	3.11055	3.01504	3.04057	3.20868	3.29822	3.24781	3.23497	3.17376	3.28624	3.1842	ENSMUSG00000020785	Camkk1
4.6197	4.72887	4.6197	4.72887	4.57905	4.51419	4.87273	4.67289	4.70648	4.8032	4.62126	4.83582	4.69479	4.64425	4.83937	ENSMUSG00000020788	Atp2a3
5.96561	5.81973	5.96561	5.81973	5.92091	5.79034	5.97029	5.78726	5.83233	6.1478	5.90128	5.95242	5.68569	5.8914	5.83335	ENSMUSG00000020790	Ankfy1
5.33194	5.35195	5.33194	5.35195	5.17898	5.2187	5.42063	5.23301	5.40121	5.36258	5.12965	5.26996	5.14341	5.14162	5.10295	ENSMUSG00000020792	Exoc7
2.26874	2.32346	2.26874	2.32346	2.27056	2.1947	2.23527	2.2366	2.20719	2.24032	2.17395	2.29378	2.27723	2.19611	2.25027	ENSMUSG00000020793	Galr2
5.87311	5.8659	5.87311	5.8659	5.64036	5.93484	5.94859	5.83069	5.76034	5.90978	5.68661	5.85134	5.74543	5.7061	6.01792	ENSMUSG00000020794	Ube2g1
4.41831	4.15137	4.41831	4.15137	4.26977	4.18685	4.38322	4.26038	4.06242	4.3847	4.21934	4.23023	4.02847	4.32024	4.1383	ENSMUSG00000020799	Tekt1
6.04546	5.90077	6.04546	5.90077	5.7627	6.04031	5.97144	5.9708	6.18448	6.28255	6.11233	6.18923	6.07068	5.95527	5.92079	ENSMUSG00000020801	Med31
4.73973	4.65062	4.73973	4.65062	4.76838	4.91883	4.8263	5.01035	4.96047	5.01291	5.12191	4.94385	5.12291	5.05478	5.05173	ENSMUSG00000020802	Ube2o
8.369	8.23273	8.369	8.23273	8.29115	8.28667	8.07702	8.17695	8.14597	8.44515	8.15157	8.22569	8.2813	8.33813	8.14504	ENSMUSG00000020803	Txndc17
2.89915	2.89094	2.89915	2.89094	3.05067	2.7005	2.80755	3.01628	2.78637	3.13277	2.88166	3.01919	2.92369	2.84008	2.89609	ENSMUSG00000020805	Slc13a5
5.23569	5.29276	5.23569	5.29276	5.15187	5.04984	5.13652	5.3541	5.25381	5.39454	5.34836	5.27785	5.13165	5.2465	5.19581	ENSMUSG00000020806	Rhbdf2
3.86172	4.07144	3.86172	4.07144	3.91936	3.90637	3.94751	3.96442	4.02498	4.03668	4.16071	3.99717	4.1512	3.9629	4.01593	ENSMUSG00000020807	4933427D14Rik
6.40304	6.33114	6.40304	6.33114	6.04689	6.01101	5.92501	6.11346	6.34151	6.39246	6.29418	6.09942	6.05377	6.16515	6.04919	ENSMUSG00000020808	Pimreg
2.53578	2.62044	2.53578	2.62044	2.56888	2.59716	2.60585	2.73216	2.71675	2.59825	2.63871	2.69054	2.73741	2.67523	2.61012	ENSMUSG00000020811	Wscd1
3.76672	3.62468	3.76672	3.62468	3.55949	3.56616	3.66041	3.78359	3.57632	3.8871	3.67542	3.62274	3.65183	3.71948	3.6066	ENSMUSG00000020812	Snhg16
2.34518	2.39583	2.34518	2.39583	2.28585	2.233	2.32158	2.27006	2.35571	2.33923	2.26499	2.21938	2.37744	2.34448	2.22021	ENSMUSG00000020814	Mxra7
6.63468	6.70214	6.63468	6.70214	6.64671	6.53993	6.75538	6.54582	6.55709	6.77253	6.66812	6.78319	6.60453	6.82783	6.63517	ENSMUSG00000020817	Rabep1
4.38432	4.5247	4.38432	4.5247	4.41396	4.65557	4.52613	4.64949	4.47354	4.53062	4.4721	4.53206	4.44538	4.49035	4.52104	ENSMUSG00000020818	Mfsd11
4.5697	4.48096	4.5697	4.48096	4.59826	4.66635	4.51739	4.61428	4.47363	4.61779	4.64436	4.77563	4.52202	4.7101	4.7295	ENSMUSG00000020821	Kif1c
6.49501	6.65235	6.49501	6.65235	7.06483	6.79897	6.6465	6.78978	6.42412	6.62651	6.64697	6.51203	6.51458	6.83926	6.69302	ENSMUSG00000020823	Sec14l1
2.48883	2.45158	2.48883	2.45158	2.61243	2.60316	2.49151	2.66058	2.45056	2.62381	2.44496	2.46898	2.51882	2.49785	2.61846	ENSMUSG00000020827	Mink1
1.87989	2.00258	1.87989	2.00258	1.97893	1.86805	1.86552	1.92142	1.94875	2.08504	1.89029	1.89832	1.99511	1.88132	1.92261	ENSMUSG00000020828	Pld2
4.18823	4.07734	4.18823	4.07734	3.94881	3.91583	4.12284	4.20996	3.98502	4.10855	3.90341	4.17824	4.05393	3.99093	3.94183	ENSMUSG00000020829	Slc46a1
5.79066	5.85336	5.79066	5.85336	5.87118	5.7026	5.65326	5.71146	5.76087	5.89777	5.77193	5.60131	5.72841	5.64394	5.57596	ENSMUSG00000020832	Eral1
5.00722	4.98108	5.00722	4.98108	4.65493	4.78354	4.77616	4.89992	4.79282	5.04671	4.86285	4.9083	4.88908	4.8233	4.91187	ENSMUSG00000020834	Dhrs13
7.63874	7.64718	7.63874	7.64718	7.63525	7.61431	7.33982	7.5777	7.61917	7.699	7.47796	7.63303	7.60388	7.49718	7.68543	ENSMUSG00000020840	Blmh
2.42581	2.48335	2.42581	2.48335	2.5535	2.54426	2.5275	2.64604	2.56213	2.52471	2.49445	2.55657	2.5842	2.52485	2.55778	ENSMUSG00000020841	Cpd
6.48127	6.59687	6.48127	6.59687	6.67976	6.60873	6.72103	6.66565	6.52694	6.54789	6.33305	6.51498	6.49954	6.48069	6.65849	ENSMUSG00000020843	Timm22
5.24583	5.33932	5.24583	5.33932	5.58256	5.18614	5.18285	5.6639	5.3939	5.61091	5.30234	5.23714	5.37654	5.4245	5.28515	ENSMUSG00000020844	Nxn
2.02938	2.09033	2.02938	2.09033	2.09644	2.11217	2.12364	2.33459	2.19171	2.02199	2.14287	2.18692	2.17051	2.19577	2.16626	ENSMUSG00000020847	Rph3al
10.7195	10.6987	10.7195	10.6987	10.6701	10.6076	10.6154	10.594	10.6575	10.6997	10.6668	10.7	10.6361	10.8575	10.7212	ENSMUSG00000020849	Ywhae
8.19919	8.13561	8.19919	8.13561	8.02191	7.866	7.82709	7.99311	7.96284	8.18603	8.05373	7.98232	7.98897	7.99584	8.0144	ENSMUSG00000020850	Prpf8
10.8815	10.7597	10.8815	10.7597	10.9933	11.0434	10.9107	10.9262	10.8781	11.1202	10.9618	10.9736	10.9687	10.8681	10.8668	ENSMUSG00000020857	Nme2
4.12261	4.22725	4.12261	4.22725	4.07527	4.32749	4.36074	4.16201	4.20626	4.25961	4.24577	4.2254	4.1422	4.27373	4.44276	ENSMUSG00000020859	Spag9
7.9857	8.0161	7.9857	8.0161	7.91924	7.89259	8.09957	7.99357	7.99754	7.92995	8.12526	8.06071	7.93398	7.84468	8.13389	ENSMUSG00000020863	Luc7l3
4.98992	4.8279	4.98992	4.8279	5.01637	4.81951	4.88339	5.0576	4.74913	4.83534	4.71037	4.85495	4.82071	4.80681	4.98078	ENSMUSG00000020864	Ankrd40
4.232	4.26289	4.232	4.26289	4.33431	4.21047	4.44654	4.29735	4.37435	4.45793	4.23537	4.37561	4.39131	4.2556	4.22377	ENSMUSG00000020868	Xylt2
6.17235	6.12273	6.17235	6.12273	6.2947	6.29574	6.33453	6.39092	6.19193	6.5576	6.30362	6.22701	6.3755	6.31073	6.34036	ENSMUSG00000020869	Lrrc59
4.58863	4.33082	4.58863	4.33082	4.40202	4.37873	4.38877	4.42123	4.40823	4.33842	4.35869	4.22401	4.35014	4.44505	4.3225	ENSMUSG00000020870	Cdc34b
6.70564	6.57838	6.70564	6.57838	6.4182	6.48953	6.3691	6.32332	6.4513	6.58929	6.4508	6.38832	6.5302	6.46214	6.38019	ENSMUSG00000020873	Slc35b1
1.68061	1.6448	1.68061	1.6448	1.68173	1.75362	1.77458	1.82238	1.722	1.71167	1.63815	1.67308	1.69965	1.68084	1.7849	ENSMUSG00000020875	Hoxb9
1.89614	1.9225	1.89614	1.9225	1.83201	1.82106	1.88947	1.89345	1.87764	1.84472	1.98917	1.85091	1.87818	1.88905	1.9429	ENSMUSG00000020876	Snx11
4.17354	4.35836	4.17354	4.35836	4.31943	4.30523	4.19889	4.14139	4.262	4.26632	4.17159	4.21889	4.23353	4.34146	4.23687	ENSMUSG00000020877	Scrn2
1.07317	1.10368	1.07317	1.10368	1.14081	1.10606	1.08798	1.08379	1.06447	1.19656	1.09903	1.0627	1.03931	1.02555	1.08775	ENSMUSG00000020878	Lrrc46
4.88667	4.94434	4.88667	4.94434	4.99648	5.18349	4.93754	5.05993	5.04357	5.03852	4.96319	5.39483	5.18264	5.0261	5.08851	ENSMUSG00000020882	Cacnb1
4.87951	4.93432	4.87951	4.93432	4.84471	4.91699	4.86352	4.95621	4.88254	4.94393	4.96915	5.15422	4.81823	5.07963	4.76221	ENSMUSG00000020883	Fbxl20
6.84795	6.96972	6.84795	6.96972	6.78396	6.97892	6.97333	6.85407	6.98989	6.87409	6.97722	6.88654	7.07155	6.95078	6.80959	ENSMUSG00000020888	Dvl2
3.57506	3.84116	3.57506	3.84116	3.63402	3.67109	3.6492	3.695	3.55537	3.78656	3.80354	3.67593	3.5762	3.65192	3.66038	ENSMUSG00000020891	Alox8
2.3026	2.35675	2.3026	2.35675	2.17427	2.27224	2.34063	2.21201	2.35287	2.25118	2.44386	2.3043	2.21746	2.36315	2.26048	ENSMUSG00000020892	Aloxe3
4.14687	4.19789	4.14687	4.19789	4.05316	4.06161	3.97221	4.06248	4.17876	4.18474	3.99118	4.05515	4.03459	4.34037	4.10652	ENSMUSG00000020893	Per1
3.7301	3.76767	3.7301	3.76767	3.70721	3.83554	3.69368	3.84043	3.69912	3.85344	3.72305	3.7433	3.66314	3.78661	3.70988	ENSMUSG00000020894	Vamp2
6.37269	6.29963	6.37269	6.29963	6.20213	6.4315	6.20028	6.36392	6.21179	6.50426	6.43289	6.3227	6.14636	6.48055	6.30081	ENSMUSG00000020895	Tmem107
6.9454	6.8679	6.9454	6.8679	6.97498	6.75909	6.82533	6.94894	6.68785	6.90804	6.95705	6.89953	6.80301	7.09314	6.99741	ENSMUSG00000020897	Aurkb
7.03321	7.26172	7.03321	7.26172	7.38904	7.24318	7.17162	7.4135	7.08083	7.21473	7.21448	7.14311	7.03813	7.24884	7.21136	ENSMUSG00000020898	Ctc1
7.60112	7.58346	7.60112	7.58346	7.86672	7.58143	7.74845	7.65504	7.7212	7.91487	7.82068	7.67468	7.6913	7.58175	7.79117	ENSMUSG00000020899	Pfas
5.86649	5.8981	5.86649	5.8981	5.76193	5.54249	5.61963	5.74315	5.66481	5.68557	5.80555	5.70027	5.72411	5.55989	5.71382	ENSMUSG00000020900	Myh10
4.7695	4.98368	4.7695	4.98368	4.61621	4.63353	4.6591	4.46772	4.2475	4.66536	4.45881	4.51028	4.75683	4.803	4.56224	ENSMUSG00000020902	Ntn1
6.96766	6.82796	6.96766	6.82796	6.86508	7.00969	7.00094	7.02248	6.99067	7.16391	6.80244	6.96007	7.04095	7.01509	6.83186	ENSMUSG00000020903	Stx8
5.27973	5.36758	5.27973	5.36758	5.27036	5.23923	5.14177	5.1168	5.05293	5.36222	5.21945	5.31148	5.2692	5.12586	5.1266	ENSMUSG00000020910	Adprm
4.08402	4.16264	4.08402	4.16264	4.11385	3.98946	4.10268	4.30879	4.33339	4.17979	4.29367	3.96125	4.17494	4.05067	3.94547	ENSMUSG00000020911	Krt19
9.31399	9.37023	9.31399	9.37023	9.34053	9.21802	9.35947	9.30471	9.42829	9.45395	9.43508	9.29762	9.13932	9.52565	9.42474	ENSMUSG00000020914	Top2a
8.41912	8.56875	8.41912	8.56875	8.21987	8.42504	8.40828	8.17648	8.48426	8.65723	8.63406	8.38042	8.42645	8.46655	8.30326	ENSMUSG00000020917	Acly
6.98738	7.23305	6.98738	7.23305	6.88341	6.99624	6.99565	7.03961	7.01592	7.32457	7.15858	7.06768	7.0248	6.9885	6.9766	ENSMUSG00000020918	Kat2a
3.62635	3.66701	3.62635	3.66701	3.63007	3.72626	3.70454	3.78369	3.79382	3.57001	3.71557	3.62537	3.70933	3.86133	3.75184	ENSMUSG00000020919	Stat5b
5.88704	5.80993	5.88704	5.80993	5.98036	5.88434	5.88877	5.927	5.87117	6.04455	5.8485	6.01744	5.81296	6.09614	5.85456	ENSMUSG00000020921	Tmem101
7.86794	8.01379	7.86794	8.01379	8.12374	7.9464	7.91252	8.13074	8.07091	8.14242	7.97022	8.07852	7.94028	8.09695	8.0848	ENSMUSG00000020922	Lsm12
7.95931	8.06212	7.95931	8.06212	7.9838	7.70237	8.03452	7.91395	8.05559	7.95425	8.08434	7.8304	7.7304	7.92783	7.85684	ENSMUSG00000020923	Ubtf
7.09256	6.98173	7.09256	6.98173	7.05567	7.16642	7.31389	7.26889	7.10727	7.35336	7.20412	7.18487	7.19047	7.34446	7.32068	ENSMUSG00000020925	Ccdc43
7.77234	7.70171	7.77234	7.70171	7.78672	7.72121	7.5938	7.67947	7.66318	8.04307	7.68112	7.61593	7.62828	7.65152	7.56512	ENSMUSG00000020929	Eftud2
7.71119	7.75364	7.71119	7.75364	7.5647	7.66852	7.70638	7.65073	7.50761	7.83601	7.6725	7.73077	7.72737	7.60894	7.83596	ENSMUSG00000020935	Dcakd
4.22724	4.45101	4.22724	4.45101	4.08022	4.26185	4.22981	4.01374	4.12776	4.0591	4.38088	4.19866	4.21303	4.24066	4.18525	ENSMUSG00000020937	Plcd3
2.24568	2.27206	2.24568	2.27206	2.24718	2.30025	2.31241	2.36489	2.33764	2.25762	2.26479	2.33261	2.38167	2.23662	2.26695	ENSMUSG00000020940	Efcab15
5.50534	5.29	5.50534	5.29	5.59224	5.32381	5.39295	5.57454	5.48636	5.58994	5.39036	5.35462	5.24054	5.58661	5.33715	ENSMUSG00000020946	Gosr2
3.09686	3.11758	3.09686	3.11758	3.21789	3.31337	3.43446	3.09664	3.06549	3.24406	3.20554	3.08089	3.17269	3.20939	3.0823	ENSMUSG00000020948	Klhl28
9.28741	9.18091	9.28741	9.18091	9.30342	9.1778	9.37161	9.14449	9.21572	9.29496	9.41193	9.46511	9.16279	9.4296	9.26764	ENSMUSG00000020949	Fkbp3
6.78611	6.78811	6.78611	6.78811	6.7708	6.65448	6.76594	6.63863	6.63369	6.61062	6.54595	6.62071	6.52091	6.40928	6.52361	ENSMUSG00000020952	Scfd1
0.738035	0.770364	0.738035	0.770364	0.773124	0.834321	0.859847	0.727407	0.742898	0.739139	0.802469	0.74165	0.913426	0.78656	0.767268	ENSMUSG00000020953	Coch
5.45049	5.43833	5.45049	5.43833	5.68953	5.53076	5.83551	5.52214	5.53502	5.43537	5.61407	5.57499	5.60787	5.57008	5.50951	ENSMUSG00000020954	Strn3
3.25375	3.10721	3.25375	3.10721	3.00311	3.038	2.98356	3.00941	3.06013	3.13443	3.06994	3.09304	3.17873	3.18454	3.15231	ENSMUSG00000020955	Ap4s1
5.56438	5.51713	5.56438	5.51713	5.58988	5.70101	5.77677	5.81973	5.51397	5.73838	5.40567	5.73031	5.63657	5.64206	5.5397	ENSMUSG00000020956	Dtd2
2.45328	2.38591	2.45328	2.38591	2.33091	2.42159	2.39681	2.42563	2.43883	2.402	2.52923	2.36872	2.32838	2.45052	2.3917	ENSMUSG00000020961	Ston2
6.63652	6.7676	6.63652	6.7676	6.74813	6.673	6.69659	6.61208	6.73746	6.67816	6.63453	6.72324	6.65109	6.75838	6.55586	ENSMUSG00000020962	Gtf2a1
5.15191	5.42175	5.15191	5.42175	5.08346	5.05887	5.17295	5.23601	5.17264	5.18408	5.20621	5.09725	4.92543	5.01019	4.96413	ENSMUSG00000020964	Sel1l
6.37611	6.27824	6.37611	6.27824	6.47934	6.60785	6.67019	6.44718	6.49032	6.64431	6.54781	6.64675	6.44927	6.58775	6.55058	ENSMUSG00000020973	Dnaaf2
6.60602	6.77028	6.60602	6.77028	6.39715	6.37413	6.57853	6.48849	6.62318	6.53762	6.5668	6.37336	6.36581	6.57667	6.4453	ENSMUSG00000020974	Pole2
6.0923	6.238	6.0923	6.238	6.20446	6.20706	6.24914	6.20837	5.92336	6.07365	6.03919	6.08156	6.07652	6.27631	6.14597	ENSMUSG00000020978	Klhdc2
7.01005	6.70015	7.01005	6.70015	7.02299	7.0431	7.02691	6.8707	6.85507	6.91856	6.8148	6.96591	7.04305	7.05838	6.95714	ENSMUSG00000020982	Nemf
6.22329	6.29283	6.22329	6.29283	5.98876	6.18693	6.34832	6.12968	6.38926	6.19865	6.22084	6.25213	6.27899	6.39928	6.18526	ENSMUSG00000020986	Sec23a
4.98521	5.22247	4.98521	5.22247	5.39286	5.20912	5.04418	5.21051	5.26817	5.35892	5.31924	5.15176	5.14918	5.18573	5.25381	ENSMUSG00000020988	L2hgdh
5.2724	5.27955	5.2724	5.27955	5.46807	5.43526	5.44862	5.40734	5.18115	5.22999	5.21041	5.16376	5.26539	5.15428	5.20277	ENSMUSG00000020993	Trappc6b
7.80628	7.84905	7.80628	7.84905	7.69763	7.58172	7.75754	7.53678	7.66788	7.6866	7.76826	7.69732	7.57739	7.66924	7.70963	ENSMUSG00000020994	Pnn
5.5244	5.60582	5.5244	5.60582	5.53329	5.76791	5.64006	5.62274	5.51864	5.60377	5.61777	5.74126	5.73964	5.58671	5.62118	ENSMUSG00000021000	Mia2
2.26565	2.2288	2.26565	2.2288	2.32879	2.19346	2.23258	2.21603	2.43855	2.3611	2.29456	2.26868	2.2292	2.30082	2.24771	ENSMUSG00000021003	Galc
4.50201	4.2952	4.50201	4.2952	4.50808	4.58657	4.52951	4.54793	4.62224	4.3685	4.4683	4.59408	4.39454	4.37496	4.66167	ENSMUSG00000021007	Spata7
3.15806	2.94762	3.15806	2.94762	2.98884	2.9558	3.00657	3.00208	3.01838	2.95711	3.04987	3.12886	2.9339	3.04911	3.013	ENSMUSG00000021009	Ptpn21
4.56399	4.43358	4.56399	4.43358	4.34115	4.48559	4.60524	4.48238	4.30396	4.4611	4.34321	4.47547	4.44776	4.28966	4.4049	ENSMUSG00000021012	Zc3h14
8.6834	8.36268	8.6834	8.36268	8.70203	8.68696	8.42025	8.59834	8.58437	8.54571	8.47998	8.55836	8.61907	8.40212	8.57896	ENSMUSG00000021018	Polr2h
4.95436	4.75453	4.95436	4.75453	4.60843	4.88605	4.80527	4.83235	4.77903	4.7828	4.93001	4.61073	4.846	4.70286	4.75371	ENSMUSG00000021022	Ppp2r3c
5.97106	5.9357	5.97106	5.9357	5.86928	5.99835	5.79862	6.02205	5.92257	5.91318	6.07115	5.82493	5.81383	5.56692	5.90572	ENSMUSG00000021023	Prorp
[truncated: 10,800 more rows]

## Sheet: EpiLC
wt_EpiLC_rep_1	wt_EpiLC_rep_2	wt_EpiLC_rep_3	wt_EpiLC_rep_4	T1KO_EpiLC_rep_1	T1KO_EpiLC_rep_2	T1KO_EpiLC_rep_3	T1KO_EpiLC_rep_4	T2KO_EpiLC_rep_1	T2KO_EpiLC_rep_2	T2KO_EpiLC_rep_3	T2KO_EpiLC_rep_4	T12KO_EpiLC_rep_1	T12KO_EpiLC_rep_2	T12KO_EpiLC_rep_3	T12KO_EpiLC_rep_4	ensembl_gene_id	external_gene_name
7.31348	7.41132	7.4825	7.32555	7.45556	7.36595	7.40533	7.35552	7.43565	7.26511	7.17842	7.51687	7.34701	7.41478	7.46727	7.36313	ENSMUSG00000000001	Gnai3
6.09192	6.05425	5.89165	5.93877	6.09018	5.92652	5.83032	5.71945	5.95741	6.11664	5.90975	5.92733	5.97552	5.89466	5.8576	6.07444	ENSMUSG00000000028	Cdc45
5.30832	5.53383	5.47765	5.4913	5.16389	5.38889	5.33643	5.21813	5.55887	5.22955	5.55287	5.30266	5.4104	5.54277	5.30625	5.59069	ENSMUSG00000000031	H19
3.43495	3.52416	3.58823	3.53516	3.49172	3.47824	3.79253	3.34248	3.46284	3.50832	3.74807	3.49199	3.42381	3.43829	3.46316	3.5776	ENSMUSG00000000056	Narf
7.27505	7.22868	7.62645	7.80661	7.13231	7.48325	7.54539	7.10173	7.61711	7.42407	7.35396	7.33837	8.02156	7.42158	7.67836	7.79877	ENSMUSG00000000078	Klf6
3.20446	3.1723	3.29205	3.15842	3.39268	3.23616	3.37389	3.18832	3.32166	3.16436	3.35588	3.42597	3.27974	3.29219	3.45782	3.13781	ENSMUSG00000000085	Scmh1
8.08402	7.99777	8.22768	8.31694	8.30484	8.23489	8.40901	8.279	8.15283	8.05834	8.06479	8.04972	8.23849	8.23096	8.12902	8.2404	ENSMUSG00000000088	Cox5a
1.61717	1.58015	1.63979	1.65245	1.63923	1.65989	1.68598	1.65067	1.66448	1.51894	1.51125	1.63739	1.56376	1.64176	1.60065	1.67825	ENSMUSG00000000094	Tbx4
2.46824	2.43047	2.19958	2.20696	2.15369	2.23465	2.24565	2.20491	2.33675	2.45794	2.4779	2.25926	2.26012	2.22054	2.26816	2.2393	ENSMUSG00000000120	Ngfr
3.84912	4.01556	4.03002	4.12944	3.84631	4.73508	4.39981	4.01461	4.00051	4.09708	3.98354	4.04756	4.10807	4.28099	4.29676	4.42172	ENSMUSG00000000125	Wnt3
5.00677	5.00008	5.29496	4.96508	4.87411	5.02579	5.0711	5.13669	5.17338	5.08326	5.11936	5.0998	4.98373	4.97982	4.93436	5.11651	ENSMUSG00000000127	Fer
6.57224	6.54415	6.83318	6.54373	6.66915	6.55291	6.76164	6.6564	6.57812	6.6746	6.68313	6.73848	6.56893	6.7077	6.56827	6.52588	ENSMUSG00000000131	Xpo6
7.25644	7.3052	7.45011	7.12384	7.65949	7.37999	7.37264	7.42767	7.23377	7.29175	7.30496	7.57795	7.15117	7.23465	7.36331	7.27881	ENSMUSG00000000134	Tfe3
2.79124	2.91169	2.92678	2.89666	2.58296	3.00049	2.82466	2.58183	2.85723	2.94848	3.11289	2.73742	2.85109	2.88362	2.91348	2.68139	ENSMUSG00000000142	Axin2
4.31013	4.44678	4.41218	4.44084	4.09848	4.53223	4.40154	4.12314	4.02838	4.15139	4.40758	4.2575	4.23825	4.37552	4.09135	4.38809	ENSMUSG00000000148	Brat1
5.39754	5.93518	5.64842	5.46562	5.78052	5.46576	5.49509	5.5882	5.61125	5.93032	5.59803	6.02616	5.42711	5.63361	5.62372	5.36761	ENSMUSG00000000149	Gna12
2.07787	2.00586	1.99369	1.92381	1.9382	2.20361	2.03904	1.95902	1.82105	2.04228	2.00062	2.04644	1.9575	1.94451	1.90362	1.99511	ENSMUSG00000000167	Pih1d2
7.05369	7.17484	7.12225	7.09449	7.23498	7.14174	7.09361	7.32398	6.95553	7.01461	7.01222	7.12815	7.18752	7.14163	7.23025	7.1751	ENSMUSG00000000168	Dlat
8.6334	8.37848	8.37971	8.49416	8.64268	8.55851	8.54314	8.56263	8.48115	8.46164	8.39181	8.36853	8.53041	8.61888	8.55945	8.57794	ENSMUSG00000000171	Sdhd
5.55462	5.42122	4.65153	4.5205	4.87795	4.9235	4.75078	4.86156	4.49852	4.75457	5.46231	4.47879	4.71096	4.81393	4.79878	4.72351	ENSMUSG00000000184	Ccnd2
5.88743	5.74906	5.39085	5.45868	5.58186	5.45402	5.68683	5.6314	5.71822	5.786	5.61256	5.71915	5.64726	5.86204	5.72335	5.68843	ENSMUSG00000000194	Gpr107
3.36222	3.24385	3.46528	3.7011	3.32205	3.52281	3.37705	3.19172	3.3965	3.20791	3.45948	3.34025	3.25166	3.31403	3.21577	3.252	ENSMUSG00000000202	Btbd17
4.73225	4.87135	4.64111	4.41085	4.47008	4.36417	4.32757	4.45116	4.50376	4.67501	4.70752	4.37102	4.46	4.37652	4.28077	4.32836	ENSMUSG00000000253	Gmpr
6.82792	7.04765	6.46333	6.20343	6.57421	6.15064	6.34444	6.49576	6.62716	6.94866	7.10418	6.77768	6.31732	6.18624	6.15323	5.91962	ENSMUSG00000000275	Trim25
4.71311	4.75857	4.52731	4.5263	4.48356	4.22966	4.43043	4.47094	4.5928	4.95925	4.8899	4.66989	4.46995	4.35991	4.59665	4.28296	ENSMUSG00000000276	Dgke
7.2174	7.10813	6.69706	6.8084	6.9268	6.62485	6.75675	7.02035	6.96254	7.23111	7.20693	6.68826	6.93265	6.78646	6.7514	6.7349	ENSMUSG00000000278	Scpep1
5.67087	5.99522	5.56116	5.60856	5.87031	5.47424	5.50523	5.80366	5.83788	6.01709	5.9241	6.12529	5.80966	5.79503	5.83564	5.61119	ENSMUSG00000000282	Mnt
7.63077	7.49409	7.66084	7.85477	7.6818	7.49635	7.59607	7.63787	7.56387	7.466	7.67133	7.38295	7.48888	7.62444	7.60771	7.6474	ENSMUSG00000000295	Hddc2
6.48299	6.51674	6.6254	6.50768	6.89708	6.45412	6.3152	6.82082	6.85969	6.6449	6.403	6.62125	6.52956	6.56273	6.62304	6.59671	ENSMUSG00000000296	Tpd52l1
4.13555	4.04015	4.03304	4.06834	4.05918	3.935	3.9522	3.87065	4.03189	3.80679	4.07755	4.19852	4.02753	4.2522	3.96679	3.83728	ENSMUSG00000000301	Pemt
9.52468	9.59809	9.85716	9.60862	9.42884	9.39437	9.46505	9.3775	9.70894	9.3708	9.50415	9.60196	9.54133	9.74177	9.34881	9.36822	ENSMUSG00000000303	Cdh1
1.86343	1.90663	1.88697	1.8606	1.91483	1.81058	1.89083	1.93599	1.91165	1.88404	1.78442	1.88423	1.90419	1.92125	1.9724	2.04437	ENSMUSG00000000305	Cdh4
4.15986	4.26814	4.3551	4.76373	4.4722	4.64778	4.37217	4.57189	4.59004	4.23411	4.35647	4.42428	4.65072	4.51111	4.43596	4.47623	ENSMUSG00000000308	Ckmt1
2.31968	2.41685	2.26191	2.07182	1.98171	2.03264	1.99096	1.95856	2.13747	2.08819	2.34266	1.98251	2.02959	1.9855	2.00649	1.9454	ENSMUSG00000000317	Bcl6b
2.19328	2.23127	2.07281	2.00414	2.15801	2.24118	2.07737	2.11299	2.1283	1.93616	2.13818	2.28976	2.0425	2.09061	2.049	2.15187	ENSMUSG00000000320	Alox12
4.94852	4.90833	5.02594	5.0533	5.03597	5.01887	5.07231	5.00565	5.02233	5.03991	4.98189	5.04211	4.87856	4.98249	4.93597	4.8999	ENSMUSG00000000325	Arvcf
9.96645	9.97089	9.48396	9.55626	9.93243	9.81454	9.81117	9.94344	9.71414	9.7982	9.93179	9.55481	10.0636	9.92652	9.89912	9.88209	ENSMUSG00000000326	Comt
3.33119	3.17102	3.21865	3.28533	3.25132	3.27628	3.15264	3.34148	3.15358	3.39397	3.26134	3.27724	3.4053	3.42686	3.26005	3.35541	ENSMUSG00000000339	Rtca
4.44317	4.80966	4.62753	4.50084	4.77223	4.82182	4.90243	4.61314	4.6766	5.00842	4.84803	4.70152	4.73573	4.529	4.86615	4.76904	ENSMUSG00000000340	Dbt
7.61604	7.57767	7.66015	7.65522	7.44866	7.38838	7.18187	7.36612	7.81101	7.52182	7.53373	7.56238	7.45461	7.3917	7.53693	7.53491	ENSMUSG00000000346	Dazap2
6.31666	6.27518	5.88522	6.32792	6.33455	6.35277	6.37753	6.29239	6.09843	6.33714	6.24297	5.93054	6.31401	6.35501	6.3225	6.29962	ENSMUSG00000000355	Mcts1
5.3274	5.56582	5.2059	5.26784	5.94639	5.35417	5.50477	6.27635	5.58283	5.86038	5.41354	5.82429	5.83862	5.75697	6.03564	5.85892	ENSMUSG00000000365	Rnf17
3.65636	3.61751	3.93294	3.47122	3.62616	3.66256	3.66089	3.89875	3.4645	3.49048	3.41527	3.69589	3.741	3.58096	3.82197	3.60039	ENSMUSG00000000374	Trappc10
5.22865	5.42	5.23119	5.2765	4.89324	4.98511	4.96714	5.01925	5.15635	5.18567	5.48943	5.06565	4.97284	5.27742	5.01612	5.16362	ENSMUSG00000000378	Ccm2
8.08521	8.04186	7.82523	7.683	7.631	7.91014	7.92826	7.6562	7.94438	7.94313	8.03801	7.92393	7.79598	7.81138	7.81167	7.80109	ENSMUSG00000000384	Tbrg4
8.87661	8.88351	8.51359	8.65217	8.52637	8.5939	8.50299	8.50685	8.46986	8.61476	8.69208	8.43452	8.48308	8.53196	8.5456	8.64812	ENSMUSG00000000399	Ndufa9
4.90314	4.81956	4.88621	4.84976	4.79751	4.72074	4.69967	5.07045	4.87795	5.13857	5.01454	4.62728	4.74146	4.52092	4.66785	4.84375	ENSMUSG00000000409	Lck
5.00013	5.11428	4.93566	4.9603	4.66666	4.81707	4.88223	4.7594	4.90066	4.95786	4.98547	4.7401	4.98251	4.80983	4.87924	4.78825	ENSMUSG00000000420	Galnt1
5.3599	5.55307	5.09509	5.05158	5.33542	5.09431	5.11808	5.43666	5.16415	5.38858	5.31528	5.19405	5.21627	5.3108	5.153	5.20183	ENSMUSG00000000439	Mkrn2
7.05977	6.85296	6.76892	6.88273	6.79672	6.77748	6.82782	6.63423	6.67678	7.0143	7.12705	6.88404	6.79459	6.78744	6.93003	6.7693	ENSMUSG00000000441	Raf1
4.34059	4.57096	4.35306	4.56212	4.33376	4.37446	4.42919	4.23493	4.30597	4.57671	4.3637	4.4496	4.52032	4.387	4.44212	4.674	ENSMUSG00000000486	Septin1
1.73457	1.7289	1.60019	1.68503	1.65502	1.53072	1.60379	1.57437	1.8676	1.62678	1.78249	1.59866	1.67501	1.60336	1.56409	1.46712	ENSMUSG00000000489	Pdgfb
2.13738	2.09674	2.31693	2.05107	2.13253	1.98679	2.09066	2.15692	2.04865	2.02239	2.00867	2.13679	2.04463	2.00011	2.05175	2.05732	ENSMUSG00000000531	Grasp
3.59174	3.61902	3.38509	3.44953	3.59806	3.59537	3.53769	3.53524	3.71845	3.47162	3.46087	3.38099	3.52235	3.61159	3.58333	3.72232	ENSMUSG00000000532	Acvr1b
2.47166	2.26621	2.37242	2.40522	2.26702	2.35003	2.41839	2.36707	2.42251	2.49777	2.38021	2.34792	2.31745	2.36857	2.3253	2.36911	ENSMUSG00000000538	Tom1l2
5.34295	5.3774	5.13461	5.40956	5.50468	5.41208	5.27966	5.50029	5.5293	5.41201	5.39081	5.32042	5.32276	5.45782	5.25928	5.24605	ENSMUSG00000000544	Gpa33
4.19681	4.20647	4.46287	4.4125	4.41294	4.47886	4.33781	4.2021	4.59013	4.148	4.05033	4.20387	4.36514	4.20874	4.31457	4.22829	ENSMUSG00000000552	Zfp385a
2.9971	3.15311	2.95091	3.13689	3.3572	3.0612	3.03573	3.06913	3.14971	3.17395	2.99219	3.18861	3.26585	3.14097	3.01613	3.03259	ENSMUSG00000000555	Itga5
8.50988	8.56484	8.55803	8.59885	8.59005	8.55488	8.52404	8.60248	8.68338	8.56266	8.36804	8.60653	8.56369	8.67766	8.67209	8.62994	ENSMUSG00000000561	Wdr77
10.2507	10.1092	10.0936	10.2513	10.2693	10.2924	10.2216	10.2579	10.1693	10.1055	10.0075	10.1847	10.1353	10.2737	10.2036	10.25	ENSMUSG00000000563	Atp5pb
1.17477	1.09085	1.10096	1.1272	1.20216	1.06292	1.35309	1.20226	1.1142	1.17271	1.19053	1.19134	1.12604	1.16819	1.47082	1.26754	ENSMUSG00000000567	Sox9
7.58747	7.67874	7.98086	7.80168	7.99174	7.90684	7.9599	7.87751	7.80492	7.7535	7.6414	8.01172	7.78803	8.01875	8.07835	7.9525	ENSMUSG00000000568	Hnrnpd
5.53362	5.42166	5.34575	5.32838	5.49341	5.36346	5.47484	5.38685	5.53481	5.19198	5.57183	5.05925	5.5698	5.48227	5.41712	5.49132	ENSMUSG00000000579	Dynlt1c
6.91303	6.92487	6.49436	6.86828	6.61801	6.62815	6.64538	6.68063	6.67756	6.82297	7.08988	6.50194	6.59112	6.65636	6.484	6.76541	ENSMUSG00000000581	C1d
6.41894	6.30602	6.04853	5.90726	6.44129	5.95836	6.17517	6.35074	6.29528	6.54684	6.50495	6.47617	6.12172	6.18605	6.14191	6.13591	ENSMUSG00000000594	Gm2a
4.78388	4.73551	4.79646	4.53739	4.67699	4.76497	4.79204	4.80256	4.57309	4.74204	4.86793	4.87107	4.73772	4.8086	4.64921	4.5272	ENSMUSG00000000600	Krit1
4.14441	4.12488	4.00258	3.99192	3.89983	4.19587	3.91789	4.03989	4.00583	4.14914	3.81838	4.16178	3.91226	4.30026	4.1348	4.04153	ENSMUSG00000000605	Clcn4
6.81894	6.71919	6.50115	6.50021	6.55518	6.44145	6.59899	6.69449	6.44121	6.93644	7.10221	6.57182	6.51409	6.42968	6.73442	6.51428	ENSMUSG00000000628	Hk2
5.52139	5.70334	5.35942	5.06972	5.33906	5.15185	5.48863	5.34824	5.4799	5.60722	5.68045	5.67805	5.2217	5.31606	5.45226	5.20904	ENSMUSG00000000631	Myo18a
2.5668	2.61851	2.62606	2.46753	2.56965	2.44437	2.67138	2.50007	2.43848	2.44022	2.39681	2.63816	2.44057	2.63316	2.53394	2.36676	ENSMUSG00000000632	Sez6
3.99108	4.27814	4.15172	4.04375	3.94067	3.85141	4.10648	3.89529	4.09955	4.01285	4.15971	4.06654	3.99759	3.9146	3.97463	3.79115	ENSMUSG00000000708	Kat2b
3.45685	3.80347	3.60092	3.58275	3.56353	3.6195	3.61279	3.60716	3.61694	3.71656	3.78305	3.56845	3.52133	3.78841	3.79694	3.77231	ENSMUSG00000000711	Rab5b
7.31065	7.02065	6.50873	6.83747	7.29316	6.40637	6.77662	7.01876	7.01449	7.6617	7.16918	6.53203	6.79798	6.72623	6.75902	6.39012	ENSMUSG00000000730	Dnmt3l
3.03055	2.89574	2.83037	2.9468	3.04231	2.77216	2.79874	2.81121	2.88145	3.19489	2.88168	2.81948	2.76771	2.73607	2.80557	2.74997	ENSMUSG00000000731	Aire
3.02968	3.0288	2.92466	2.98131	3.33377	3.01151	3.00953	3.25691	3.08237	3.10718	3.31201	3.01539	3.03165	3.11677	3.06961	2.989	ENSMUSG00000000732	Icosl
3.52271	3.53425	3.53105	3.42172	3.24455	3.55653	3.50757	3.3525	3.595	3.47514	3.63715	3.55774	3.54911	3.54693	3.34663	3.4443	ENSMUSG00000000739	Sult5a1
6.99496	7.18678	6.99191	6.99538	6.70421	6.81511	6.6947	6.62703	7.06305	6.97579	7.09586	6.80915	6.84904	6.96989	6.7138	6.90497	ENSMUSG00000000743	Chmp1a
8.04122	8.08548	7.70099	7.82159	7.5306	7.65785	7.65777	7.51489	7.86143	7.92559	8.12532	7.7286	7.72075	7.68586	7.67905	7.66894	ENSMUSG00000000751	Rpa1
3.7647	3.6535	3.2565	3.45938	3.58957	3.43547	3.48455	3.5422	3.63643	3.60341	3.76714	3.50272	3.30785	3.31692	3.46748	3.6006	ENSMUSG00000000753	Serpinf1
5.18872	5.22905	5.4764	5.0942	4.92826	5.02002	4.86609	4.8968	5.22922	5.22395	5.11839	5.07027	5.14783	5.18563	5.03582	5.02304	ENSMUSG00000000759	Tubgcp3
6.87934	6.98823	7.06271	7.00565	7.02901	7.01212	6.78539	7.10497	6.99171	6.9905	6.84881	7.21108	7.08892	7.13108	6.993	7.10926	ENSMUSG00000000776	Polr3d
8.01095	8.15856	8.11265	8.02261	8.23612	8.21958	8.03934	8.16279	8.16227	8.25067	8.05248	8.26803	8.23743	8.00471	8.35139	8.20086	ENSMUSG00000000787	Ddx3x
4.13738	4.05763	4.05842	4.00585	3.4959	4.11015	4.19063	3.71553	4.2458	3.72508	4.00524	4.0479	3.88819	4.06386	3.84244	3.94387	ENSMUSG00000000792	Slc5a5
9.40854	9.32357	9.41388	9.63724	9.24672	9.24613	9.17174	9.24109	9.46408	9.22202	9.39187	8.93885	9.25795	9.39629	9.18158	9.28823	ENSMUSG00000000804	Usp32
8.54041	8.57182	8.43975	8.42933	8.76824	8.20518	8.36351	8.79091	8.82644	8.51919	8.27311	8.33037	8.58396	8.52388	8.22306	8.08249	ENSMUSG00000000805	Car4
4.78609	4.72494	4.47369	4.19196	4.34851	4.2186	4.34712	4.18551	4.49513	4.70549	4.67568	4.49386	4.22953	4.24411	4.52618	4.16727	ENSMUSG00000000811	Txnrd3
2.00416	2.12885	2.1998	2.00805	2.07453	2.10158	2.08551	1.96784	2.01575	2.07236	2.05657	2.16539	1.9786	2.11976	2.01594	1.97842	ENSMUSG00000000823	Zfp512b
7.02324	7.09407	7.08258	7.06727	6.99427	7.08537	7.13971	7.08949	7.13897	7.08498	6.97344	7.24445	6.99154	7.13887	7.10904	7.01475	ENSMUSG00000000826	Dnajc5
8.54725	8.52505	8.36348	8.40717	8.50198	8.41901	8.45568	8.59401	8.4205	8.52555	8.38975	8.3156	8.4947	8.41901	8.45767	8.4205	ENSMUSG00000000827	Tpd52l2
5.96985	6.34071	6.45657	6.0437	5.99562	6.18399	6.27533	6.24211	6.18021	6.29699	6.14214	6.29387	6.0113	6.14485	6.31537	6.00315	ENSMUSG00000000838	Fmr1
4.79319	4.5532	4.51586	4.74996	4.91365	4.98703	4.87567	5.04298	4.59495	4.47388	4.57889	5.03242	4.78638	4.66807	4.93908	4.82245	ENSMUSG00000000861	Bcl11a
5.31711	5.28276	5.53297	5.35305	5.36681	5.40561	5.24504	5.41067	5.36279	5.52916	5.36774	5.51238	5.09035	5.22643	5.28671	5.24372	ENSMUSG00000000876	Pxmp4
4.34222	4.43289	4.55762	4.33004	4.5309	4.49207	4.41307	4.32286	4.49029	4.40444	4.342	4.53473	4.32566	4.61305	4.4725	4.56942	ENSMUSG00000000881	Dlg3
5.85935	5.706	6.00686	6.11741	5.82582	5.93383	5.971	5.99131	5.97936	5.97035	5.8347	5.88685	5.83062	6.06974	5.93478	5.99779	ENSMUSG00000000884	Gnb1l
4.16566	4.04697	3.82809	3.94229	4.04419	3.77864	3.90732	3.79596	3.874	4.03833	4.12009	3.88987	3.79325	3.9079	3.87675	3.90377	ENSMUSG00000000901	Mmp11
7.90672	7.88484	7.83806	7.93685	7.95954	7.96364	8.00043	8.07815	7.93398	7.98712	7.91895	7.98013	7.80473	7.88717	7.96286	7.97201	ENSMUSG00000000902	Smarcb1
4.13102	4.22394	4.07511	4.27243	4.19354	4.09679	4.15325	4.24062	4.29724	4.23777	4.46527	4.4286	4.14709	4.09954	4.207	4.26984	ENSMUSG00000000915	Hip1r
6.13161	6.03078	6.1628	5.92652	6.28277	6.404	6.08325	6.25972	5.99952	6.1971	6.26224	6.30873	6.29469	6.23719	6.47982	6.41346	ENSMUSG00000000916	Nsun5
4.59672	4.6213	4.5814	4.65353	4.48486	4.3979	4.4056	4.32011	4.57602	4.56684	4.53013	4.56075	4.36955	4.55744	4.51655	4.35711	ENSMUSG00000000934	Top1mt
8.63816	8.67038	8.54665	8.44696	8.53234	8.15432	8.18696	8.29186	8.52688	8.47011	8.83356	8.07786	8.04411	8.09284	8.03456	8.31193	ENSMUSG00000000948	Gm38393
3.14128	3.05823	3.21411	3.17389	2.83916	3.06476	3.07801	3.13793	3.30114	3.06676	3.01729	3.16578	2.89596	2.98191	2.84668	3.05571	ENSMUSG00000000957	Mmp14
7.04085	6.88015	6.63123	6.62508	6.56821	6.50277	6.36759	6.48896	6.81239	6.8008	6.75459	6.64381	6.68908	6.66713	6.44328	6.34245	ENSMUSG00000000958	Slc7a7
7.51126	7.43534	7.3066	7.31816	7.29425	7.2013	7.22337	7.26993	7.35495	7.37379	7.43697	7.23334	7.27209	7.25769	7.36604	7.34279	ENSMUSG00000000959	Oxa1l
6.17491	6.30386	6.27736	6.02214	5.99151	5.95299	6.03897	5.94221	6.02263	6.26434	6.23375	5.93073	5.98365	5.94264	5.96352	6.16331	ENSMUSG00000000976	Heatr6
7.48668	7.46042	7.67194	7.69523	7.70573	7.66647	7.80592	7.66341	7.7146	7.69984	7.50773	7.64207	7.74067	7.63141	7.6913	7.79126	ENSMUSG00000001016	Ilf2
8.10881	7.99753	8.147	8.02697	8.1083	7.87986	7.92577	7.95428	8.01891	7.98684	7.86522	7.74383	7.97153	8.01603	7.9883	7.94622	ENSMUSG00000001017	Chtop
5.68459	5.74239	5.38244	5.66781	5.58237	5.65443	5.61473	5.46625	5.605	5.50377	5.80293	5.35337	5.42786	5.58545	5.56543	5.54615	ENSMUSG00000001018	Snapin
4.58239	4.34096	4.26394	4.43322	4.32534	4.31544	4.2185	4.40223	4.5244	4.35132	4.68958	4.12838	4.34131	4.38466	4.3282	4.2218	ENSMUSG00000001025	S100a6
5.32318	5.05259	5.40239	5.13512	5.1181	5.05884	5.00906	5.10623	5.20847	5.32114	5.40069	5.17519	5.10139	5.13771	4.94016	4.87642	ENSMUSG00000001034	Mapk7
5.83757	6.068	6.04557	5.89908	5.92698	6.1372	5.96283	5.62966	5.81645	5.99746	5.98609	6.2899	5.86872	5.86039	5.93284	5.91234	ENSMUSG00000001036	Epn2
7.56537	7.50413	7.19074	7.319	7.30675	7.46914	7.48059	7.10652	7.17677	7.25701	7.5524	7.2653	7.13872	7.20105	7.3016	7.46786	ENSMUSG00000001039	B9d1
4.80402	4.8333	5.08496	4.82204	4.73292	4.89774	4.96913	4.653	4.90276	4.89508	4.89057	5.1972	4.85565	4.74564	4.85223	4.81315	ENSMUSG00000001052	Sec24b
5.8334	6.00712	5.28694	5.58699	5.63554	5.40033	5.38005	5.66678	5.5035	5.92243	6.31868	5.80463	5.55051	5.65033	5.43065	5.598	ENSMUSG00000001053	N4bp3
5.05767	5.10037	4.88099	4.86792	4.84112	4.76984	4.77399	4.61315	4.86813	4.91221	5.07262	4.86985	4.67666	4.87689	4.90716	4.89176	ENSMUSG00000001054	Rmnd5b
11.9606	11.6496	11.3228	11.477	11.4808	11.418	11.3563	11.4978	11.6286	11.6252	11.7341	11.3536	11.4717	11.518	11.4091	11.495	ENSMUSG00000001056	Nhp2
3.15567	3.44435	3.16692	3.42387	3.06939	3.05426	3.25102	3.23636	3.01199	3.16492	3.16114	3.10944	3.25758	3.39459	3.11635	3.44819	ENSMUSG00000001062	Vps9d1
6.65916	6.69689	6.66972	6.90234	6.91898	6.79052	6.89887	6.60916	6.64979	6.72365	6.55709	6.84944	6.87337	7.01059	6.75952	6.78163	ENSMUSG00000001082	Mfsd10
7.11706	7.31509	7.34423	7.27641	7.45102	7.43783	7.65602	7.48807	7.08266	7.06833	7.16941	7.32685	7.53596	7.12363	7.55176	7.3525	ENSMUSG00000001089	Luzp1
1.99675	2.04025	2.02263	2.0699	2.24559	2.12321	2.10888	2.17313	2.04045	1.95807	2.24437	2.30872	2.03432	2.14092	2.28738	2.18512	ENSMUSG00000001098	Kctd10
8.11683	7.99458	7.58697	7.72571	7.73273	7.84436	7.73437	7.86553	7.73274	7.82443	7.95874	7.65697	7.95998	7.76933	7.74424	7.89494	ENSMUSG00000001100	Poldip2
7.43332	7.4135	7.13749	7.12768	7.28585	7.20649	7.26726	7.22002	7.32522	7.41704	7.56299	7.23029	7.32255	7.17906	7.2578	7.30836	ENSMUSG00000001105	Ift20
4.87316	4.80466	4.82148	4.68177	4.69842	4.72349	4.76509	4.80522	4.68633	4.88322	4.90024	4.73974	4.79012	4.6045	4.86248	4.67921	ENSMUSG00000001120	Pcbp3
2.80899	2.3894	2.37692	2.4872	2.45497	2.45851	2.54058	2.58407	2.63836	2.52626	2.79372	2.559	2.3412	2.56163	2.54452	2.66764	ENSMUSG00000001123	Lgals9
5.66961	5.76796	6.00208	5.87439	5.78067	5.9896	6.17237	5.86235	5.87164	5.78067	5.91413	6.10432	6.05137	6.0145	5.90727	6.02552	ENSMUSG00000001127	Araf
2.67561	2.68712	2.64899	2.67538	2.75644	2.52297	2.73383	2.73991	2.65379	2.72947	2.6354	2.68217	2.68895	2.79868	2.69958	2.76922	ENSMUSG00000001128	Cfp
6.41004	6.30765	6.50587	6.6569	6.34159	6.35309	6.31904	6.25664	6.55885	6.41052	6.28339	6.36795	6.14744	6.39886	6.23676	6.56859	ENSMUSG00000001131	Timp1
6.48543	6.54189	6.34628	6.81255	6.47055	6.60787	6.5572	6.62335	6.41464	6.3695	6.49035	6.44445	6.52531	6.3673	6.50286	6.68769	ENSMUSG00000001134	Uxt
4.52546	4.45042	5.01518	4.66663	4.51948	4.68456	4.72746	4.61266	4.54043	4.77834	4.64363	4.97656	4.59064	4.42832	4.86655	4.7237	ENSMUSG00000001138	Cnnm3
4.56386	4.25062	4.34026	4.17164	4.32346	4.40281	4.32909	4.11103	4.4194	4.28484	4.22364	4.3744	4.17623	4.19157	4.34726	4.28819	ENSMUSG00000001143	Lman2l
7.12433	7.08253	7.45087	7.22397	6.98156	7.21804	7.08245	6.85944	7.20708	7.18371	7.01069	7.04866	7.04747	7.34012	6.62888	7.00185	ENSMUSG00000001150	Mcm3ap
6.24227	6.82237	6.76024	6.53569	6.42606	6.45493	6.60397	6.53238	6.60144	6.73533	6.58729	6.87573	6.51039	6.41347	6.4616	6.66158	ENSMUSG00000001151	Pcnt
2.98531	3.11778	3.14154	2.973	2.77045	2.83077	2.97029	2.93603	2.89498	3.01563	3.13397	3.06289	2.90824	2.88225	2.91976	3.00085	ENSMUSG00000001156	Mxd1
4.28994	4.22048	4.2556	4.00583	4.18409	4.27707	4.24367	4.05537	4.10456	4.14385	4.4139	4.03472	4.11986	4.00501	4.21759	4.11707	ENSMUSG00000001157	Gmcl1
9.04942	8.98684	8.85679	8.80213	8.9338	8.87625	8.92446	8.91475	8.78387	8.93439	9.06262	8.83617	8.89901	8.94855	8.93232	8.97053	ENSMUSG00000001158	Snrnp27
3.76536	3.74728	3.58453	3.63706	3.89001	3.60685	3.98693	3.74879	3.61172	3.71755	3.71935	3.50476	3.7762	3.80467	3.79507	3.78649	ENSMUSG00000001173	Ocrl
10.4814	10.4931	10.8364	10.7986	10.8868	10.6919	10.8563	10.7231	10.7783	10.5645	10.4622	10.7927	10.6743	10.6253	10.7879	10.697	ENSMUSG00000001175	Calm1
5.22065	5.59869	5.31459	5.06837	5.48906	5.16496	5.13591	5.37171	5.50162	5.34087	5.22584	5.20986	5.16541	5.33846	5.38464	5.23454	ENSMUSG00000001211	Agpat3
8.29911	8.54582	8.63045	8.32865	8.41829	8.34218	8.26436	8.30476	8.47306	8.52485	8.61287	8.66318	8.30377	8.17104	8.39721	8.33194	ENSMUSG00000001228	Uhrf1
5.70951	5.56795	5.80085	5.71702	5.4852	6.06856	5.96365	5.58127	5.91438	5.81781	5.68152	6.09041	5.65579	5.66811	5.54316	5.67896	ENSMUSG00000001229	Dpp9
9.0262	8.80249	8.66184	8.78907	8.51418	8.69591	8.77852	8.66691	8.77271	8.75713	8.94161	8.4963	8.68074	8.67774	8.65076	8.66104	ENSMUSG00000001240	Ramp2
6.55254	6.56932	6.66348	6.67961	6.66868	6.75394	6.55297	6.7097	6.60154	6.41219	6.65087	6.70297	6.48107	6.57144	6.60748	6.63291	ENSMUSG00000001247	Lsr
3.77252	3.95215	3.71287	3.74192	3.58251	3.61552	3.58869	3.81724	3.71552	3.6199	3.66382	3.66651	3.73811	3.60428	3.69232	3.88451	ENSMUSG00000001248	Gramd1a
3.72131	3.58232	3.65017	3.53299	3.51108	3.8241	3.56427	3.43756	3.7291	3.67997	3.77514	3.77271	3.64334	3.51142	3.31139	3.50689	ENSMUSG00000001249	Hpn
8.34592	8.31047	8.03507	8.49237	7.96344	8.18893	7.99628	8.05613	8.1609	8.28934	8.46463	8.23432	8.35399	8.12269	8.11133	8.44958	ENSMUSG00000001270	Ckb
7.10821	7.31734	7.33025	7.1069	7.1393	6.98111	7.26689	7.2294	7.21089	7.35856	7.1601	7.34041	7.1704	7.11002	7.32558	7.13458	ENSMUSG00000001280	Sp1
3.59291	3.49284	3.55303	3.5059	3.47752	3.43572	3.52974	3.43892	3.61436	3.4066	3.56316	3.40557	3.61266	3.51846	3.56317	3.4822	ENSMUSG00000001281	Itgb7
7.46612	7.47744	7.42155	7.35382	7.26672	7.51744	7.53842	7.22336	7.53397	7.37673	7.48214	7.45858	7.39762	7.31917	7.36586	7.5793	ENSMUSG00000001285	Myg1
7.90796	8.09834	8.03852	7.79605	8.25782	7.85273	7.97229	8.18948	8.12845	7.74405	8.08526	8.07423	8.00763	8.05648	8.13836	7.74964	ENSMUSG00000001288	Rarg
8.54882	8.46808	8.37895	8.44034	8.5439	8.44298	8.3093	8.43011	8.67729	8.52991	8.54248	8.2634	8.51825	8.47994	8.31546	8.51815	ENSMUSG00000001289	Pfdn5
4.63943	4.75004	4.85867	4.67091	4.99311	5.1297	5.24527	4.94539	4.75295	4.77263	4.55472	4.83711	4.6827	5.05052	5.0023	4.67819	ENSMUSG00000001300	Efnb2
8.33622	8.26556	8.20899	8.25519	8.38529	8.29268	8.12546	8.41915	8.28061	8.34836	8.34245	8.21238	8.32264	8.23995	8.5628	8.28453	ENSMUSG00000001305	Rrp15
5.21159	5.20791	4.90319	5.20374	4.8947	5.01654	5.07142	4.96989	4.89547	5.07772	5.51719	4.9011	5.04491	4.82977	5.14061	4.91452	ENSMUSG00000001313	Rnd2
2.98577	2.78191	2.70677	2.80369	2.79735	2.86138	2.94107	2.83342	2.81579	2.86452	2.74839	2.95685	2.90502	2.93962	2.89336	2.83575	ENSMUSG00000001334	Fndc5
4.12939	4.05553	3.88899	4.00406	4.01974	4.08921	4.03277	3.9148	4.19439	3.97764	4.10701	4.00263	4.3209	4.17492	4.04245	4.26034	ENSMUSG00000001348	Acp5
5.83163	5.95737	6.23147	6.18215	5.79646	5.88551	6.0766	5.70868	6.13127	5.84006	5.77118	6.17706	5.97868	5.9837	5.99747	5.97849	ENSMUSG00000001349	Cnn1
5.07541	5.05562	4.88581	4.9597	4.97765	4.89384	4.8818	4.88932	4.87377	5.21901	5.17748	4.97485	4.88172	4.93987	4.7833	4.77625	ENSMUSG00000001366	Fbxo9
4.9468	4.84175	4.76357	4.69766	4.59981	4.61617	4.53124	4.84025	4.83332	4.91537	4.91815	4.36634	4.82895	4.72437	4.6649	4.55545	ENSMUSG00000001376	Vps50
7.37544	7.4025	7.41125	7.43105	7.33209	7.42891	7.47476	7.2677	7.32733	7.50807	7.45464	7.39854	7.46395	7.33121	7.33252	7.51952	ENSMUSG00000001380	Hars
8.0233	7.94064	7.95931	8.14828	7.97056	7.9783	8.12286	8.10044	8.06661	7.88921	7.98061	7.894	8.04081	7.96146	7.89034	8.15015	ENSMUSG00000001383	Zmat2
9.41049	9.09147	9.3177	9.45711	9.3112	9.11805	9.06917	9.24167	9.37247	9.23171	9.11862	9.12148	9.11947	9.33616	9.0548	9.12036	ENSMUSG00000001403	Ube2c
7.29968	7.35805	7.28043	7.28549	7.34402	7.23151	7.41255	7.36865	7.56091	7.54137	7.49927	7.47709	7.38202	7.42541	7.26451	7.41199	ENSMUSG00000001415	Smg5
10.4853	10.3992	10.4218	10.5063	10.5808	10.5359	10.5001	10.5764	10.5635	10.4177	10.3895	10.4034	10.5131	10.5888	10.5056	10.49	ENSMUSG00000001416	Cct3
6.4065	6.6612	6.20611	6.40404	6.49209	6.66614	6.58689	6.59277	6.34763	6.4876	6.64718	6.51668	6.74543	6.32954	6.43854	6.6056	ENSMUSG00000001418	Glmp
4.48181	4.58626	4.76488	4.25133	4.822	4.45033	4.63397	4.94793	4.69453	4.77731	4.64679	4.65558	4.86662	4.77192	4.80001	4.58876	ENSMUSG00000001419	Mef2d
7.61605	7.66188	7.77334	7.57843	7.48044	7.45402	7.62293	7.52299	7.61478	7.61107	7.6949	7.82305	7.47426	7.44966	7.62571	7.53876	ENSMUSG00000001424	Snd1
8.82751	8.70125	8.99038	8.94136	9.15797	9.21695	9.26457	9.13748	9.07462	8.96939	8.68493	9.12464	8.86359	9.04253	8.94099	8.85915	ENSMUSG00000001435	Col18a1
4.69663	4.77683	4.8883	4.76625	4.90559	4.86215	4.58766	4.57198	4.73045	4.98393	5.06911	4.7562	4.75914	4.81362	4.76977	4.75427	ENSMUSG00000001436	Slc19a1
8.77494	8.97149	8.63519	8.43184	8.4772	8.38591	8.60129	8.55177	8.64135	8.80526	8.9179	8.76898	8.52622	8.53505	8.68012	8.53605	ENSMUSG00000001440	Kpnb1
6.79286	6.70297	6.72733	6.57907	6.71398	6.69734	6.78639	6.50261	6.5888	6.76106	6.92541	6.90795	6.67347	6.52186	7.02282	6.63536	ENSMUSG00000001441	Npepps
6.95737	7.06374	6.52076	6.58053	6.44801	6.38018	6.52929	6.44341	6.49248	6.75742	7.12375	6.45453	6.55444	6.49637	6.37058	6.47109	ENSMUSG00000001445	Mrpl10
8.38879	8.45758	8.62834	8.52464	8.51488	8.3637	8.42837	8.39935	8.62359	8.63864	8.64063	8.58048	8.58093	8.55256	8.43117	8.30589	ENSMUSG00000001467	Cyp51
8.29788	8.34164	8.47838	8.51764	8.77284	8.78277	8.78168	8.69888	8.43848	8.38942	8.54879	8.36704	8.82296	8.72588	8.69668	8.51275	ENSMUSG00000001473	Tubb6
4.39375	4.69428	4.30558	4.55166	4.49101	4.57489	4.52734	4.4022	4.40066	4.24986	4.32641	4.48325	4.2607	4.63176	4.62121	4.86611	ENSMUSG00000001506	Col1a1
5.42798	5.34252	5.36366	5.19348	5.26254	5.20719	5.38984	5.42448	5.32399	5.37156	5.38609	5.37387	5.35334	5.43847	5.14263	5.14617	ENSMUSG00000001507	Itga3
5.50007	5.55015	5.64458	5.31891	5.34447	5.29035	5.44003	5.41394	5.49728	5.48388	5.51379	5.53349	5.43644	5.31779	5.15402	5.34132	ENSMUSG00000001517	Foxm1
6.5951	6.66801	6.54455	6.63244	6.20877	6.34166	6.52841	6.37418	6.39506	6.62721	6.79527	6.42997	6.34034	6.24877	6.22285	6.55167	ENSMUSG00000001518	Itfg2
1.76767	1.62914	1.80856	1.77539	1.85489	1.71433	1.68928	1.80901	1.72068	1.74902	1.68325	1.79254	1.88006	1.78813	1.59125	1.76002	ENSMUSG00000001520	Nrip2
8.81601	8.80712	8.45785	8.36134	8.88298	8.74471	8.75365	8.84108	8.58481	8.80101	8.87073	8.43962	8.96265	8.72088	8.82929	8.8645	ENSMUSG00000001521	Tulp3
5.18903	5.11955	5.15221	5.31112	5.28598	5.49111	5.22247	5.3181	5.31533	5.2664	5.42744	5.20684	5.25655	5.27204	5.28737	5.35482	ENSMUSG00000001524	Gtf2h4
11.6951	11.5746	11.7728	11.8522	11.8844	11.7045	11.6895	11.8339	11.7601	11.6859	11.5994	11.675	11.6563	11.7446	11.7887	11.6891	ENSMUSG00000001525	Tubb5
4.67019	4.49209	4.53656	4.41307	4.7102	4.70043	4.68985	4.43077	4.54173	4.41987	4.43679	4.42288	4.57933	4.68021	4.63732	4.36533	ENSMUSG00000001542	Ell2
5.83783	6.3639	5.7187	5.48036	5.81162	5.52602	5.63019	5.58979	5.82942	6.24738	6.4242	5.89593	5.81281	5.71682	5.83835	5.62653	ENSMUSG00000001552	Jup
4.48238	4.64478	4.9457	4.87966	4.84179	4.82025	4.92083	4.91033	4.4819	4.72347	5.18636	4.86012	4.59731	4.66296	4.75737	4.91927	ENSMUSG00000001555	Fkbp10
6.11535	6.28386	6.3207	6.37288	6.15014	6.32903	6.39635	6.40267	6.25852	6.30728	6.37825	6.63246	6.30461	6.33406	6.41778	6.38395	ENSMUSG00000001569	Nom1
6.76579	6.64528	6.67255	6.80564	6.63514	6.57342	6.47378	6.67483	7.02584	6.72851	6.94379	6.89379	6.56963	6.68871	6.66875	6.61506	ENSMUSG00000001576	Ergic1
4.20053	4.01205	4.2102	4.18014	3.89165	4.08045	4.07101	4.17324	4.18469	4.31768	4.45092	4.21776	4.18803	4.26585	3.91715	4.09739	ENSMUSG00000001588	Acap1
6.83386	7.16554	6.2578	6.28705	6.16427	5.88837	5.95777	6.04672	6.54794	6.78706	7.20613	6.21014	6.07934	5.84055	5.90802	5.80296	ENSMUSG00000001604	Tcea3
8.15639	8.11932	8.03638	7.70852	7.66353	7.78373	7.63468	7.65435	7.99821	8.12206	8.13434	7.92173	7.78053	7.67746	7.69131	7.731	ENSMUSG00000001627	Ifrd1
5.7091	5.71714	5.63274	5.32447	5.39691	5.31913	5.50353	5.23872	5.53855	5.5151	5.85064	5.51719	5.35708	5.55234	5.64341	5.47088	ENSMUSG00000001630	Stk38l
6.10496	6.26976	6.1084	5.87611	6.12014	6.1726	6.10787	6.17078	6.10315	6.31168	6.45532	6.01611	6.18052	6.30462	6.18531	6.05216	ENSMUSG00000001632	Brpf1
6.61406	6.3923	6.44369	6.3746	6.25877	5.87663	6.11868	6.12	6.45214	6.5304	6.85906	6.20746	6.30845	6.28667	6.24999	6.3088	ENSMUSG00000001642	Akr1b3
4.39717	4.4177	4.24513	4.34068	4.36361	4.37886	4.43356	4.49156	4.13556	4.15772	4.15017	4.18303	4.33418	4.32308	4.34004	4.29492	ENSMUSG00000001663	Gstt1
7.92352	7.91072	7.57101	7.79118	7.74136	7.76888	7.7967	7.69544	7.82422	7.76585	7.98678	7.69364	7.78976	7.64053	7.70503	7.70618	ENSMUSG00000001666	Ddt
3.12689	3.13465	3.22072	3.05322	2.93732	3.10528	3.08387	3.14762	3.31676	3.17429	3.22839	3.2059	3.24354	3.21091	3.13795	3.38018	ENSMUSG00000001672	Marveld3
7.45573	7.43143	7.41214	7.62736	7.58106	7.30988	7.25466	7.6977	7.36353	7.3349	7.33056	7.32233	7.27784	7.29356	7.56306	7.3514	ENSMUSG00000001674	Ddx18
6.16872	6.61459	6.30608	6.32968	6.51781	6.40758	6.42407	6.26997	6.45822	6.61335	6.4188	6.52612	6.32395	6.32099	6.38502	6.23455	ENSMUSG00000001687	Ubl3
4.5725	4.59736	4.59709	4.54318	5.06471	4.75806	4.67019	4.89083	4.68443	4.60441	4.58243	4.64882	4.88433	4.74106	4.6974	4.40777	ENSMUSG00000001700	Gramd3
8.53907	8.5437	8.64834	8.47873	8.67092	8.53558	8.4967	8.60679	8.60849	8.59783	8.54187	8.38291	8.52917	8.52257	8.62782	8.59227	ENSMUSG00000001707	Eef1e1
5.11097	5.07552	5.06246	5.29865	5.11994	5.08881	5.08538	4.9681	5.17648	5.2918	5.16655	5.17717	5.10329	5.22317	5.09123	5.07827	ENSMUSG00000001729	Akt1
4.54769	4.59145	4.36183	4.02142	4.5554	4.34953	4.2892	4.5071	4.51519	4.53435	4.47004	4.46842	4.58692	4.34297	4.39865	4.39355	ENSMUSG00000001750	Tcirg1
5.67289	5.5278	5.38691	5.45255	5.44699	5.58786	5.41271	5.40822	5.5401	5.78603	5.68571	5.22726	5.41966	5.31264	5.45183	5.48344	ENSMUSG00000001755	Coasy
4.69382	4.50626	4.80897	4.83503	4.68292	4.85807	4.83076	4.78567	4.53664	4.46035	4.49293	4.48563	4.88646	4.77029	4.94192	4.85614	ENSMUSG00000001761	Smo
3.50601	3.52525	3.35304	3.25337	3.45795	3.27391	3.60538	3.47077	3.40816	3.43253	3.4413	3.43359	3.61136	3.63946	3.52295	3.60517	ENSMUSG00000001763	Tspan33
6.90091	6.77293	6.81522	6.80933	6.92917	6.91743	6.71177	6.88805	6.7886	6.79129	6.77158	6.64544	6.96654	6.87289	6.76283	6.96923	ENSMUSG00000001767	Crnkl1
1.9086	1.82612	1.80883	1.74358	1.74454	1.82222	1.89498	1.88927	1.82531	1.8534	1.8643	1.8723	1.69771	1.77379	1.85536	1.88259	ENSMUSG00000001768	Rin2
6.62432	6.8098	7.19842	7.03114	6.93867	6.84187	6.9558	6.94661	6.80721	6.80474	6.61322	6.58054	6.9803	7.03926	7.02217	7.02016	ENSMUSG00000001774	Chordc1
8.28649	8.20035	8.15389	8.22228	8.3169	8.24782	8.25703	8.34086	8.19019	8.22205	8.21192	8.16259	8.24877	8.19249	8.19788	8.2821	ENSMUSG00000001783	Rtcb
7.57545	7.47975	7.3647	7.40721	7.48552	7.51972	7.43719	7.44114	7.40333	7.51052	7.52556	7.48877	7.56614	7.48953	7.49051	7.42925	ENSMUSG00000001785	Pwp1
5.26343	5.15798	5.17799	5.30281	5.08962	5.02257	5.2022	5.22231	5.06344	5.31065	5.2789	5.21467	5.22657	5.11576	4.91406	5.18548	ENSMUSG00000001786	Fbxo7
7.47131	7.30115	7.20631	7.33974	7.32316	7.05628	7.12457	7.3053	7.39743	7.30805	7.43848	7.2286	7.0782	6.98903	7.0798	7.03429	ENSMUSG00000001794	Capns1
4.87823	4.82568	4.6964	5.10391	5.37863	4.89141	4.85448	5.11251	4.87471	5.17629	4.72712	4.92793	5.05221	4.96825	4.87535	4.94306	ENSMUSG00000001827	Folr1
7.00984	7.04966	7.1133	7.33766	7.10198	7.33878	7.30224	7.21279	7.25699	7.00702	6.98336	6.99736	7.0325	7.07028	7.11932	7.15169	ENSMUSG00000001829	Clpb
7.21063	7.15074	7.62462	7.44119	7.34688	7.41587	7.48424	7.55829	7.30837	7.33544	7.3065	7.4578	7.37651	7.28923	7.41154	7.424	ENSMUSG00000001833	Septin7
5.28759	5.19578	5.32464	5.13848	5.15223	5.40986	5.39224	5.16758	5.30033	5.1318	5.20134	5.23602	5.3259	5.41006	5.28298	5.30688	ENSMUSG00000001844	Zdhhc4
7.63883	7.57027	7.69272	7.74328	7.82165	7.87993	7.72707	7.76221	7.7293	7.68233	7.70713	7.60952	7.88911	7.80562	7.71488	7.85449	ENSMUSG00000001847	Rac1
5.99942	6.07526	6.03371	6.06542	5.76953	5.92401	6.18857	5.97494	6.00393	6.0571	6.17155	6.13248	6.11069	5.81474	6.00957	5.99983	ENSMUSG00000001855	Nup214
5.60765	5.30515	5.31204	5.35728	5.34208	5.44835	5.38085	5.54373	5.24743	5.1928	5.62167	5.02901	5.5334	5.34444	5.37048	5.38232	ENSMUSG00000001864	Aif1l
3.26269	3.28055	3.1923	3.38586	3.46618	3.54606	3.23838	3.35144	3.23183	3.30036	3.22852	3.34416	3.4571	3.24171	3.26963	3.39868	ENSMUSG00000001870	Ltbp1
5.78051	5.4376	5.57919	5.30823	5.30797	5.03507	5.34489	5.16561	5.51134	5.59188	5.68292	5.33941	5.23765	5.39804	5.1272	5.36247	ENSMUSG00000001891	Ugp2
7.63225	7.46504	7.57493	7.43684	7.25494	7.3008	7.30987	7.36404	7.57796	7.55162	7.63272	7.44624	7.4703	7.35861	7.32024	7.40411	ENSMUSG00000001909	Trmt1
6.85473	7.02785	7.20707	7.01869	6.75678	6.86878	6.66227	6.8379	6.99794	7.02828	7.15959	6.93983	6.868	7.03397	6.94299	6.64962	ENSMUSG00000001910	Nacc1
6.03231	5.89956	5.75345	5.73872	5.58898	5.69036	5.66937	5.6195	5.99241	6.04935	6.06973	5.68335	5.64344	5.49089	5.65518	5.54404	ENSMUSG00000001918	Slc1a5
8.68196	8.70922	8.71405	8.73639	8.69749	8.70731	8.82486	8.62663	8.67784	8.70518	8.61369	8.57485	8.511	8.48769	8.70487	8.55427	ENSMUSG00000001924	Uba1
2.52753	2.37981	2.41215	2.37009	2.42698	2.5378	2.33792	2.47068	2.5177	2.34788	2.45171	2.27952	2.28952	2.39846	2.29672	2.4767	ENSMUSG00000001942	Siae
1.9098	1.98861	2.09409	2.01931	1.96485	1.92379	2.0167	1.97959	2.07218	2.04694	1.89388	2.03711	2.04336	2.12382	2.08052	2.02725	ENSMUSG00000001943	Vsig2
2.52027	2.34903	2.45493	2.52008	2.55231	2.58959	2.50054	2.58355	2.52325	2.50085	2.52768	2.42845	2.36744	2.53341	2.57009	2.48889	ENSMUSG00000001948	Spa17
6.75261	6.86089	6.8422	7.00222	6.83691	7.08162	6.94297	6.8928	6.78774	6.66572	6.73145	6.91467	7.14885	6.84067	7.03282	7.1743	ENSMUSG00000001962	Fam50a
7.26637	7.37032	7.45545	7.45916	7.63105	7.61232	7.49556	7.6135	7.64635	7.35559	7.32634	7.46458	7.49143	7.62317	7.62663	7.53639	ENSMUSG00000001964	Emd
2.93672	2.93701	2.83431	3.08024	2.82911	2.91821	2.9932	2.91927	2.84869	2.89907	3.06631	2.9231	3.05781	2.94507	2.87232	3.11853	ENSMUSG00000001983	Taco1
10.2373	10.1794	9.90917	10.4311	10.5611	10.2828	10.2551	10.6919	10.3074	10.1615	10.0957	9.9734	10.2982	10.1863	10.1896	10.3171	ENSMUSG00000001985	Grik3
4.45491	4.36136	4.40302	4.38165	4.14473	4.04834	4.27466	4.19771	4.37397	4.3629	4.36135	4.27108	4.30069	4.20104	4.18731	4.0914	ENSMUSG00000001995	Sipa1l2
2.73964	2.75329	2.67705	2.84182	2.88723	2.80918	2.76262	2.93271	2.61205	2.79148	2.79099	2.9303	2.77818	2.78066	2.73542	2.88816	ENSMUSG00000001998	Ap4e1
5.20762	5.30498	5.12147	5.13441	5.51416	5.13859	5.34656	5.27268	5.26893	5.31815	5.25615	5.21325	5.3286	5.20428	5.18264	5.1747	ENSMUSG00000001999	Blvra
6.71005	6.68661	6.57301	6.37895	6.5712	6.40678	6.59613	6.35439	6.55293	6.52046	6.84267	6.59246	6.44676	6.39261	6.47179	6.33301	ENSMUSG00000002006	Pdzd4
8.55732	8.29278	8.26684	8.54763	8.28878	8.39878	8.41165	8.41309	8.27202	8.28884	8.28005	8.23321	8.38493	8.37934	8.27936	8.42253	ENSMUSG00000002010	Idh3g
1.99383	2.08626	1.87714	2.00536	2.2431	1.96808	2.08689	2.07368	1.96981	1.94393	1.90411	2.05429	1.9651	2.01348	2.00136	1.97947	ENSMUSG00000002012	Pnck
7.94927	7.745	7.91558	8.12953	7.90423	8.10016	8.02116	7.89856	7.97167	7.68859	7.61857	7.78812	7.9961	8.02275	7.87828	8.11939	ENSMUSG00000002014	Ssr4
8.18304	8.0073	8.02466	8.11197	8.11608	8.01033	8.23868	8.05876	8.10873	8.19278	7.99581	8.00141	8.10789	7.91176	8.00729	8.13427	ENSMUSG00000002015	Bcap31
6.08175	6.186	6.11694	6.00826	5.98632	6.02006	5.98505	6.2626	6.14553	6.15984	6.00732	6.1432	5.93943	6.12808	6.0763	6.10328	ENSMUSG00000002017	Fam98a
5.74979	5.89446	6.05228	5.5917	6.07138	5.86384	5.93391	6.4235	5.9853	6.09105	6.0611	6.34006	6.02433	5.91122	6.11224	6.11225	ENSMUSG00000002028	Kmt2a
6.71886	6.5485	6.60174	6.53744	6.50734	6.54044	6.36621	6.50306	6.47075	6.6638	6.73566	6.49062	6.72953	6.57876	6.64855	6.6283	ENSMUSG00000002031	Ift46
7.11287	7.0662	7.00429	7.35932	7.06421	7.16754	7.24163	7.00245	7.17528	7.09663	7.01063	7.44999	7.35783	7.1743	7.06887	7.21035	ENSMUSG00000002043	Trappc6a
7.50218	7.9497	7.62087	7.28126	7.62833	7.52524	7.85198	7.70894	7.62052	7.78956	7.83907	8.01787	7.60919	7.52537	7.72232	7.47656	ENSMUSG00000002052	Supt6
4.93996	4.67293	4.5691	4.57121	4.6862	4.56491	4.58763	4.72154	4.53857	4.84048	4.94725	4.63697	4.80712	4.54535	4.75986	4.77765	ENSMUSG00000002055	Spag5
5.49474	5.37462	4.99706	5.02328	5.21062	5.03217	4.99418	5.11159	5.27183	5.46268	5.49149	5.11061	5.27759	5.15351	5.14558	5.00178	ENSMUSG00000002058	Unc119
7.18959	7.0835	6.79348	6.97969	6.9708	7.00388	7.18911	6.74436	6.96973	6.96874	7.08898	6.86365	7.21448	7.0971	7.12467	7.16971	ENSMUSG00000002059	Rab34
7.66824	7.71042	7.02414	7.35749	7.35211	7.14878	7.36527	7.27773	7.39872	7.49248	7.64411	7.12533	7.27572	7.30951	7.12811	7.37236	ENSMUSG00000002064	Sdf2
8.49763	8.47798	8.21468	8.10866	8.03916	7.81433	8.027	7.99129	8.33929	8.38623	8.59862	8.31972	7.74789	7.83039	7.91307	7.67173	ENSMUSG00000002068	Ccne1
7.00529	6.8277	6.81706	6.88029	7.01699	6.73923	6.74659	6.93268	6.91952	6.90342	6.81356	6.67208	6.93658	6.84163	6.67608	6.82525	ENSMUSG00000002076	Hsf2bp
5.86073	5.81335	6.16144	6.25154	6.15295	6.03386	5.86507	5.99799	5.91632	6.12793	5.78175	6.37959	6.17451	6.20588	6.10007	6.14399	ENSMUSG00000002083	Bbc3
9.43936	9.43184	9.6485	9.62087	9.51296	9.63249	9.66178	9.46935	9.44501	9.52736	9.47984	9.58097	9.56028	9.53555	9.61207	9.71424	ENSMUSG00000002102	Psmc3
3.70932	3.90936	3.66125	3.63808	3.60782	3.6212	3.74023	3.63278	3.55803	3.6032	3.70294	3.64883	3.59121	3.81347	3.48725	3.81104	ENSMUSG00000002103	Acp2
3.72307	3.8934	3.66074	3.67313	3.76658	3.74732	3.80678	3.72599	3.6592	3.64186	3.76104	3.5713	3.95493	3.78765	3.66854	3.8968	ENSMUSG00000002104	Rapsn
2.99799	3.19101	2.93785	2.88493	2.98537	3.00387	3.0582	3.01478	2.95602	3.00497	2.93397	2.89071	3.07127	2.89575	3.06099	2.93225	ENSMUSG00000002105	Slc39a13
3.27436	3.37945	3.33059	3.4842	3.28273	3.64029	3.44832	3.3889	3.34458	3.20695	3.22886	3.4687	3.48616	3.53099	3.48052	3.66269	ENSMUSG00000002107	Celf2
7.72258	7.72136	7.79783	7.70771	7.71345	7.82487	7.66617	7.52535	7.73355	7.77007	7.89069	7.7686	7.80826	7.77365	7.79676	7.84424	ENSMUSG00000002129	Sf3a1
5.4365	5.09403	5.10366	5.21265	5.04019	5.39685	5.32926	5.23869	5.18696	4.9788	5.3893	5.16312	5.38268	5.13125	5.29718	5.24617	ENSMUSG00000002147	Stat6
3.7835	3.71706	3.58775	3.63661	3.67474	3.52928	3.66933	3.71892	3.47181	3.80437	4.00697	3.75664	3.61728	3.53757	3.61065	3.39211	ENSMUSG00000002190	Clgn
1.06938	1.13413	1.10686	1.08995	1.07881	1.12289	1.06502	1.08892	1.19314	1.0473	1.15566	1.15557	1.08918	1.09879	1.21879	1.11125	ENSMUSG00000002204	Napsa
5.60451	5.59255	5.32363	5.38541	5.40582	5.3869	5.21071	5.42584	5.45305	5.52803	5.41527	5.40979	5.42039	5.50592	5.5647	5.57003	ENSMUSG00000002205	Vrk3
5.60034	5.79311	5.78472	5.65736	5.49735	5.78338	5.48141	5.48209	5.65317	5.97448	5.81333	5.67724	5.65692	5.69201	5.63646	5.74644	ENSMUSG00000002210	Smg9
5.80504	6.01879	6.08143	6.07287	5.90173	5.98652	5.98597	5.87714	5.98974	5.94957	5.66446	5.82836	6.04782	6.1375	6.02459	5.94417	ENSMUSG00000002221	Paxip1
4.91517	5.25403	5.2295	4.8782	5.09071	5.01621	4.81562	5.11321	5.18142	5.32472	5.20142	5.0938	4.97471	5.05012	5.06094	4.96497	ENSMUSG00000002222	Rmnd5a
5.34235	5.58363	5.37941	5.57297	5.58971	5.47534	5.53225	5.80785	5.47447	5.82449	5.61495	5.66574	5.62686	5.7065	5.38178	5.52755	ENSMUSG00000002227	Mov10
4.04632	4.27915	4.45271	4.47601	4.72048	4.31753	4.3256	4.51339	4.52107	4.34085	4.21165	4.49551	4.17009	4.5662	4.36763	4.38524	ENSMUSG00000002228	Ppm1j
6.11214	5.8839	5.85955	6.20734	6.19133	5.8111	6.10425	6.04122	6.02532	6.02483	5.95333	5.794	6.25974	6.27277	6.0731	6.01927	ENSMUSG00000002233	Rhoc
3.55862	3.76842	3.74411	3.59706	3.92574	3.96049	3.79021	3.71258	3.916	3.79457	3.66215	3.99857	3.73232	3.75734	3.85569	3.63621	ENSMUSG00000002249	Tead3
3.22628	3.10077	3.29163	3.3481	3.13424	3.41555	3.11349	3.18584	3.31068	3.33495	3.2408	3.21841	3.19682	3.30967	3.18426	3.24704	ENSMUSG00000002250	Ppard
5.47032	5.64199	6.03132	5.67793	5.4459	5.68696	5.67196	5.46924	5.5697	5.47069	5.52082	5.55136	5.46776	5.86632	5.4494	5.59753	ENSMUSG00000002257	Def6
5.10224	5.1881	5.44064	5.68162	5.04934	5.103	5.10714	5.10051	5.29528	5.24407	5.12475	5.19812	5.24224	5.18264	5.16301	5.36937	ENSMUSG00000002265	Peg3
2.41617	2.40497	2.59108	2.53989	2.33302	2.6101	2.5987	2.39392	2.4663	2.46814	2.44944	2.67112	2.44217	2.60871	2.59025	2.4158	ENSMUSG00000002274	Metrn
4.42709	4.21692	4.44469	4.45069	4.46851	4.50172	4.62585	4.70387	4.53198	4.36592	4.33663	4.43174	4.43996	4.44858	4.65891	4.58646	ENSMUSG00000002279	Lmf1
4.92551	4.94029	4.81649	4.92607	4.82359	4.95864	4.86339	4.83269	4.97048	4.97607	4.96756	4.84932	5.21523	4.72811	4.88529	4.93046	ENSMUSG00000002280	Ciao3
6.3796	6.41828	6.07107	6.09591	5.80236	5.62848	5.84478	6.03265	6.28192	6.12811	6.24496	5.75244	6.04875	5.92758	5.68282	5.62123	ENSMUSG00000002289	Angptl4
6.83317	6.95029	6.81953	6.93513	6.89385	6.69344	6.65094	6.86253	6.95005	7.06279	7.04939	7.0835	6.95791	6.96553	7.10394	6.8578	ENSMUSG00000002297	Dbf4
7.18184	7.20159	7.12127	7.2829	7.33925	7.27223	7.24266	7.13583	7.23768	7.26498	7.3236	7.34127	7.05677	7.19855	7.20597	7.2171	ENSMUSG00000002307	Daxx
7.4853	7.40142	7.24284	7.45184	7.28664	7.43367	7.46285	7.19895	7.13869	7.37405	7.58847	7.36052	7.48569	7.40778	7.18158	7.38066	ENSMUSG00000002308	Cd320
6.73821	6.85236	7.06165	6.85965	6.80504	7.20719	6.93837	6.96159	7.00816	6.93871	7.00288	7.12018	6.9807	6.99441	7.05311	7.00796	ENSMUSG00000002319	Ipo4
2.33052	2.42415	2.53415	2.30386	2.49422	2.63088	2.50299	2.48129	2.51352	2.41576	2.32052	2.4914	2.44527	2.38173	2.58797	2.24265	ENSMUSG00000002320	Tm9sf1
3.76171	3.83254	3.72618	3.8877	3.69707	3.6727	3.63764	3.80308	3.68871	3.78672	3.85059	3.56769	3.84904	3.61693	3.78925	3.80752	ENSMUSG00000002324	Rec8
3.05841	3.00135	3.01079	2.9199	3.01759	3.01122	2.98135	3.20085	3.01162	3.22683	3.03266	3.04951	3.10316	3.18887	3.14093	3.04395	ENSMUSG00000002325	Irf9
5.26129	5.29728	5.28982	5.08532	5.40827	5.35197	5.35772	5.51015	5.22214	5.06951	5.24426	5.06345	5.39545	5.33539	5.3579	5.33134	ENSMUSG00000002326	Gmpr2
6.47691	6.29761	6.73731	6.76122	6.59698	6.51219	6.63209	6.69372	6.61835	6.55131	6.43874	6.33629	6.62111	6.77816	6.66752	6.86232	ENSMUSG00000002329	Mdp1
4.27523	4.40698	4.5317	4.44909	4.28906	4.38366	4.49797	4.19203	4.20884	4.3493	4.49312	4.38295	4.18576	4.30296	4.36095	4.27855	ENSMUSG00000002332	Dhrs1
2.84735	2.96976	2.94997	3.13571	2.71938	3.0095	2.76672	2.81878	2.97873	2.93701	2.93249	2.92071	2.71887	2.88593	2.7851	2.75687	ENSMUSG00000002341	Ncan
5.34086	5.53851	5.15451	5.49576	5.08679	5.1556	5.38472	5.18276	5.40604	5.32552	5.68923	5.60542	5.29189	5.50007	5.24273	5.44549	ENSMUSG00000002342	Tmem161a
6.58709	6.61673	6.51452	6.68545	6.07821	6.31678	6.23324	6.15145	6.59861	6.40892	6.71088	6.22741	6.51863	6.39321	6.18522	6.53436	ENSMUSG00000002343	Armc6
7.42052	7.41266	7.15278	7.13323	7.15058	7.13563	7.20059	7.27929	7.417	7.21333	7.44596	7.17279	6.9614	7.10473	7.21218	7.21461	ENSMUSG00000002345	Borcs8
2.09203	2.14732	2.29339	2.1016	2.10065	2.29186	2.01536	2.13601	1.9539	2.0986	2.18524	2.01131	2.09358	2.20305	2.03944	2.05675	ENSMUSG00000002346	Slc25a42
7.8631	7.89771	7.96112	8.02318	7.9495	8.00294	7.90157	7.92339	7.8956	7.9401	7.88537	7.88612	7.86679	7.93245	7.92376	7.89934	ENSMUSG00000002372	Ranbp3
9.05649	9.09026	9.14558	9.25196	9.01339	9.1832	9.15015	8.99028	9.0757	8.98818	8.99016	9.0383	9.10915	9.09507	8.98223	9.12656	ENSMUSG00000002379	Ndufa11
2.22128	2.2553	2.05098	2.13882	2.10969	2.29778	2.29708	2.10018	2.2599	2.28585	2.26564	2.18876	2.18658	2.20832	2.1372	2.1634	ENSMUSG00000002384	Bmp8b
4.84508	4.60182	4.68215	4.7034	4.53392	4.51749	4.45334	4.44349	4.4754	4.81623	4.74863	4.90704	4.65407	4.62427	4.23995	4.52696	ENSMUSG00000002393	Nr2f6
8.06582	8.05246	8.19139	8.4252	7.90816	8.15008	8.17794	7.85904	8.2009	7.91813	7.83461	7.93694	8.04478	8.15101	8.04763	8.15131	ENSMUSG00000002395	Use1
4.70707	4.48355	4.66032	4.54846	4.47771	4.32874	4.49206	4.51749	4.70754	4.48667	4.80254	4.60678	4.43015	4.58214	4.3797	4.35171	ENSMUSG00000002396	Ocel1
5.01291	4.69963	5.06559	4.57131	4.89378	4.94794	5.11169	5.03346	4.78697	4.86004	4.89275	4.77175	4.87884	4.86062	4.84695	4.83676	ENSMUSG00000002413	Braf
8.3714	8.43951	8.22066	8.31886	8.41653	8.31496	8.37796	8.42073	8.23067	8.36321	8.50554	8.20023	8.25772	8.37967	8.23802	8.35671	ENSMUSG00000002416	Ndufb2
5.90412	5.5833	5.37907	5.49093	5.59902	5.58832	5.28981	5.60811	5.71019	5.60893	5.39615	5.49413	5.764	5.64029	5.55139	5.40634	ENSMUSG00000002428	Hltf
6.446	6.27113	6.3473	6.19683	6.35462	6.30871	6.43618	6.55452	6.39523	6.51164	6.48533	6.35518	6.30751	6.38528	6.45673	6.61464	ENSMUSG00000002455	Prpf6
6.52429	6.43617	6.54134	6.46069	6.48577	6.32322	6.38848	6.29064	6.37937	6.53486	6.58333	6.30506	6.34521	6.39178	6.33666	6.32491	ENSMUSG00000002458	Rgs19
9.04654	8.86966	8.62511	9.07529	8.95246	8.85896	8.97447	8.99532	8.93998	8.78656	8.87056	8.41454	8.96959	8.97621	8.81635	9.08786	ENSMUSG00000002477	Snrpd1
4.85221	5.0163	4.83041	4.9598	4.84907	4.98503	4.87751	4.84568	4.73423	4.97529	4.77405	5.13263	4.86967	4.92712	4.86596	4.98414	ENSMUSG00000002486	Tchp
3.1883	3.31944	3.19438	3.27071	3.3619	3.43751	3.35118	3.32949	3.39626	3.33626	3.30596	3.32515	3.53592	3.25189	3.30609	3.30932	ENSMUSG00000002489	Tiam1
5.34148	5.3939	5.32228	5.47575	5.45079	5.55982	5.34697	5.49774	5.34929	5.48345	5.45877	5.5229	5.46714	5.55366	5.55645	5.37958	ENSMUSG00000002496	Tsc2
2.28371	2.14151	2.16654	2.13395	2.112	2.27744	2.33134	2.2405	2.26755	2.21834	2.25053	2.08114	2.42694	2.45921	2.10762	2.09848	ENSMUSG00000002500	Rpl3l
5.37427	5.36548	5.25832	5.27132	5.27566	5.25701	5.37029	5.31459	5.01186	5.33372	5.17264	5.28748	5.24356	5.18568	5.15154	5.40077	ENSMUSG00000002504	Slc9a3r2
7.5893	7.72036	7.82603	7.78878	7.67648	7.68604	7.59439	7.59314	7.78635	7.63073	7.57027	7.61982	7.75335	7.73082	7.71434	7.86177	ENSMUSG00000002524	Puf60
4.36764	4.363	4.42937	4.38504	4.2295	4.51402	4.2998	4.2769	4.28986	4.48585	4.29906	4.4785	4.38448	4.35231	4.52813	4.54014	ENSMUSG00000002546	Golga2
5.31754	5.31554	5.35258	5.31105	5.2704	5.37529	5.53626	5.15465	5.21067	5.37928	5.43067	5.41206	5.24056	5.39824	5.3091	5.12332	ENSMUSG00000002550	Uck1
7.93031	7.6959	7.35111	7.49621	7.67005	7.49003	7.56251	7.59701	7.71125	7.61441	7.7245	7.50051	7.55508	7.57971	7.49543	7.47742	ENSMUSG00000002580	Mien1
1.61097	1.61346	1.54846	1.56966	1.57627	1.6523	1.63622	1.60619	1.60217	1.54617	1.79189	1.79761	1.55963	1.75475	1.65569	1.84233	ENSMUSG00000002602	Axl
4.97818	5.37243	5.25315	5.20678	4.98359	5.31544	5.21074	5.15918	5.30888	5.00341	5.30404	5.2915	5.05144	5.2562	5.25838	5.21011	ENSMUSG00000002608	Ccdc97
6.61365	6.79318	6.55002	6.44107	6.56455	6.56974	6.61029	6.66007	6.58138	6.77073	6.77671	6.68569	6.50472	6.42733	6.49412	6.5723	ENSMUSG00000002625	Akap8l
2.46922	2.4743	2.35185	2.31927	2.55495	2.46295	2.31483	2.46079	2.40198	2.57502	2.45998	2.62734	2.4857	2.45511	2.49559	2.42444	ENSMUSG00000002633	Shh
7.16306	7.15615	7.22866	7.33671	7.21545	7.25511	7.1372	7.08366	7.36131	7.2515	7.2026	7.03307	7.22295	7.18713	7.22908	7.18155	ENSMUSG00000002635	Pdcd2l
7.56434	7.48818	7.25198	7.65308	7.40104	7.37393	7.49102	7.58984	7.52616	7.37513	7.51698	7.26753	7.58285	7.34103	7.34685	7.52771	ENSMUSG00000002658	Gtf2f1
8.12289	8.05725	8.1982	8.32386	8.12232	8.27557	8.39893	8.10163	8.18285	8.10116	8.14069	8.22703	8.14514	8.1073	8.00053	8.24234	ENSMUSG00000002660	Clpp
6.40514	6.44136	6.43151	6.65125	6.53432	6.6787	6.58242	6.47236	6.37411	6.38805	6.45834	6.64398	6.46315	6.40237	6.34703	6.52054	ENSMUSG00000002661	Alkbh7
7.26662	7.09245	7.26305	7.35065	7.26201	7.22608	7.35337	7.40309	7.29203	7.17431	7.26057	7.10394	7.261	7.33471	7.18889	7.33712	ENSMUSG00000002679	Med6
7.74863	7.663	7.54773	7.45429	7.652	7.60623	7.60302	7.70289	7.61043	7.5844	7.65858	7.68594	7.62235	7.61757	7.74794	7.54353	ENSMUSG00000002718	Cse1l
6.94023	6.75054	6.66931	6.98978	6.89571	6.94741	6.95449	6.88716	6.88638	7.00379	6.95654	6.77165	7.00543	6.83832	6.83738	6.98608	ENSMUSG00000002728	Naa20
5.54386	5.10563	5.25217	5.20575	5.16372	5.20137	4.90855	5.13887	5.25388	5.16762	5.09648	5.22536	5.07885	5.06558	4.95591	5.0889	ENSMUSG00000002731	Prkra
2.50273	2.49896	2.49111	2.59396	2.5985	2.66038	2.61507	2.52221	2.66374	2.52125	2.57444	2.56786	2.72855	2.51946	2.61492	2.53653	ENSMUSG00000002732	Fkbp7
4.65898	4.60222	4.75625	4.57202	4.59765	4.69878	4.67184	4.70065	4.71688	4.72207	4.64209	4.77791	4.6227	4.74059	4.76054	4.71037	ENSMUSG00000002733	Plekha3
7.24451	7.35504	6.99579	7.01729	7.27286	7.04333	7.16068	7.11633	7.23065	7.35468	7.48072	6.93222	7.0945	7.08891	7.10228	6.93769	ENSMUSG00000002741	Ykt6
7.30038	7.51801	7.62907	7.33755	7.33571	7.58246	7.62899	7.40533	7.44532	7.45704	7.27436	7.91383	7.46372	7.49581	7.50357	7.53485	ENSMUSG00000002748	Baz1b
5.1	5.26254	5.1135	4.9979	4.92471	5.07478	5.26843	5.14126	5.12343	4.84751	5.08105	5.62332	5.21435	5.00923	5.3502	4.95225	ENSMUSG00000002769	Gnmt
6.60142	6.75428	6.52714	6.67189	6.57521	6.59023	6.33847	6.62987	6.60802	6.60452	6.6532	6.58022	6.60482	6.64528	6.57949	6.51101	ENSMUSG00000002778	Kdelr1
3.81006	4.03962	3.71261	3.91227	3.74344	3.74182	3.85665	3.77138	3.93419	3.90418	3.81201	3.88262	3.66784	3.78158	3.81598	3.61984	ENSMUSG00000002781	Tmem143
6.36995	6.1738	5.86451	5.68734	6.02584	5.74413	5.84091	5.85529	5.89941	6.03832	6.13581	5.72499	5.89692	5.95367	5.81551	5.71081	ENSMUSG00000002797	Ggct
3.46156	3.69624	3.85996	3.84644	3.53895	3.93172	3.87455	3.78563	3.66154	3.74526	3.65049	3.91836	3.80509	3.69915	3.71658	3.62457	ENSMUSG00000002799	Jag2
4.19221	4.20149	4.28581	4.50031	4.48459	4.44063	4.42024	4.42342	4.21337	4.18118	4.22611	4.47468	4.44671	4.36669	4.38408	4.3665	ENSMUSG00000002803	Btbd6
6.49694	6.60115	6.53778	6.80688	6.66731	6.81258	6.75449	6.63236	6.73297	6.37785	6.65671	6.57456	6.44169	6.70487	6.4205	6.5344	ENSMUSG00000002804	Nudt14
4.73909	4.64993	5.16315	4.90089	4.66966	4.74126	4.72169	4.61126	4.82532	4.84376	4.82648	4.78433	4.83538	4.8	4.86308	4.62805	ENSMUSG00000002808	Epdr1
5.13748	5.2193	4.98918	4.88591	4.91818	5.08148	5.01169	4.81101	4.99662	5.13411	5.2799	4.98776	5.06851	4.84005	4.79676	4.98902	ENSMUSG00000002812	Flii
4.39001	4.51522	4.2637	4.15712	4.33432	4.35966	4.27981	4.33426	4.41895	4.52698	4.64465	4.43888	4.2179	4.3348	4.35438	4.3181	ENSMUSG00000002814	Top3a
3.61479	3.58881	3.52493	3.53919	3.57769	3.45881	3.60462	3.47409	3.37902	3.38184	3.51908	3.6317	3.64986	3.46797	3.49119	3.61384	ENSMUSG00000002820	Atg4d
7.17069	7.14527	7.35072	7.42994	7.16287	7.27724	7.14918	7.29494	7.19741	7.37249	7.16685	7.27574	7.37619	7.23068	7.26988	7.43419	ENSMUSG00000002825	Qtrt1
6.74305	6.87469	6.78092	6.78342	6.70345	6.79124	6.8057	6.8046	6.96405	6.96757	7.03267	7.06306	6.92376	6.74869	6.91693	6.91114	ENSMUSG00000002833	Hdgfl2
4.99144	5.27879	5.68667	4.90895	4.94096	5.19192	5.22309	5.49863	5.03991	5.32235	5.27077	5.50211	5.25714	5.11269	5.37497	5.47953	ENSMUSG00000002835	Chaf1a
8.05746	7.72463	7.07819	7.6837	7.70757	7.50533	7.31976	7.56568	7.65537	7.91776	7.9214	7.17397	7.60368	7.68907	7.43331	7.67918	ENSMUSG00000002844	Adprh
6.51238	6.4551	6.54758	6.49031	6.65533	6.5531	6.65669	6.52807	6.48146	6.73844	6.54485	6.62762	6.76088	6.70073	6.61495	6.57387	ENSMUSG00000002845	Tmem39a
5.89605	6.06096	6.21076	6.05317	6.28783	6.10682	6.30092	6.15364	5.99393	6.10259	6.17702	6.13863	6.18897	6.06093	6.25024	6.08791	ENSMUSG00000002846	Timmdc1
4.45381	4.4213	4.40896	4.44076	4.43831	4.3837	4.51126	4.28431	4.29643	4.31792	4.45756	4.18188	4.64828	4.14808	4.41489	4.42194	ENSMUSG00000002847	Pla1a
9.41524	9.32479	9.23394	9.08903	9.00296	9.04932	9.10223	9.11274	9.04646	9.31806	9.53223	9.09216	9.13881	9.09438	9.15676	9.10403	ENSMUSG00000002870	Mcm2
3.62527	3.62027	3.55382	3.54001	3.53061	3.77579	3.63435	3.5653	3.54421	3.56833	3.75643	3.55618	3.57831	3.62285	3.52488	3.60166	ENSMUSG00000002871	Tpra1
4.22385	4.26805	4.31016	4.06092	4.19221	4.06368	4.06081	4.34841	4.11442	4.029	4.21956	4.00734	4.49344	4.24709	4.3821	4.12213	ENSMUSG00000002881	Nab1
4.68995	4.73724	4.2738	4.38416	4.11896	4.18617	4.41227	4.8118	4.50971	4.6159	4.68065	4.37004	4.48117	4.72811	4.45295	4.02243	ENSMUSG00000002885	Adgre5
3.62975	3.74638	3.60852	3.46453	3.57239	3.69262	3.58743	3.5206	3.64169	3.68237	3.5907	3.69771	3.68441	3.53266	3.45902	3.54429	ENSMUSG00000002897	Il17ra
6.62721	6.83149	6.77983	6.74858	7.07006	7.01639	7.00003	7.21416	6.87461	6.82275	6.8995	7.0883	6.95212	6.96449	6.96209	6.90526	ENSMUSG00000002900	Lamb1
1.95073	2.01033	1.96496	1.89328	1.81661	1.92368	1.88836	1.85438	1.86993	2.07484	2.18445	1.97919	1.83224	1.84675	1.77463	1.95321	ENSMUSG00000002908	Kcnn1
4.58132	4.50269	4.80083	4.67523	4.28673	4.22175	4.2741	4.20666	4.71684	4.69613	4.87641	4.56108	4.3701	4.37208	4.35481	4.25618	ENSMUSG00000002910	Arrdc2
6.67375	6.59738	6.80222	6.67263	6.29461	6.50942	6.52441	6.26907	6.70115	6.6156	6.77313	6.51725	6.36561	6.69384	6.51707	6.34758	ENSMUSG00000002948	Map2k7
7.44264	7.36405	7.34922	7.33665	6.95885	7.14105	7.06259	6.96622	7.12652	7.18429	7.47045	7.03418	7.16522	7.41698	7.02634	7.34531	ENSMUSG00000002949	Timm44
7.44353	7.46437	7.50912	7.37237	7.4637	7.49845	7.54952	7.57772	7.48128	7.53569	7.50101	7.67885	7.57515	7.50715	7.57206	7.64902	ENSMUSG00000002957	Ap2a2
5.45455	5.59823	5.67545	5.70751	5.46682	5.68117	5.70415	5.4616	5.47281	5.68073	5.55081	5.65058	5.55054	5.55759	5.34051	5.74414	ENSMUSG00000002963	Pnkp
6.72683	6.96072	7.18096	6.96284	7.09145	7.19288	7.21115	6.92351	6.98435	7.05017	7.12966	7.15672	7.05277	7.01725	7.06999	7.08328	ENSMUSG00000002968	Med25
5.09705	5.09532	5.34927	5.24008	5.53499	5.35434	5.49856	5.40698	5.28259	5.26572	5.06139	5.40587	5.43421	5.38666	5.52261	5.16009	ENSMUSG00000002980	Bcam
6.54551	6.53253	6.46244	6.49011	6.3071	6.50458	6.44261	6.43452	6.42895	6.55615	6.50122	6.58058	6.41027	6.39001	6.51981	6.43032	ENSMUSG00000002981	Clptm1
3.71048	3.84579	3.72767	3.70767	3.66322	3.67332	3.80744	4.0504	3.87136	4.04512	3.97008	3.85292	3.99462	3.91188	3.99729	3.99478	ENSMUSG00000002983	Relb
8.90867	9.03584	8.99403	9.11921	8.78055	9.06829	8.99049	8.77043	9.06377	8.99346	9.07857	9.01614	8.96073	8.84909	8.90126	8.97721	ENSMUSG00000002984	Tomm40
10.524	10.4815	10.5349	10.8563	10.5962	10.4058	10.4908	10.833	10.7686	10.5001	10.296	10.3901	10.7093	10.5152	10.505	10.724	ENSMUSG00000002985	Apoe
2.1757	2.12518	2.06699	2.29466	2.09713	2.31317	2.19523	2.29171	2.06631	2.20213	2.05577	2.17073	2.22937	2.30859	2.15242	2.34725	ENSMUSG00000002992	Apoc2
5.98759	6.08109	6.23273	6.04604	6.38912	6.10579	6.13113	6.20449	6.01633	6.0775	6.20514	6.09689	6.29158	6.08037	6.2556	6.16641	ENSMUSG00000002996	Hbp1
4.34313	4.40041	4.72856	4.49549	4.42341	4.36012	4.30452	4.4639	4.46029	4.43319	4.40146	4.35992	4.51033	4.54127	4.3536	4.58193	ENSMUSG00000003031	Cdkn1b
3.73282	3.95258	3.84669	4.24629	3.87048	3.93597	4.07912	3.83966	3.78348	4.15398	3.77066	4.00067	3.92722	3.80427	4.11785	3.92279	ENSMUSG00000003032	Klf4
6.24818	6.36435	6.30209	6.37713	5.87126	5.93089	6.02655	5.75492	6.17105	6.32687	6.51636	5.90244	5.88531	5.91527	5.8361	6.239	ENSMUSG00000003033	Ap1m1
7.22757	7.16718	7.33455	7.44159	6.96983	7.01499	7.03292	6.93382	7.1814	7.14839	7.37901	7.04258	7.21671	7.20658	6.9721	7.11721	ENSMUSG00000003037	Rab8a
8.79489	8.74989	9.04875	9.03638	9.14341	8.99026	8.99853	9.00558	8.87699	8.8175	8.7579	8.905	8.97255	8.92333	9.027	9.00163	ENSMUSG00000003038	Hmgn2
8.1198	7.81705	7.9315	8.01418	7.56473	7.56771	7.76835	7.69746	7.94544	7.58659	7.87149	7.58043	7.78943	7.85595	7.58832	7.8578	ENSMUSG00000003039	Fam32a
4.23507	4.2088	4.09884	4.10511	4.33916	4.26	4.14494	4.17471	4.18983	4.22628	4.08489	4.14645	4.14272	4.14134	4.06678	4.19839	ENSMUSG00000003051	Elf3
7.30402	7.29866	7.48715	7.33344	7.29081	7.37447	7.22382	7.16802	7.3522	7.12105	7.13826	7.46684	7.2138	7.31348	7.04257	7.17344	ENSMUSG00000003062	Stard3nl
5.81076	5.90091	5.91544	5.71931	5.83595	5.93585	5.996	5.62705	5.87148	6.11639	5.88168	5.91183	5.74333	5.7909	5.79874	5.78514	ENSMUSG00000003068	Stk11
2.54722	2.62836	2.63608	2.6151	2.50439	2.42517	2.5286	2.51008	2.57384	2.64647	2.57702	2.42056	2.53338	2.44326	2.48772	2.44723	ENSMUSG00000003070	Efna2
9.42346	9.27766	9.26629	9.5309	9.5176	9.5704	9.50568	9.52109	9.39672	9.42476	9.36069	9.28718	9.43886	9.50029	9.42447	9.52509	ENSMUSG00000003072	Atp5d
8.21454	8.23908	8.20447	8.27011	8.33788	8.34123	8.32484	8.26431	8.15391	8.19309	8.24639	8.10188	8.2127	8.32467	8.2942	8.34174	ENSMUSG00000003099	Ppp5c
6.42932	6.64075	6.6002	6.16638	6.34856	6.45647	6.37553	6.44333	6.47624	6.5923	6.82329	6.85202	6.49388	6.14729	6.49239	6.38502	ENSMUSG00000003119	Cdk12
6.57189	6.68913	6.65242	6.7204	6.80898	6.8346	6.7822	6.71528	6.63138	6.81289	6.65801	6.82366	6.78859	6.88613	7.02906	6.75038	ENSMUSG00000003131	Pafah1b2
2.77502	2.74928	2.90065	2.77388	2.67839	2.89999	2.90921	2.80558	2.92314	2.75564	2.80786	2.90861	2.89448	2.95415	2.82745	2.8726	ENSMUSG00000003134	Tbc1d8
5.6418	5.65166	5.96499	5.55869	6.18106	5.74091	5.94796	5.94235	5.63214	5.80302	5.64718	5.70689	5.77578	5.79648	5.97729	5.75023	ENSMUSG00000003135	Cnot11
7.65277	7.77305	7.55931	7.75128	7.94017	7.64949	7.65767	7.89288	7.57015	8.03137	7.78949	7.61182	7.92451	7.73381	7.83711	7.93212	ENSMUSG00000003153	Slc2a3
2.72917	2.7173	2.79522	2.80322	2.70391	2.66243	2.61112	2.76747	2.62492	2.72475	2.81145	2.85985	2.76162	2.81905	2.74783	2.76406	ENSMUSG00000003154	Foxj2
9.35563	9.02866	8.91867	9.1082	9.11721	9.11514	8.94413	9.09079	9.05311	9.13796	9.19273	8.86031	9.09437	9.15844	9.07288	9.13193	ENSMUSG00000003161	Sri
5.38871	5.41348	5.3127	5.48881	5.30229	5.54117	5.27054	5.36196	5.34318	5.18771	5.25489	5.21549	5.35786	5.52597	5.31467	5.59042	ENSMUSG00000003184	Irf3
2.83646	3.05201	3.20712	2.87181	2.84376	2.9592	3.15198	3.00003	2.88781	2.96099	2.95723	3.11505	2.87618	2.96082	2.96632	2.98923	ENSMUSG00000003190	Bcl2l12
6.29211	6.23888	6.38239	6.53144	6.07184	6.34526	6.55923	6.31889	6.3403	6.36072	6.32957	6.34704	6.29814	6.31914	6.21489	6.28078	ENSMUSG00000003199	Mpnd
7.26288	7.33263	7.26466	7.25313	7.3643	7.36169	7.41208	7.33661	7.37286	7.38811	7.31439	7.33624	7.55206	7.25089	7.32271	7.34709	ENSMUSG00000003200	Sh3gl1
3.45291	3.63124	3.46332	3.69581	3.59653	3.425	3.39944	3.57608	3.50558	3.4429	3.53772	3.53753	3.5379	3.73921	3.50696	3.69974	ENSMUSG00000003208	Yju2
5.61707	6.25031	6.36206	5.65357	6.15931	5.99209	5.96201	6.23195	5.8211	6.10599	5.92779	6.31741	6.09802	5.76934	6.03069	6.12782	ENSMUSG00000003226	Ranbp2
1.24679	1.28234	1.30142	1.23867	1.15684	1.1991	1.17649	1.19892	1.27095	1.454	1.26152	1.33386	1.22861	1.30348	1.16878	1.16596	ENSMUSG00000003228	Grk5
5.48351	5.13427	5.43011	5.3861	5.35192	5.42349	5.25805	5.32241	5.2806	5.38715	5.32447	5.26323	5.25981	5.39452	5.29041	5.54864	ENSMUSG00000003234	Abcf3
7.2194	7.39662	7.26902	7.16488	7.23145	7.48652	7.44812	7.52887	7.14621	7.44299	7.34844	7.32299	7.50747	7.27894	7.48477	7.38773	ENSMUSG00000003235	Eif2b5
6.4069	6.233	6.56033	6.75946	6.24362	6.70286	6.37636	6.24858	6.58063	6.50555	6.4764	6.53334	6.56629	6.57512	6.59944	6.70324	ENSMUSG00000003269	Cyth2
2.0366	1.99452	1.90027	1.98621	1.98155	2.06235	2.02747	1.83508	2.00403	2.24172	1.93905	2.00179	2.00369	1.99469	1.92351	1.83986	ENSMUSG00000003271	Sult2b1
3.20182	3.27077	3.39341	3.3488	3.38877	3.52813	3.40474	3.34412	3.2526	3.32141	3.20541	3.36657	3.65498	3.54717	3.33934	3.34994	ENSMUSG00000003273	Car11
3.52349	3.47499	3.67278	3.80189	4.74365	3.49585	3.82149	4.49037	3.53633	3.53941	3.41514	3.58022	3.51522	3.60768	3.93664	3.64891	ENSMUSG00000003283	Hck
7.8056	7.72704	7.78012	7.87908	7.90402	7.97812	7.88501	8.00802	7.8255	7.7501	7.73407	7.59229	7.96104	7.75746	7.87144	7.94524	ENSMUSG00000003299	Mrpl4
5.3735	5.4867	5.39022	5.30991	5.21594	5.36671	5.31093	5.15203	5.36695	5.28762	5.37938	5.55383	5.43231	5.48486	5.3727	5.30989	ENSMUSG00000003308	Keap1
5.92923	5.77221	6.08894	6.14154	5.94263	6.39583	6.36929	5.98643	6.06444	5.81593	5.86339	6.12689	6.38547	6.27269	6.21019	6.41205	ENSMUSG00000003309	Ap1m2
6.30119	6.116	6.28318	6.23871	5.80771	6.06435	6.00633	5.70252	6.14084	6.14803	6.35599	6.09474	5.99417	5.79604	5.81896	6.05107	ENSMUSG00000003316	Glg1
6.07207	6.22597	6.3483	6.06558	6.00025	6.11384	6.28824	6.00117	6.01523	6.11285	6.11011	6.24854	5.96687	6.16211	6.20767	5.93771	ENSMUSG00000003344	Btbd2
6.94377	6.89112	6.96103	6.71806	6.86709	6.94359	6.84041	6.8463	6.9643	6.72786	7.09682	6.99404	6.83353	7.03089	6.98259	6.89132	ENSMUSG00000003345	Csnk1g2
5.99573	6.04925	6.25581	6.22608	6.05643	6.24959	6.23138	5.92006	6.09299	6.01502	6.19976	6.20313	6.17091	6.16977	6.16781	6.04054	ENSMUSG00000003346	Abhd17a
5.59572	5.54337	5.53624	5.41488	5.67308	5.91268	5.56329	5.72132	5.77775	5.47912	5.41549	5.74057	5.48195	5.84745	5.71074	5.58427	ENSMUSG00000003352	Cacnb3
8.13262	8.07391	7.81649	7.81018	7.89986	7.91092	7.88936	7.95111	8.20194	7.9286	8.16428	7.84777	7.88825	7.81611	7.92144	7.92178	ENSMUSG00000003355	Fkbp11
6.52318	6.84584	6.98028	6.56857	6.83371	6.81988	6.65031	7.09635	6.89206	6.72971	6.82872	6.81787	6.67566	6.71663	6.77187	6.98917	ENSMUSG00000003360	Ddx23
6.14	6.23033	5.91037	6.02038	5.84719	5.85937	6.05785	6.02077	6.15947	6.17357	6.17862	6.00163	6.05506	5.79736	5.9284	6.08136	ENSMUSG00000003363	Pld3
2.89546	2.9525	2.92652	2.87186	3.23053	3.07779	3.0087	3.17662	2.81465	2.79126	2.86714	2.84409	3.09397	3.01167	3.06262	3.18065	ENSMUSG00000003378	Grik5
8.35785	8.39668	8.10394	8.21154	8.16335	8.38882	8.32231	8.15613	8.26337	8.2248	8.22296	8.42844	8.08606	8.28753	8.13135	8.16595	ENSMUSG00000003380	Rabac1
3.45531	3.69007	3.75939	3.63981	3.98222	3.85977	3.60253	3.6346	3.74699	3.47882	3.47177	3.83476	3.79177	3.61671	3.72686	3.62847	ENSMUSG00000003382	Etv3
6.70969	7.11265	6.99143	6.91927	7.1022	7.01398	7.23519	6.95405	7.17183	7.08253	6.96672	7.12308	6.94863	7.07002	6.81209	7.17956	ENSMUSG00000003402	Prkcsh
2.39372	2.43243	2.39269	2.42115	2.22	2.36019	2.31766	2.23748	2.3791	2.40634	2.62964	2.49252	2.2694	2.22494	2.27667	2.30498	ENSMUSG00000003410	Elavl3
3.55617	3.58181	3.38296	3.34926	3.60201	3.56049	3.39286	3.49837	3.57473	3.57819	3.44726	3.46124	3.73189	3.72565	3.65392	3.51473	ENSMUSG00000003411	Rab3b
3.21974	2.88885	2.92924	3.04188	2.80433	2.94473	2.93705	3.03778	3.20354	3.12678	3.03541	3.09513	2.9901	3.04958	2.97731	2.88283	ENSMUSG00000003420	Fcgrt
7.07954	6.83649	6.92665	6.99253	6.94072	6.97982	6.91081	6.88917	6.80917	7.02436	6.92566	6.83799	6.9871	7.04602	6.95561	7.08762	ENSMUSG00000003421	Nosip
6.89639	7.01008	7.15447	6.92878	6.88067	7.12913	7.07325	6.90588	6.9292	6.87465	6.7948	7.10069	7.05876	6.79312	7.08641	7.09502	ENSMUSG00000003423	Pih1d1
11.2974	11.0671	11.2573	11.4456	11.4043	11.3804	11.355	11.3811	11.3322	11.1591	11.1376	11.0934	11.3618	11.4256	11.3652	11.3897	ENSMUSG00000003429	Rps11
7.41158	7.69501	7.57145	7.56607	7.64742	7.70035	7.52802	7.67671	7.54136	7.72752	7.77282	8.2687	7.5683	7.55559	7.78461	7.81039	ENSMUSG00000003435	Supt5
4.69006	5.07863	4.9495	4.96499	4.9042	4.93142	4.99584	4.79229	5.14546	4.87065	4.81567	5.5193	5.03929	4.95063	4.76548	4.86739	ENSMUSG00000003436	Dll3
7.04641	6.94523	7.06531	7.07217	7.04361	6.87206	6.85371	6.98871	6.94324	6.95119	6.98928	7.60764	6.92065	6.93408	6.93462	7.01809	ENSMUSG00000003437	Paf1
9.38565	9.18458	9.22528	9.39407	9.2451	9.25665	9.27609	9.30666	9.31152	9.294	9.1765	9.86145	9.36564	9.30749	9.37501	9.38928	ENSMUSG00000003438	Timm50
6.72164	6.68463	6.56235	6.64992	6.58501	6.7882	6.54451	6.72827	6.59598	6.71395	6.66107	7.10645	6.78724	6.7124	6.59952	6.7342	ENSMUSG00000003444	Med29
4.27748	4.33059	4.7778	4.22381	4.2943	4.19732	4.29292	4.39584	4.17593	4.32235	4.30921	4.4732	4.05985	4.24404	4.49005	4.55965	ENSMUSG00000003452	Bicd1
4.1326	4.04249	4.05988	4.04668	4.20441	4.34879	4.16842	4.17197	3.96029	4.0406	4.0535	4.34594	4.21822	4.01337	4.50392	4.14818	ENSMUSG00000003458	Ncstn
5.96328	6.13865	6.14496	5.80676	6.02556	5.94515	6.05551	5.93613	6.03879	5.84452	5.97406	6.00576	5.93854	5.70855	6.15383	5.77908	ENSMUSG00000003464	Pex19
6.59278	6.62843	6.09234	6.25124	6.16621	6.32903	6.20349	6.33977	6.26317	6.45995	6.73757	6.27263	6.28214	6.47359	6.31264	6.17593	ENSMUSG00000003500	Impdh1
6.2853	6.43413	6.29833	6.18145	6.03733	6.33584	6.2898	6.10741	6.02058	6.24028	6.09787	6.17421	6.0932	6.07312	6.30626	6.26323	ENSMUSG00000003518	Dusp3
5.08154	5.14359	5.1883	4.96625	4.85304	5.32374	4.95156	4.8494	5.20481	5.07209	5.18195	5.2126	5.11492	4.89232	5.11794	5.29314	ENSMUSG00000003526	Prodh
6.34384	6.39756	6.27722	6.33485	6.44753	6.26577	6.40865	6.26477	6.27625	6.25604	6.48512	6.23433	6.26482	6.29253	6.36393	6.28077	ENSMUSG00000003527	Ess2
7.46677	7.3581	7.28453	7.61741	7.26441	7.55754	7.3579	7.17921	7.67492	7.2956	7.19725	7.51435	7.44643	7.45409	7.38223	7.37757	ENSMUSG00000003528	Slc25a1
6.37891	6.23918	6.10673	6.31836	6.35214	6.34962	6.30673	6.31614	6.25486	6.32239	6.29192	6.29158	6.31066	6.09696	6.27198	6.52568	ENSMUSG00000003531	Dgcr6
6.2165	6.45218	6.42898	6.33463	6.5753	6.55707	6.60003	6.6268	6.31952	6.34641	6.60375	6.5972	6.79721	6.78385	6.69894	6.44202	ENSMUSG00000003534	Ddr1
3.55806	3.59769	3.62989	3.74857	3.67969	3.45161	3.50238	3.74259	3.67118	3.83597	3.74517	3.64605	3.65105	3.6066	3.69015	3.75306	ENSMUSG00000003541	Ier3
3.73253	3.67886	4.06392	4.06282	4.05915	3.672	4.13939	3.80969	3.76688	3.77036	3.58455	3.92997	4.39535	3.85367	4.67275	3.94806	ENSMUSG00000003545	Fosb
4.05452	4.18677	4.24475	4.2637	4.22485	4.15123	4.29102	3.83633	4.21442	4.28466	4.28484	4.44455	4.29086	4.19819	4.12264	4.12615	ENSMUSG00000003546	Klc4
6.93692	7.03683	6.94012	7.13307	6.97221	7.04671	6.98786	7.01298	6.94849	6.93251	6.96195	7.12856	7.10667	6.94629	7.01839	7.05626	ENSMUSG00000003549	Ercc1
4.19083	4.10434	4.0091	4.079	4.24079	4.01068	3.99113	4.22202	4.15019	4.10408	4.1884	4.09731	3.96071	3.80178	4.02187	3.95292	ENSMUSG00000003559	As3mt
6.02253	5.74713	5.74855	5.55981	6.1865	5.70237	6.11495	5.95012	5.62375	5.57104	5.8659	5.57575	5.76733	5.77855	5.92347	5.58445	ENSMUSG00000003573	Homer3
4.05254	4.05623	4.49258	4.03208	3.89443	4.08247	4.09143	4.02578	4.02331	4.10019	4.15743	4.03139	4.05331	4.04383	4.05329	3.91432	ENSMUSG00000003575	Crtc1
2.40022	2.25704	2.13045	2.21187	2.22482	2.28091	2.33479	2.1372	2.19505	2.32145	2.32385	2.19185	2.1071	2.30152	2.20221	2.24288	ENSMUSG00000003585	Sec14l2
4.57656	4.84154	4.66143	4.69885	4.82711	4.63131	4.68093	4.75604	4.7743	4.54224	4.76518	4.77214	4.76461	4.72174	4.85171	4.75095	ENSMUSG00000003604	Aven
4.86676	4.86285	4.73775	4.74278	4.8059	4.76512	4.64875	4.97654	4.80666	4.97488	4.71826	4.81229	4.69003	4.88681	4.71583	4.91021	ENSMUSG00000003623	Crot
6.51429	6.53004	6.31593	6.20584	6.39145	6.37454	6.39176	6.46331	6.41167	6.50941	6.48855	6.48626	6.25786	6.45273	6.41829	6.39128	ENSMUSG00000003644	Rps6ka1
2.97691	2.87403	2.88594	2.85975	3.03091	2.87692	2.74232	2.75653	2.78255	2.83214	2.80804	2.70002	2.79564	2.79829	2.72557	2.95972	ENSMUSG00000003657	Calb2
7.82794	7.98591	8.14927	7.91852	8.05797	7.95639	7.73757	8.0746	7.91016	7.91096	7.93729	7.92093	7.97917	7.92765	8.03553	7.87763	ENSMUSG00000003660	Snrnp200
5.58544	5.37484	5.40686	5.54258	5.64278	5.50882	5.55704	5.51533	5.33069	5.7046	5.61983	5.5688	5.51705	5.53395	5.36858	5.61038	ENSMUSG00000003662	Ciao1
4.72448	4.65807	4.71173	4.94395	4.96185	4.74284	4.56438	4.95321	4.58271	4.79049	4.76263	4.66808	4.7312	4.59402	4.87813	4.7713	ENSMUSG00000003721	Insig2
5.87986	6.1146	5.9039	6.04032	6.0098	6.05742	6.03528	5.97576	5.95326	5.9763	5.81592	6.03108	6.04132	6.17347	6.13679	5.99579	ENSMUSG00000003731	Kpna6
2.82628	2.77144	2.84699	2.72425	2.99397	2.84186	2.7754	2.95936	2.77445	2.89927	3.00413	2.89868	3.01217	2.89435	2.82084	2.7642	ENSMUSG00000003752	Itpkc
3.00434	3.01186	2.87738	2.93141	2.89338	2.95785	2.9234	2.89439	2.93583	3.13508	2.91404	2.96407	3.09671	2.95825	3.01529	3.08601	ENSMUSG00000003762	Coq8b
7.42693	7.67502	7.47435	7.39912	7.5661	7.48504	7.59797	7.80963	7.43464	7.75438	7.63767	7.61497	7.74081	7.43345	7.73367	7.74715	ENSMUSG00000003778	Brd8
3.42844	3.63504	3.47248	3.64244	3.6704	3.4743	3.44699	3.71872	3.41662	3.48529	3.61	3.5952	3.5367	3.62683	3.38365	3.661	ENSMUSG00000003779	Kif20a
7.332	7.3738	7.48435	7.56919	7.1735	7.20938	7.2402	7.12777	7.42309	7.25735	7.34026	7.31777	7.24199	7.34631	7.25685	7.31725	ENSMUSG00000003808	Farsa
5.40804	5.42682	5.22209	5.15865	5.03854	5.08042	5.20205	5.0111	5.21785	5.4195	5.4195	5.07581	5.20126	4.85799	4.94729	4.96777	ENSMUSG00000003809	Gcdh
4.05043	4.25994	4.32182	4.1804	4.23173	4.09099	4.05606	4.20021	4.23856	4.32585	4.26361	4.44791	4.14422	4.22057	4.39169	4.13475	ENSMUSG00000003810	Mast2
6.4984	6.33448	6.57151	6.48313	6.4308	6.47564	6.52729	6.34472	6.82438	6.42712	6.55693	6.47158	6.57694	6.39584	6.34961	6.6933	ENSMUSG00000003812	Dnase2a
3.96763	4.0402	4.09073	4.17479	3.96092	4.02727	4.04274	3.95382	4.27849	3.97503	4.09449	3.96365	4.09793	4.07211	3.93085	3.84763	ENSMUSG00000003813	Rad23a
8.8278	8.91006	9.45162	9.24288	8.93236	9.07454	8.9866	8.92733	9.01041	8.89351	8.9808	9.01578	9.00946	9.18641	9.0623	9.18199	ENSMUSG00000003814	Calr
9.40018	9.34253	9.50619	9.57862	9.12365	9.07035	9.1435	9.20184	9.54374	9.32817	9.41015	9.20424	9.41504	9.38385	9.28013	9.37498	ENSMUSG00000003824	Syce2
3.89592	3.93918	4.04783	3.80014	3.78885	3.95519	4.03284	3.8533	3.8998	3.95964	3.86495	4.06602	3.92603	3.93491	3.9664	3.9289	ENSMUSG00000003847	Nfat5
8.2437	8.10202	8.08982	8.18002	7.89463	7.86675	7.76743	7.89668	8.20964	8.06791	8.20098	7.89334	7.89974	8.07865	7.82336	7.95806	ENSMUSG00000003848	Nob1
6.29442	6.10643	5.9069	5.67685	5.2502	5.2666	5.62826	5.37426	5.97097	5.828	6.23281	5.72363	5.25347	5.25623	5.47507	5.43391	ENSMUSG00000003849	Nqo1
2.41299	2.34419	2.33382	2.37102	2.32492	2.37992	2.37939	2.36849	2.54012	2.51974	2.64298	2.31568	2.40339	2.27908	2.32762	2.55553	ENSMUSG00000003863	Ppfia3
4.77128	4.66204	4.44136	4.46168	4.78679	4.58962	4.60435	4.68922	4.54478	4.76615	4.65943	4.7083	4.61224	4.79437	4.76535	4.82229	ENSMUSG00000003865	Gys1
6.91075	6.97079	6.98411	7.02846	7.20176	7.22361	7.14864	7.17418	7.0934	7.07178	7.05632	7.0001	7.07137	7.04849	7.22557	7.22066	ENSMUSG00000003868	Ruvbl2
8.95198	9.15215	9.27025	9.42625	9.08925	9.24246	9.08591	9.02518	9.14303	9.00323	9.20417	9.11818	9.23773	9.12895	9.09075	9.32311	ENSMUSG00000003873	Bax
7.80824	7.87849	7.74424	7.53258	7.79326	7.69219	7.73245	7.89196	7.81876	7.86129	7.84878	7.83186	7.86794	7.70866	7.71363	7.70786	ENSMUSG00000003923	Tfam
3.80176	3.78582	3.72882	3.76425	4.02429	3.84047	3.84081	3.72989	3.56046	3.8655	3.77247	3.82289	3.72673	3.79629	3.8095	3.78821	ENSMUSG00000003929	Zfp81
2.18319	2.2072	2.19771	2.30206	2.28683	2.26757	2.28222	2.16006	2.12893	2.18352	2.24113	2.17831	2.28993	2.3697	2.27276	2.22991	ENSMUSG00000003934	Efnb3
3.65385	3.54066	3.30311	3.4915	3.35975	3.43301	3.5905	3.42741	3.66402	3.48163	3.67868	3.36284	3.5356	3.46772	3.55299	3.42533	ENSMUSG00000003948	Mmd
8.82902	8.81305	8.96152	9.12948	8.41687	8.49042	8.63096	8.40473	8.87957	8.89644	9.03657	8.56613	8.7958	8.96744	8.40025	8.95729	ENSMUSG00000003955	Fam162a
12.9857	12.6885	12.8091	13.0151	13.033	13.0522	12.8924	13.0354	13.1712	12.8198	12.7199	12.7121	13.0306	13.077	12.9264	12.9293	ENSMUSG00000003970	Rpl8
3.89412	4.01594	3.97371	4.17301	4.1639	4.17136	4.17306	3.90178	3.84524	3.67489	3.77228	3.9391	4.08828	4.16508	4.0314	4.3488	ENSMUSG00000003992	Ssbp2
5.82049	5.54137	5.68493	5.6304	5.47303	5.5821	5.63731	5.55528	5.54172	5.50691	5.88802	5.26984	5.63276	5.27467	5.60078	5.59501	ENSMUSG00000004018	Fancl
6.01877	6.06054	5.42255	5.62372	5.6943	5.55852	5.58915	5.69838	5.42342	5.2973	5.99777	5.40678	5.48919	5.39266	5.41644	5.37529	ENSMUSG00000004032	Gstm5
2.78514	2.75635	2.69108	2.90022	2.54652	2.83879	2.98727	2.56678	2.59504	2.6727	2.67413	2.64785	2.5727	2.50497	2.69349	2.54241	ENSMUSG00000004035	Gstm7
3.06248	3.26271	2.81608	3.06892	2.94452	2.93709	2.8622	3.034	3.13131	3.00872	3.29975	2.91168	2.88033	2.88247	2.91795	2.82936	ENSMUSG00000004038	Gstm3
5.25086	5.6288	5.29805	5.30878	5.03808	5.03929	4.87123	4.93853	4.98554	5.38694	5.49199	5.29874	5.18811	5.02766	4.96572	4.92987	ENSMUSG00000004040	Stat3
5.27979	5.10177	4.98732	4.94565	4.84086	4.94749	4.91035	4.87378	4.97518	5.1686	5.50697	4.90743	5.00591	4.99509	4.94853	4.8106	ENSMUSG00000004044	Cavin1
5.55191	5.53256	5.58752	5.53848	5.38048	5.45292	5.45671	5.55847	5.35482	5.39372	5.56269	5.56232	5.45034	5.61695	5.34804	5.58009	ENSMUSG00000004054	Map3k11
4.79246	4.80502	4.98826	4.79364	4.81803	4.69461	4.68001	4.64971	4.81891	4.76899	4.64532	4.82115	4.79516	4.88282	4.75867	4.88278	ENSMUSG00000004056	Akt2
7.1256	6.99838	7.2277	6.93351	7.0989	7.15077	7.10431	7.2022	7.10465	6.81968	7.05094	7.16019	6.53438	7.05374	7.10801	6.72847	ENSMUSG00000004069	Dnaja3
4.38165	4.20038	4.28437	4.28192	4.39113	4.53681	4.41843	4.42167	4.29894	4.0248	4.36791	4.40865	4.32325	4.62571	4.38256	4.31034	ENSMUSG00000004070	Hmox2
6.37243	6.42054	6.44685	6.4459	6.62636	6.48893	6.46755	6.53474	6.53525	6.28064	6.32075	6.37344	6.17022	6.48933	6.31675	6.04642	ENSMUSG00000004071	Cdip1
5.1634	5.38282	6.07955	5.68393	5.40041	5.74688	5.6452	5.54597	5.35075	5.34491	5.13473	5.77847	5.4812	5.92198	5.54957	5.47409	ENSMUSG00000004085	Map3k20
8.37693	8.21012	8.24122	8.63093	8.4045	8.47307	8.33291	8.37683	8.44392	8.31277	8.31261	8.15591	8.38808	8.36177	8.30991	8.4087	ENSMUSG00000004096	Cwc15
7.35503	7.60898	7.79399	7.62217	7.4342	7.71159	7.79805	7.38417	7.48527	7.67854	7.61891	7.82204	7.45882	7.54569	7.61764	7.51958	ENSMUSG00000004099	Dnmt1
9.1685	9.2083	9.31415	9.31947	9.36797	9.29875	9.26118	9.25653	9.32645	9.25352	9.17398	9.3405	9.31916	9.36011	9.29377	9.22408	ENSMUSG00000004100	Ppan
3.07137	3.07695	3.12694	2.96041	3.0563	3.05047	3.09977	3.05809	3.11849	3.02909	3.13542	3.12081	2.96606	3.05184	3.03141	2.91421	ENSMUSG00000004113	Cacna1b
6.11969	5.98917	5.94875	5.98239	5.94026	5.86878	5.8742	6.04718	5.95629	6.07093	6.22911	6.01384	6.08609	6.02484	6.06409	6.06544	ENSMUSG00000004127	Trmt10a
4.14436	4.16564	4.44313	4.11326	4.11216	4.08709	4.02254	4.32921	4.10226	4.2741	4.11558	4.27197	3.88498	3.8588	4.27061	4.0998	ENSMUSG00000004151	Etv1
6.86821	6.84906	7.14211	7.04039	7.02498	7.21868	7.4071	6.99423	7.39011	7.02284	6.9056	7.03217	7.15514	6.96716	7.28615	7.31283	ENSMUSG00000004187	Kifc2
6.65516	6.7497	6.85511	6.63685	6.9587	6.75229	7.07233	6.95444	6.83674	6.83973	6.65891	6.65853	6.69786	6.83634	6.75675	6.79712	ENSMUSG00000004207	Psap
4.38501	4.4318	4.35347	4.33171	4.11486	4.04447	4.16491	4.22678	4.15868	4.55368	4.13713	4.24529	4.23251	4.10977	4.01197	4.27962	ENSMUSG00000004221	Ikbkg
3.47044	3.43829	3.53019	3.65912	3.56245	3.55568	3.5418	3.62554	3.49268	3.45295	3.44303	3.58401	3.38374	3.61607	3.37242	3.6977	ENSMUSG00000004233	Wars2
4.67856	4.91394	4.58616	4.33041	4.6826	4.74239	4.81377	4.42852	4.73852	4.70324	4.76607	4.70362	4.73059	4.89156	4.7575	4.61927	ENSMUSG00000004263	Atn1
9.86187	9.81494	9.42185	9.51638	9.32581	9.57963	9.52638	9.3284	9.5997	9.70062	9.96651	9.46374	9.47714	9.43345	9.52163	9.531	ENSMUSG00000004264	Phb2
5.27208	5.09231	4.89128	4.97481	4.96739	4.94813	4.98921	4.96557	4.96741	5.07374	5.15063	4.75143	5.14312	5.11408	5.10715	5.11148	ENSMUSG00000004266	Ptpn6
9.15276	8.99406	8.62812	8.76156	8.79031	8.77035	8.7105	8.77619	8.78061	8.81378	9.0384	8.6081	8.76333	8.7692	8.78982	8.85419	ENSMUSG00000004268	Emg1
6.769	6.61022	6.67317	6.65354	6.63208	6.4086	6.68564	6.43881	6.5629	6.69657	6.80831	6.54464	6.45742	6.63182	6.42269	6.61447	ENSMUSG00000004270	Lpcat3
9.42838	9.41513	9.04763	9.25856	9.13353	9.15503	9.21114	9.22178	9.18371	9.25514	9.49011	9.08578	9.13165	9.09989	9.07226	9.21913	ENSMUSG00000004285	Atp6v1f
3.57998	3.74112	3.52359	3.41796	3.75195	3.73952	3.67249	3.89387	3.58968	3.59302	3.59805	3.74651	3.55993	3.73929	3.5763	3.53513	ENSMUSG00000004317	Clcn5
6.52907	6.78517	6.80663	6.53769	6.08591	6.41312	6.58545	6.14662	6.5289	6.52439	6.57855	6.66149	6.41874	6.69876	6.44998	6.41638	ENSMUSG00000004319	Clcn3
2.93311	2.78134	2.89501	2.90064	2.86705	2.67393	2.71262	2.89674	2.86121	2.95126	2.81677	2.80645	2.69792	2.80734	2.89236	2.93064	ENSMUSG00000004328	Hif3a
6.48805	6.57721	6.96936	6.73473	6.61506	6.76011	6.79439	6.80972	6.71012	6.61628	6.52138	6.87731	6.77193	6.83203	6.78292	6.74861	ENSMUSG00000004356	Utp20
2.16347	2.16584	2.04248	2.08531	1.99561	2.10336	2.00523	2.01035	2.09939	2.02148	2.08475	2.03179	2.18105	2.1784	2.13593	2.2079	ENSMUSG00000004359	Spic
6.31465	6.27182	6.37764	6.17198	6.86802	6.33367	6.17362	6.80835	6.28283	6.30378	6.04995	6.02768	6.38295	6.4717	6.82497	6.38961	ENSMUSG00000004364	Cul3
2.78668	2.85969	3.25916	3.20708	2.8866	3.00487	3.06016	2.77175	3.09385	2.80459	2.90939	2.88932	2.80832	2.92313	2.93208	2.81981	ENSMUSG00000004383	Large1
8.04286	8.04512	7.86148	7.93753	7.60421	7.99672	8.02672	7.78848	7.83322	7.86327	8.0654	7.88729	7.78928	7.87823	7.82409	7.92446	ENSMUSG00000004393	Ddx56
6.32192	6.50485	5.99515	6.04761	6.17173	6.18733	6.05967	6.08768	6.16185	6.19779	6.48647	6.2566	6.34596	6.21088	6.11451	6.23961	ENSMUSG00000004394	Tmed4
6.85813	7.15436	6.53872	6.439	6.52852	6.49785	6.41179	6.26428	6.61894	6.81894	7.11826	6.68605	6.49443	6.51998	6.2992	6.40286	ENSMUSG00000004446	Bid
6.77135	6.98903	6.97058	6.78087	7.14086	6.79401	6.76219	7.46331	7.01675	6.8244	6.95953	6.80875	6.7819	6.84896	7.02128	6.82016	ENSMUSG00000004451	Ralb
6.2339	6.03581	6.32676	6.07074	6.23038	6.23621	6.38772	6.39653	6.17021	6.07125	6.08276	6.20235	6.07769	6.52797	6.34953	6.31813	ENSMUSG00000004455	Ppp1cc
7.81599	7.89292	7.93442	7.92524	7.84387	7.93844	7.92914	7.85791	7.96063	7.72919	7.68157	8.11544	7.87743	7.90257	8.01223	7.95772	ENSMUSG00000004460	Dnajb11
4.08457	3.91594	3.89409	4.10924	3.94014	3.94567	3.97336	3.9442	4.02233	3.81596	4.10024	3.97698	3.93714	4.11274	3.91384	3.91082	ENSMUSG00000004462	Tbccd1
2.60768	2.56852	2.4966	2.41746	2.57823	2.54019	2.42308	2.37887	2.52555	2.64343	2.68132	2.43099	2.45517	2.59039	2.37744	2.44754	ENSMUSG00000004473	Clec11a
7.22049	7.33444	7.58003	7.45977	7.34033	7.27504	7.35329	7.28044	7.20818	7.19994	7.40376	7.50265	7.36698	7.34745	7.24416	7.22542	ENSMUSG00000004530	Coro1c
7.95027	8.15351	7.89823	7.76032	7.86442	7.78064	7.90348	8.08502	7.65375	8.12386	8.13098	7.95942	7.81632	7.82446	7.92906	7.95309	ENSMUSG00000004535	Tax1bp1
4.80309	5.01286	4.76771	4.69631	4.77217	4.53629	4.73778	4.5981	4.83662	4.94979	5.00989	4.64601	4.69124	4.6952	4.65291	4.73369	ENSMUSG00000004558	Ndrg2
5.71838	5.67802	5.7935	5.75594	5.70416	5.91116	5.97327	5.74414	5.71562	5.65761	5.7404	5.67146	5.80418	5.58184	5.74028	5.76058	ENSMUSG00000004561	Mettl17
3.60211	3.50332	3.49413	3.57618	3.66965	3.79087	3.74009	3.71136	3.48012	3.62641	3.45228	3.44618	3.80088	3.66815	3.639	3.59714	ENSMUSG00000004562	Arhgef40
6.35871	6.50657	6.26616	6.36738	6.36577	6.41097	6.60859	6.20102	6.4735	6.33549	6.51714	6.67192	6.34244	6.31601	6.14922	6.19565	ENSMUSG00000004565	Pnpla6
5.25161	5.29986	5.24657	5.27857	5.08204	5.234	5.35888	4.80856	5.3502	5.22302	5.29363	5.17461	5.15363	5.23306	5.0213	5.23002	ENSMUSG00000004567	Mcoln1
5.87441	5.92278	6.06754	5.98528	5.79746	5.88595	5.79203	5.76167	5.99078	5.91808	5.9113	6.00286	5.64035	5.92498	5.80543	5.79132	ENSMUSG00000004568	Arhgef18
5.95364	6.27653	6.31789	6.14029	6.04491	6.17534	6.36524	6.33768	6.21707	6.15205	6.16451	6.22832	6.16728	6.22389	6.22936	6.13442	ENSMUSG00000004591	Pkn2
8.65019	8.61821	8.55887	8.79754	8.65669	8.70054	8.80822	8.56412	8.57798	8.62657	8.594	8.62827	8.57827	8.57459	8.62075	8.69515	ENSMUSG00000004610	Etfb
7.13721	6.80822	6.9156	7.1833	6.66503	6.79233	6.83129	6.75789	6.98928	6.86534	7.02198	6.73247	6.88984	6.94262	6.61113	6.90555	ENSMUSG00000004626	Stxbp2
4.83329	4.61205	4.61674	4.53439	4.8371	4.37764	4.40903	4.21836	4.71029	4.57586	4.55415	4.351	4.56233	4.91956	4.39032	4.48954	ENSMUSG00000004631	Sgce
3.79044	3.89078	3.72377	3.89284	3.59856	3.63119	3.73663	3.53955	3.45416	3.69886	3.56157	3.65239	3.6239	3.80651	3.59255	3.80404	ENSMUSG00000004637	Wwox
5.39602	5.94166	5.59847	5.70484	5.41014	5.43505	5.44321	5.37134	5.60811	5.54752	5.81947	5.44347	5.50329	5.38901	5.57012	5.4116	ENSMUSG00000004642	Slbp
5.72052	5.74839	5.76121	5.80892	5.87327	5.8287	5.71444	5.73829	5.84019	5.87202	5.67423	5.94065	5.79378	5.74873	5.8386	5.88769	ENSMUSG00000004661	Arid3b
7.77133	7.77258	7.80334	7.82883	7.06977	7.50863	7.59397	7.19723	7.90875	7.90266	7.70768	7.80397	7.91056	7.59355	7.40014	7.65792	ENSMUSG00000004665	Cnn2
9.03044	8.99679	8.83615	8.95178	8.97772	8.9232	8.90764	9.04973	9.00666	9.05806	9.04261	8.92629	9.00315	8.9138	8.81055	9.04427	ENSMUSG00000004667	Polr2e
5.4752	5.52198	5.60976	5.57896	5.01994	5.32963	5.55896	5.22992	5.60805	5.39933	5.52957	5.51517	5.47795	5.57669	5.38657	5.37398	ENSMUSG00000004677	Myo9b
5.59597	5.31479	5.50795	5.55667	5.56574	5.7466	5.74282	5.39497	5.35147	5.42389	5.52905	5.1736	5.6019	5.67017	5.61435	5.80558	ENSMUSG00000004748	Mtfp1
5.47989	5.59993	5.83384	5.79203	5.46805	5.90414	5.67947	5.52946	5.43054	5.73208	5.49215	5.54516	5.44058	5.57656	5.71789	5.58527	ENSMUSG00000004768	Rab23
7.78995	7.82168	7.72415	7.77009	8.02957	7.97273	8.00092	8.09161	7.9069	7.7732	7.70407	7.77415	7.92752	8.0874	7.97838	7.9181	ENSMUSG00000004771	Rab11a
7.06844	6.50749	6.55126	6.9199	6.91685	6.86715	6.50554	6.79093	6.79415	6.76707	6.90723	6.56201	6.58807	6.80314	6.45758	6.81673	ENSMUSG00000004788	Eif2b2
7.42168	7.50373	7.57457	7.337	7.32672	7.41156	7.32053	7.20595	7.31454	7.33759	7.43691	7.38166	7.33531	7.56742	7.35302	7.43779	ENSMUSG00000004789	Dlst
6.3526	6.34758	6.29736	6.23746	6.22562	6.49275	6.48174	6.01653	6.31282	6.19356	6.46292	6.24182	6.34224	6.39086	6.41019	6.50937	ENSMUSG00000004843	Chmp2b
5.80429	5.82927	5.86571	6.03421	6.05457	6.21603	5.99834	6.05908	6.04509	5.90232	5.74742	6.02431	5.89887	6.00327	5.82552	6.08433	ENSMUSG00000004846	Plod3
6.84594	7.00051	6.48552	6.79488	6.93787	6.74127	6.90411	6.88904	6.69174	6.81835	6.8234	6.75726	6.85989	6.86158	6.84022	6.96008	ENSMUSG00000004849	Ap1s1
5.05377	4.97961	5.3554	5.06854	5.03562	5.26098	5.27867	5.03908	5.19019	4.78883	4.64371	5.18397	5.15993	5.24074	5.06734	5.07952	ENSMUSG00000004864	Mapk13
9.0161	9.27262	9.29588	9.15377	9.13846	9.22201	9.27116	9.1921	9.17137	9.1667	9.26392	9.36422	9.18082	8.89761	9.36126	9.33037	ENSMUSG00000004865	Srpk1
8.95898	8.93637	9.06069	8.80631	8.77804	8.62111	8.85324	8.86486	8.86839	8.81072	8.87468	8.94534	8.7444	8.77731	8.93683	8.8272	ENSMUSG00000004880	Lbr
6.29379	6.2668	5.48908	5.75913	6.39932	5.86029	6.06975	5.99936	6.02845	5.52999	5.92788	5.75586	6.08713	5.67964	5.67959	5.68184	ENSMUSG00000004885	Crabp2
6.67167	7.01063	6.90666	6.76586	5.98319	6.81204	6.78236	6.3556	6.76692	6.75077	6.48454	6.79847	6.91014	6.80341	6.45892	6.63552	ENSMUSG00000004891	Nes
4.99828	4.91491	5.0107	4.7717	4.94911	5.04593	4.91312	4.93241	4.75998	4.88968	4.88526	4.78435	4.74026	4.87563	4.86225	4.93051	ENSMUSG00000004895	Prcc
3.9662	3.9264	3.968	4.09637	4.33715	3.93997	4.19796	4.18934	4.09198	4.12998	3.93145	4.08879	4.16546	4.08837	4.07428	4.02416	ENSMUSG00000004896	Rrnad1
9.4854	9.43311	9.67372	9.54064	9.8583	9.7288	9.687	9.75408	9.7219	9.59682	9.44572	9.72213	9.56046	9.48668	9.80639	9.69494	ENSMUSG00000004897	Hdgf
7.73927	7.72404	7.46037	7.54046	7.50461	7.79617	7.63583	7.48943	7.58888	7.87288	7.87616	7.74376	7.37469	7.49795	7.66424	7.61867	ENSMUSG00000004929	Thop1
5.35989	5.39142	5.28316	5.18263	5.45362	5.28367	5.41675	5.32278	5.33308	5.40364	5.59969	5.54103	5.38182	5.44212	5.49519	5.49446	ENSMUSG00000004931	Apba3
2.22196	2.38592	2.42294	2.37481	2.31311	2.45103	2.31108	2.33702	2.2558	2.14432	2.24156	2.3503	2.36685	2.39262	2.32017	2.37401	ENSMUSG00000004933	Matk
6.13784	6.00889	5.98078	5.96179	6.1261	5.95298	6.06157	6.1437	6.06398	6.3872	6.37964	6.24568	6.0205	6.1173	6.16074	6.23075	ENSMUSG00000004934	Pias4
6.41769	6.46301	6.30977	6.21367	6.40447	6.43206	6.3999	6.29683	6.4849	6.43192	6.67301	6.37973	6.44993	6.44435	6.50973	6.48253	ENSMUSG00000004936	Map2k1
7.45319	7.38605	7.40693	7.38482	7.47337	7.32459	7.35642	7.38808	7.4161	7.36063	7.54149	7.31019	7.37277	7.30127	7.4877	7.44855	ENSMUSG00000004937	Sgta
7.31048	7.38432	7.37528	7.44383	7.40877	7.19289	7.2057	7.38569	7.26779	7.42147	7.15408	6.99466	7.3218	7.21791	7.41879	7.45462	ENSMUSG00000004945	Tmem242
6.02785	6.22377	6.00345	5.8478	6.15011	6.17884	6.00136	6.00119	6.00792	6.09007	6.09442	6.05325	5.96152	5.85754	6.23838	5.99512	ENSMUSG00000004947	Dtx2
2.86836	2.78067	2.93258	2.69907	2.65511	2.57482	2.71946	2.66107	2.7256	2.79932	2.84016	2.67276	2.657	2.53039	2.74939	2.68712	ENSMUSG00000004948	Zp3
7.3379	7.19812	7.32724	7.4451	7.45917	7.39183	7.2271	7.37821	8.02369	7.76507	7.39825	7.55205	7.33825	7.41188	7.17511	7.17714	ENSMUSG00000004951	Hspb1
3.3691	3.19551	3.18361	3.01626	3.00406	3.01841	3.08384	2.97864	2.99848	3.2467	3.1334	3.25514	3.13907	3.0988	2.97062	2.99957	ENSMUSG00000004952	Rasa4
3.90543	4.10742	4.19268	4.02771	3.91126	4.0583	3.9893	4.15376	4.09206	3.88563	4.10466	4.17396	3.98753	4.03974	4.04925	4.20264	ENSMUSG00000004961	Syt5
11.3813	11.4688	11.4256	11.3679	11.4413	11.3302	11.4432	11.4137	11.2858	11.3538	11.4562	11.3848	11.3742	11.2842	11.3994	11.3447	ENSMUSG00000004980	Hnrnpa2b1
5.54101	5.47704	5.43009	5.6657	5.27791	5.13032	5.08926	5.30301	5.32043	5.44346	5.51196	5.2092	5.36832	5.13385	5.29924	5.30296	ENSMUSG00000004994	Ccdc130
6.3005	6.28318	6.24528	6.36209	6.13673	6.03946	6.19959	6.3375	6.44489	6.35082	6.41172	6.20607	6.39645	6.23241	6.16214	6.23308	ENSMUSG00000004996	Mri1
4.97952	5.1956	5.24809	5.06322	4.87525	5.09351	4.92585	5.03416	5.03341	4.88187	5.05224	5.10726	5.08053	4.90374	4.98317	4.96843	ENSMUSG00000005034	Prkacb
2.97225	3.22214	3.00136	3.04773	3.04309	3.15939	3.15748	3.07613	3.14803	3.06258	2.96833	3.01528	3.17601	3.03828	3.11952	3.00923	ENSMUSG00000005045	Chd5
9.73525	9.60107	9.04026	9.15964	9.33587	9.08854	9.2311	9.3283	9.39746	9.35359	9.58989	9.05695	9.23429	9.06937	9.13443	9.19439	ENSMUSG00000005054	Cstb
4.90087	4.97636	4.91471	4.85796	4.93528	4.7671	4.91188	4.93124	4.82953	4.95294	5.32782	4.84327	4.90813	5.01228	4.96505	4.87544	ENSMUSG00000005069	Pex5
5.76682	5.69216	5.68224	5.41001	5.37985	5.44114	5.52431	5.29274	5.43918	5.48596	5.56913	5.46267	5.31767	5.2779	5.39905	5.44896	ENSMUSG00000005078	Jkamp
1.42558	1.39177	1.45037	1.4611	1.4175	1.49422	1.41242	1.34698	1.41494	1.30087	1.32299	1.37493	1.34281	1.67718	1.43934	1.54746	ENSMUSG00000005087	Cd44
4.80985	4.90796	4.90867	4.91461	4.76644	4.79404	4.82888	4.92556	4.8782	4.85697	4.89162	5.07178	4.91729	4.97755	5.01555	4.97637	ENSMUSG00000005102	Eif2ak4
8.43347	8.54157	8.4674	8.3264	8.47509	8.29076	8.45571	8.37315	8.50315	8.50335	8.40521	8.73561	8.54693	8.45108	8.50043	8.2217	ENSMUSG00000005103	Wdr1
3.20317	3.20538	3.29053	3.25655	3.14182	3.35629	3.44138	3.08419	3.53822	3.34467	3.33421	3.31131	3.71251	3.26481	3.21671	3.56647	ENSMUSG00000005125	Ndrg1
5.73856	5.70993	5.97534	5.88706	5.61962	5.58846	5.76471	5.60622	5.76556	5.79878	5.83731	6.1018	5.64205	5.78708	5.43129	5.58181	ENSMUSG00000005142	Man2b1
5.55581	5.47845	5.29009	5.15185	5.60128	5.35868	5.16919	5.42637	5.50808	5.78414	5.3996	5.39665	5.65044	5.45418	5.77309	5.59856	ENSMUSG00000005148	Klf5
4.44693	4.26248	4.49053	4.5059	4.28155	4.33977	4.3083	4.33238	4.18201	4.14871	4.31255	4.1535	4.25459	4.18776	4.17527	4.34412	ENSMUSG00000005150	Wdr83
9.36089	9.38965	9.57974	9.79071	9.24028	9.317	9.35071	9.30323	9.52137	9.20733	9.45236	9.1776	9.38319	9.36175	9.25624	9.47317	ENSMUSG00000005161	Prdx2
6.44233	6.74257	6.58767	6.59098	6.44064	6.74179	6.78998	6.32453	6.5062	6.67647	6.99497	6.69135	6.67571	6.31183	6.65912	6.5535	ENSMUSG00000005198	Polr2a
7.70856	7.7981	7.5571	7.54673	7.87274	7.60072	7.73814	7.84847	7.52253	7.82736	7.97295	7.74196	7.56323	7.58772	7.74965	7.65113	ENSMUSG00000005204	Senp3
3.65151	3.72357	3.72605	3.79036	3.65215	3.70951	3.59691	3.91983	3.5336	3.71012	3.89304	3.87157	3.63304	3.92368	3.89047	3.70183	ENSMUSG00000005225	Plekha8
6.96111	6.93526	7.12791	7.24936	7.00244	6.9227	6.95798	6.99727	7.0802	6.90594	7.03951	6.94145	7.07563	6.92081	6.82884	7.06005	ENSMUSG00000005233	Spc25
4.97316	5.16159	5.15516	5.29289	5.08909	5.22759	5.33594	5.28245	5.1982	5.01509	4.94574	5.15352	5.31387	5.21318	5.32102	5.20225	ENSMUSG00000005251	Ripk4
6.94128	6.74356	6.80645	6.93053	6.71861	6.66999	6.71661	6.47291	6.77337	6.75549	6.70197	6.62586	6.82455	6.77829	6.84313	6.81631	ENSMUSG00000005262	Ufd1
6.52644	6.68228	6.61893	6.53656	6.53977	6.73927	6.69118	6.50164	6.5821	6.77053	6.82489	6.82659	6.62185	6.52097	6.71917	6.71045	ENSMUSG00000005299	Letm1
7.15395	7.09895	7.37728	7.12814	7.31349	7.15639	7.36828	7.40314	7.3841	7.20452	7.22611	7.3178	7.34294	7.43723	7.36121	7.07247	ENSMUSG00000005312	Ubqln1
8.74437	8.84204	8.8254	8.84639	8.86733	8.98905	8.97001	8.78014	8.99032	8.68303	8.78349	9.08187	8.84475	8.86128	8.97621	8.91372	ENSMUSG00000005354	Txn2
4.97548	4.87645	4.73749	4.96786	5.24507	4.90126	4.96598	5.16284	5.00848	4.93901	4.79169	4.98279	4.84376	4.76513	5.15062	5.09251	ENSMUSG00000005360	Slc1a3
5.43348	5.19084	4.9769	5.19061	5.11373	5.22653	5.23867	4.8031	5.27334	5.32196	5.37714	5.36847	5.09355	5.18583	5.05064	5.04454	ENSMUSG00000005362	Crbn
8.34766	8.38648	8.43814	8.2748	8.20372	8.19686	8.21748	8.0931	8.52208	8.328	8.43105	8.37354	8.25482	8.1556	8.27672	8.17186	ENSMUSG00000005370	Msh6
4.56813	4.56438	4.56935	4.20773	4.61968	4.40503	4.33275	4.47932	4.35129	4.43671	4.34235	4.37574	4.54664	4.56393	4.57208	4.53014	ENSMUSG00000005371	Fbxo11
2.26943	2.36617	2.28073	2.35569	2.27405	2.44105	2.2859	2.24349	2.40071	2.24415	2.406	2.26321	2.26857	2.25799	2.24597	2.29901	ENSMUSG00000005373	Mlxipl
5.8257	5.84994	5.55215	5.65956	5.63039	5.46196	5.67649	5.47156	5.62419	5.76403	5.86581	5.59234	5.44791	5.41672	5.66185	5.62014	ENSMUSG00000005374	Tbl2
7.42964	7.32496	7.5635	7.58063	7.41704	7.5251	7.72006	7.63375	7.31311	7.4335	7.42892	7.38188	7.45686	7.48858	7.53106	7.57722	ENSMUSG00000005378	Bud23
3.4526	3.68941	3.43384	3.55285	3.42111	3.44774	3.58505	3.48778	3.58212	3.90033	3.58872	3.45212	3.44116	3.57784	3.55048	3.54205	ENSMUSG00000005397	Nid1
9.21367	9.13981	9.32723	9.22414	8.98089	8.87162	9.00023	8.91587	9.12641	9.11108	9.27881	8.92629	8.92947	9.06501	8.90604	8.93083	ENSMUSG00000005410	Mcm5
8.19939	8.08222	7.74039	7.99774	7.86718	7.48255	7.57035	7.60454	8.1586	7.99856	8.32188	7.50985	7.9653	7.96453	7.50289	7.3283	ENSMUSG00000005413	Hmox1
6.64634	6.75822	6.62263	6.49077	6.47828	6.57717	6.62182	6.43472	6.61739	6.69421	6.63069	6.65988	6.47226	6.48841	6.60602	6.51811	ENSMUSG00000005417	Mprip
4.74431	4.69911	4.78026	4.80182	4.67652	4.8403	4.80101	4.72774	4.83383	4.68459	4.55865	5.00791	4.78304	4.90143	4.98425	4.75937	ENSMUSG00000005442	Cic
7.71997	7.47577	7.59299	7.80815	7.57907	7.62098	7.48294	7.4132	7.69718	7.468	7.64742	7.34806	7.41643	7.68319	7.55816	7.616	ENSMUSG00000005447	Pafah1b3
5.60639	5.9406	5.80327	5.76686	5.35428	5.545	5.66426	5.60059	5.80793	5.7889	5.6944	5.51809	5.49452	5.84162	5.73214	5.48418	ENSMUSG00000005469	Prkaca
7.08402	7.07657	6.99069	6.86855	6.55565	6.55997	6.6509	6.53422	6.79032	6.8431	7.17539	6.66213	6.62446	6.76375	6.39961	6.52039	ENSMUSG00000005470	Asf1b
9.85223	9.82541	9.98543	10.0026	9.57934	9.62136	9.67348	9.91242	9.87619	9.77794	9.89465	9.55143	9.78643	9.70276	9.64905	9.80926	ENSMUSG00000005481	Ddx39
7.56221	7.64817	8.1231	8.17714	7.65294	7.71201	7.81196	8.00619	8.1065	7.85779	7.78781	7.74127	7.77902	7.97869	7.57992	7.83748	ENSMUSG00000005483	Dnajb1
3.55284	3.31856	3.40777	3.33409	3.41184	3.17499	3.45348	3.58982	3.38345	3.29934	3.39572	3.35594	3.41476	3.40925	3.38405	3.35624	ENSMUSG00000005501	Usp40
7.49295	7.64162	7.94453	7.60433	7.85262	7.80535	7.82352	7.85725	7.74649	7.76069	7.5306	8.07433	7.66595	7.78349	7.91355	7.82649	ENSMUSG00000005506	Celf1
7.70911	7.71718	7.77132	7.94933	7.81095	7.9789	7.79331	7.9416	7.79333	7.68098	7.6484	7.78208	7.82623	7.86609	7.94531	7.97586	ENSMUSG00000005510	Ndufs3
5.87698	5.76548	5.84931	5.97769	6.06457	5.86713	5.86115	5.95219	5.9956	5.76977	5.96086	5.89869	5.68823	5.70963	5.89661	5.71264	ENSMUSG00000005514	Por
4.04582	4.01584	3.94853	3.63919	3.97728	3.79989	3.89806	4.06184	4.13489	4.02433	3.99916	4.0821	3.98015	4.01385	3.96029	3.85914	ENSMUSG00000005533	Igf1r
2.95942	2.93196	2.90537	2.70886	2.89763	2.88754	2.9135	2.84752	2.89197	2.84615	2.95887	2.91813	2.98245	2.91338	3.04411	2.98838	ENSMUSG00000005534	Insr
10.0098	9.95554	9.98519	9.95619	10.0631	10.0371	9.90061	9.86251	10.0002	10.0423	9.88612	10.0503	9.91508	10.0246	9.99645	9.87525	ENSMUSG00000005566	Trim28
5.20927	5.24541	5.55827	5.53253	5.25126	5.39191	5.62448	5.31385	5.36629	5.38356	5.09572	5.61545	5.47374	5.50011	5.69076	5.50687	ENSMUSG00000005575	Ube2m
5.92828	5.58864	5.57021	5.54581	5.67789	5.41931	5.63648	5.5824	5.52967	5.52603	5.67044	5.37222	5.69202	5.46429	5.39922	5.59583	ENSMUSG00000005580	Adcy9
6.42218	6.82203	6.93682	6.63614	6.64493	6.72541	6.83919	6.7957	6.59205	6.57607	6.46321	6.80949	6.65203	6.77806	6.84189	6.7302	ENSMUSG00000005609	Ctr9
9.45272	9.58804	9.9769	9.69282	9.74587	9.77781	9.81855	9.72037	9.68443	9.67638	9.53038	9.95805	9.74538	9.80053	9.81866	9.6997	ENSMUSG00000005610	Eif4g2
5.02719	5.02207	5.1233	5.13955	4.99338	5.10402	4.82648	5.09274	4.90129	5.10724	4.83855	5.07293	4.9386	4.90313	4.90597	5.06706	ENSMUSG00000005615	Pcyt1a
4.8049	4.81143	4.87366	4.73313	5.06452	4.89834	5.13146	4.7923	4.90332	5.0448	4.84062	5.01722	4.9717	4.89792	4.92876	4.82561	ENSMUSG00000005621	Zfp592
9.15431	9.18367	9.02185	9.16509	9.20986	9.20729	9.23556	9.10793	9.04032	9.31835	9.30312	9.09913	9.22378	9.1204	9.2352	9.31939	ENSMUSG00000005625	Psmd4
6.88214	6.91741	6.81538	6.7556	6.98825	6.53369	6.67458	6.91251	6.7836	6.89958	6.98452	6.68062	6.81694	6.86094	6.68011	6.90308	ENSMUSG00000005656	Snx6
8.72893	8.93274	8.18913	8.12535	8.28349	7.94216	7.94117	8.28654	8.41985	8.67544	8.87799	8.25304	8.16096	8.15766	8.3047	8.49132	ENSMUSG00000005667	Mthfd2
3.71199	3.63649	3.79893	3.7026	3.45696	3.68838	3.47403	3.61105	3.5165	3.45292	3.78767	3.65449	3.70133	3.66131	3.63284	3.69904	ENSMUSG00000005672	Kit
5.32572	5.39267	5.1351	5.35182	5.25725	5.38486	5.34031	5.25313	5.36284	5.16622	5.18858	5.29602	5.46052	5.44405	5.31805	5.3512	ENSMUSG00000005682	Pan2
8.61287	8.62808	8.5953	8.43434	8.52854	8.58304	8.48854	8.52414	8.6158	8.63103	8.60557	8.6881	8.59097	8.57779	8.68347	8.47797	ENSMUSG00000005683	Cs
8.98749	8.9126	8.94607	9.01811	9.11853	9.05088	9.03095	9.10237	8.948	8.92132	8.83485	8.83504	9.0726	8.91814	8.97092	9.07191	ENSMUSG00000005687	Bcas2
7.82463	8.13892	8.21654	8.03772	7.68653	7.91634	7.94495	7.76516	7.90121	7.86464	8.0745	7.98496	7.84475	7.69338	7.7917	7.78597	ENSMUSG00000005698	Ctcf
4.38749	4.39213	4.3786	4.52671	4.11591	4.22457	4.24574	4.09133	4.16348	4.5105	4.55482	4.2776	4.41695	4.29237	4.37018	4.49768	ENSMUSG00000005699	Pard6a
6.03778	6.20411	6.19617	6.14211	6.1274	6.25216	6.07241	6.05351	6.1469	5.89873	6.2223	6.38117	5.80513	6.12642	6.07482	5.78722	ENSMUSG00000005718	Tfap4
11.185	11.2694	11.5443	11.4002	11.4284	11.4502	11.6176	11.4041	11.3667	11.3061	11.2352	11.4788	11.4372	11.3688	11.4981	11.463	ENSMUSG00000005732	Ranbp1
10.0542	9.89751	9.79074	9.99351	9.91972	9.84674	9.87976	9.92175	10.0196	9.97817	10.0145	9.75669	9.90335	9.90274	9.87952	9.94697	ENSMUSG00000005779	Psmb4
1.83819	1.87938	2.06106	1.87272	1.88896	1.96928	1.8202	1.94484	1.9402	1.9147	2.00183	1.8937	2.10097	1.89466	1.88449	1.92379	ENSMUSG00000005802	Slc30a4
2.07758	2.05132	2.11507	2.15726	2.03349	2.33647	2.35811	2.0429	2.31823	2.0889	2.0198	2.13723	2.14109	2.27912	2.23514	2.12279	ENSMUSG00000005803	Sqor
5.70014	5.64851	5.71091	5.62067	5.47538	5.5845	5.50488	5.6553	5.55334	5.6741	5.60711	5.59941	5.63459	5.50222	5.43682	5.46935	ENSMUSG00000005804	Bloc1s6
6.80509	6.56713	6.77097	6.81653	6.55115	6.60663	6.71594	6.2331	6.65395	6.7719	6.58353	6.63624	6.72585	6.57618	6.73653	6.79586	ENSMUSG00000005813	Metap1
5.02524	4.97429	5.02422	4.93926	4.87221	5.07733	5.18513	5.03114	5.17072	5.10846	4.94221	5.06976	5.12997	5.2619	4.95045	5.02915	ENSMUSG00000005823	Gpr108
9.81254	9.92898	10.0107	9.86977	9.99301	9.86093	9.9699	10.103	9.95818	10.0064	9.82019	10.073	9.99975	9.97914	10.1086	9.88999	ENSMUSG00000005846	Rsl1d1
4.94521	5.05311	5.19812	5.07761	4.9911	5.01597	5.03465	4.96623	4.89536	5.14642	4.97879	5.20913	5.07452	5.16683	5.26195	5.27593	ENSMUSG00000005871	Apc
7.06232	6.96104	6.71014	6.97853	6.96109	7.00611	7.06355	7.03341	7.01446	6.97769	6.90132	6.83964	7.09548	6.9964	6.90534	7.0311	ENSMUSG00000005873	Reep5
7.86409	7.69141	7.8232	8.0825	7.79519	7.81775	7.93795	7.85567	7.8949	7.88297	7.78061	7.78615	7.82922	7.84848	7.82054	7.79188	ENSMUSG00000005881	Ergic3
6.34369	6.10113	6.1003	6.20539	6.16167	6.22447	6.31372	6.27375	6.23022	6.21659	6.21706	6.14296	6.28509	6.0971	6.0835	6.36112	ENSMUSG00000005882	Uqcc1
4.40763	4.49767	4.67546	4.25859	4.66065	4.70594	4.79664	4.7708	4.38622	4.58154	4.36158	4.45116	4.82293	4.75009	4.82348	4.52092	ENSMUSG00000005886	Ncoa2
8.6617	8.48294	7.35074	7.6415	7.1726	6.97815	6.91816	7.32949	7.61813	8.30003	8.60116	7.21613	7.38093	7.27644	6.87859	7.34374	ENSMUSG00000005892	Trh
3.54869	3.71314	3.60566	3.54975	3.32057	3.46426	3.44583	3.48525	3.47043	3.38622	3.54028	3.47734	3.52572	3.37206	3.67183	3.4592	ENSMUSG00000005893	Nr2c2
3.04931	3.27292	3.09662	3.13232	3.17401	3.08175	2.9919	3.03141	3.07899	3.08162	3.09842	3.03537	3.02531	3.03064	3.03756	3.1447	ENSMUSG00000005897	Nr2c1
6.69561	7.09094	7.07294	6.85896	6.73691	7.00802	6.83836	6.80152	6.78157	6.83973	6.81252	6.8022	6.89201	6.77717	6.91723	6.79846	ENSMUSG00000005899	Smpd4
3.80092	4.15935	4.19266	3.99926	3.90565	3.94838	3.95914	3.93678	3.97496	4.08841	3.88264	4.04999	4.08247	3.96853	4.12322	3.9695	ENSMUSG00000005907	Pex1
6.65049	6.66125	6.74814	6.74068	6.78052	6.92729	6.78439	6.89545	6.72044	6.91372	6.73497	6.8256	6.83487	6.86453	6.90325	6.76044	ENSMUSG00000005936	Kctd20
3.39209	3.29417	3.28469	3.30701	3.34214	3.21447	3.22339	3.33195	3.29356	3.0942	3.63211	3.20868	3.08161	3.21979	3.12009	3.00403	ENSMUSG00000005947	Itgae
3.72191	3.55218	3.68186	3.37778	3.35672	3.47624	3.38603	3.46756	3.58303	3.68046	3.53242	3.43221	3.51502	3.60466	3.43709	3.55817	ENSMUSG00000005949	Ctns
2.37696	2.64664	2.36739	2.4351	2.47181	2.28662	2.29065	2.32616	2.46675	2.41967	2.39994	2.27339	2.28343	2.42256	2.37883	2.29488	ENSMUSG00000005950	P2rx5
4.06189	4.06385	3.87898	3.78924	4.09269	3.96443	3.89249	4.05676	3.87056	3.71115	4.04311	3.88067	3.91539	4.20118	3.97569	3.93441	ENSMUSG00000005958	Ephb3
2.96672	3.18998	2.97221	3.07976	2.75177	3.02624	3.09197	2.97923	3.19259	2.90642	2.8591	3.01311	2.91759	2.80257	3.08332	2.79587	ENSMUSG00000005968	Tuft1
6.84061	6.88975	6.74209	6.73936	6.65739	6.57119	6.59933	6.65233	6.95682	6.61886	6.51871	6.74353	6.83934	6.65246	6.65895	6.65142	ENSMUSG00000005973	Rcn1
7.7054	7.41347	7.50321	7.56737	7.68337	7.56713	7.41662	7.74832	7.68032	7.27504	7.32381	7.60546	7.13829	7.57747	7.46115	6.95503	ENSMUSG00000005981	Trap1
3.08008	2.92208	2.85767	3.00399	2.88849	2.92939	2.86523	2.9045	2.92909	3.04091	3.07144	2.81369	2.70958	2.90397	2.80386	2.94086	ENSMUSG00000005983	1700037C18Rik
9.03935	9.29258	9.24916	9.24548	9.55456	9.29369	9.30504	10.0215	9.10816	9.22433	9.23129	9.33062	9.26074	8.59667	9.50945	9.38309	ENSMUSG00000006005	Tpr
5.3514	5.16131	5.2704	5.30208	5.0583	5.10372	5.1181	5.18735	5.11788	5.07532	5.25843	5.21337	4.97779	5.12688	5.06439	5.05622	ENSMUSG00000006010	Odr4
4.28667	4.5201	4.09441	4.21111	4.3737	4.27539	4.10931	4.15309	4.39136	4.14247	4.22966	4.10318	4.30001	4.04468	4.27037	4.162	ENSMUSG00000006019	Dhx34
4.42266	4.26394	4.40924	4.52454	4.49546	4.31654	4.39923	4.17784	4.33187	4.21825	4.396	4.36889	4.1928	4.3094	4.17332	4.42719	ENSMUSG00000006021	Kptn
7.75927	7.95423	7.98765	7.94248	7.93258	8.04503	8.06347	7.77254	7.92232	7.9511	8.0462	8.03808	8.14253	8.01485	7.74285	8.04751	ENSMUSG00000006024	Napa
8.03691	8.17103	7.91586	8.09504	8.18366	8.11572	8.19413	8.05807	8.13715	8.10182	8.14265	8.07923	8.16055	8.05722	8.149	8.24363	ENSMUSG00000006050	Sra1
4.14576	4.36976	3.96288	4.12243	3.96095	4.04708	4.04191	3.92498	4.08093	4.70186	4.36014	3.96343	4.11601	3.93868	3.99619	4.29543	ENSMUSG00000006056	Calcoco2
9.8009	9.81977	9.51397	9.69089	9.63928	9.59167	9.61295	9.69026	9.6396	9.66638	9.84801	9.52303	9.63119	9.55516	9.64488	9.67194	ENSMUSG00000006057	Atp5g1
7.53621	6.76615	6.34243	6.73871	6.82891	6.7366	6.61271	6.56117	6.76013	6.93026	7.03763	6.46955	6.93299	6.84502	6.592	6.75879	ENSMUSG00000006058	Snf8
8.44662	8.31482	8.46374	8.60262	8.36752	8.39699	8.36749	8.4107	8.3562	8.40083	8.47747	8.35659	8.33506	8.42323	8.44649	8.38517	ENSMUSG00000006095	Tbcb
4.69222	4.67432	4.62857	4.5492	4.54626	4.62991	4.47634	4.7636	4.64048	4.94256	4.90718	4.81302	4.48073	4.38477	4.62752	4.52953	ENSMUSG00000006127	Inpp5k
2.74686	2.66535	2.73986	2.6544	2.88069	2.733	2.74742	2.81763	2.71593	2.6938	2.7641	2.63021	2.80387	2.7022	2.81624	2.72043	ENSMUSG00000006134	Crkl
3.57614	3.69007	3.55082	3.46952	3.59849	3.53524	3.69177	3.55209	3.60865	3.61221	3.33973	3.53959	3.46125	3.47931	3.45374	3.42288	ENSMUSG00000006143	Upk3bl
6.28323	6.27745	6.30193	5.97987	5.91948	5.93893	6.02219	5.91261	5.90307	6.14977	6.39322	5.94073	5.84533	5.88615	6.0058	5.9111	ENSMUSG00000006169	Clint1
2.12265	2.07561	2.06122	2.14078	2.01139	2.03335	2.06584	2.10218	2.03663	2.038	1.96887	2.08484	2.20233	1.98317	2.12711	2.04871	ENSMUSG00000006179	Prss16
4.41833	4.40562	4.6351	4.66503	4.44095	4.48589	4.57313	4.39698	4.37915	4.46744	4.56943	4.52928	4.32507	4.57559	4.71575	4.78684	ENSMUSG00000006191	Cdkal1
2.45268	2.20623	2.46949	2.34964	2.27541	2.38755	2.35779	2.38264	2.29923	2.27334	2.33624	2.25781	2.35545	2.40831	2.47514	2.35031	ENSMUSG00000006200	Rhox6
3.18442	3.04709	2.84275	2.93503	2.94497	3.21412	3.00206	3.05833	3.15318	3.05333	2.962	3.19346	2.98064	3.1372	2.99317	2.95654	ENSMUSG00000006205	Htra1
4.80889	4.74868	4.51502	4.64819	4.83553	4.78686	4.83279	4.83411	4.54928	4.77497	5.00477	4.5798	4.81928	4.71697	4.75568	4.9281	ENSMUSG00000006215	Zbtb17
3.41854	3.59745	3.36057	3.42625	3.43274	3.36509	3.40712	3.51295	3.53028	3.47152	3.45985	3.38761	3.43174	3.47238	3.32167	3.5282	ENSMUSG00000006216	Clcnkb
6.37627	6.45285	6.31052	6.38985	6.53301	6.3671	6.23772	6.53131	6.23808	6.25967	6.3193	6.30927	6.47117	6.40622	6.47589	6.24388	ENSMUSG00000006219	Fblim1
4.53744	4.6804	5.02348	4.69601	4.8508	4.82959	4.75327	5.01439	4.88962	4.98061	4.78889	4.99462	4.8026	5.00777	4.85995	4.67899	ENSMUSG00000006262	Mob1b
7.8739	7.9893	8.19614	8.00954	7.72494	7.67789	7.82651	7.73622	7.85661	7.85182	7.81748	7.80381	7.60141	7.82784	7.86575	7.73472	ENSMUSG00000006273	Atp6v1b2
5.63119	5.53443	5.523	5.69956	5.48886	5.33267	5.37707	5.54845	5.39816	5.71242	5.61845	5.38642	5.39629	5.55495	5.46492	5.4981	ENSMUSG00000006276	Eps15l1
2.81387	2.86121	2.97733	2.94888	3.05393	2.77647	2.83391	2.87912	2.9136	2.98464	2.845	3.12012	2.82727	2.96516	2.91843	2.78088	ENSMUSG00000006281	Tep1
6.48514	6.58944	6.48552	6.48562	6.41468	6.34681	6.44018	6.23802	6.29066	6.44207	6.42002	6.58342	6.50092	6.37624	6.57336	6.56695	ENSMUSG00000006288	Ttc5
7.30467	7.26419	7.41066	7.45133	7.42139	7.55526	7.61539	7.59413	7.43965	7.40633	7.22785	7.41798	7.4694	7.46477	7.52075	7.5622	ENSMUSG00000006289	Osgep
7.3208	7.07738	7.03204	7.19661	7.19645	7.03671	7.06989	7.30548	7.12064	7.09534	7.24565	7.00019	6.92862	6.89772	7.20966	7.08081	ENSMUSG00000006299	Aamp
4.90778	4.87734	5.0851	5.07588	5.35183	5.13575	5.19992	5.28257	5.04936	4.93791	5.12496	5.08626	5.23575	4.98241	5.41597	5.19481	ENSMUSG00000006301	Tmbim1
9.12216	9.08605	9.25622	9.15307	9.66275	9.26581	9.25048	9.72045	9.06286	9.13073	9.04339	9.18845	9.31818	9.1979	9.50266	9.26037	ENSMUSG00000006304	Arpc2
6.08158	5.81375	6.09418	6.0001	6.20673	6.28324	5.94408	6.06525	5.85769	5.89055	5.93552	6.23763	5.8622	6.17025	6.06581	6.04224	ENSMUSG00000006307	Kmt2b
3.59827	3.59195	3.55918	3.65832	3.41699	3.4664	3.57086	3.65269	3.7126	3.66099	3.81141	3.58412	3.72036	3.5961	3.63524	3.62677	ENSMUSG00000006310	Zbtb32
4.63157	4.74551	4.74564	4.79216	4.318	4.43087	4.50238	4.33004	4.49042	4.38154	4.66889	4.30303	4.18388	4.4452	4.53311	4.25306	ENSMUSG00000006311	Etv2
2.03308	2.04907	1.95107	1.96639	2.12166	2.12388	2.03896	2.00234	2.09204	2.21725	2.02653	2.02391	2.09244	2.11368	1.98188	2.22159	ENSMUSG00000006313	Upk1a
7.36033	7.42545	7.60933	7.61837	7.42489	7.60524	7.61453	7.39629	7.47532	7.35794	7.3959	7.53311	7.54242	7.60204	7.44104	7.64937	ENSMUSG00000006315	Tmem147
12.2495	12.0434	12.0334	12.3191	12.2948	12.1928	12.1177	12.3037	12.2361	12.0943	12.07	11.9326	12.1949	12.2162	12.1438	12.2044	ENSMUSG00000006333	Rps9
4.49878	4.38824	4.5634	4.41172	4.60368	4.35399	4.55532	4.45338	4.61983	4.52323	4.4592	4.44287	4.4886	4.42341	4.77967	4.59299	ENSMUSG00000006335	Tfpt
2.70996	2.60443	2.64209	2.69405	2.58078	2.47433	2.61058	2.62426	2.6492	2.76537	2.89773	2.78436	2.61015	2.49162	2.50815	2.61049	ENSMUSG00000006342	Susd2
2.20794	1.98908	1.79831	1.76829	1.72412	1.6502	1.71916	1.69156	1.74916	1.88126	2.1438	1.7174	1.67977	1.69196	1.65245	1.71656	ENSMUSG00000006344	Ggt5
2.9163	2.88774	2.8231	2.80772	2.9026	3.06021	2.97829	2.87055	2.82768	3.0072	2.91716	2.93464	2.93965	2.9492	3.00023	3.16642	ENSMUSG00000006345	Ggt1
7.96833	8.19594	8.50609	8.48857	8.07292	8.53681	8.52583	8.03398	8.52608	8.39087	8.32425	8.59794	8.30777	8.35825	8.23253	8.34618	ENSMUSG00000006356	Crip2
8.22521	8.04995	8.14316	8.26775	7.51646	7.79711	7.91707	7.66676	8.56524	8.26918	8.23157	8.12763	8.11297	7.80507	7.69186	7.94648	ENSMUSG00000006360	Crip1
4.96126	5.14297	5.45647	5.31838	5.54815	5.35843	5.35822	5.81358	5.63969	5.48189	5.02717	5.42537	5.46057	5.28398	5.44774	5.46614	ENSMUSG00000006369	Fbln1
6.94644	6.91725	6.96359	7.13111	7.09174	6.77919	7.03173	7.03488	7.09759	6.86301	6.89799	7.01889	6.73644	6.90637	6.78937	6.83896	ENSMUSG00000006373	Pgrmc1
8.50298	8.52146	8.67189	8.73252	8.37428	8.37024	8.40555	8.3215	8.8493	8.62503	8.63269	8.63308	8.40362	8.331	8.34939	8.42096	ENSMUSG00000006378	Gcat
5.71621	5.81985	5.83658	5.51188	5.49062	5.69538	5.79841	5.51771	5.88043	5.65078	5.90482	5.7663	5.84247	5.56918	5.51537	5.67604	ENSMUSG00000006390	Elovl1
7.59123	7.48247	7.52536	7.44089	7.43895	7.49949	7.33373	7.26982	7.48356	7.46853	7.49271	7.40346	7.52124	7.51775	7.44965	7.59604	ENSMUSG00000006392	Med8
3.87937	3.84533	4.07247	4.25369	4.25667	4.23689	4.05645	4.09921	4.16715	3.92167	3.94027	4.14527	4.27733	4.09739	4.08323	4.16275	ENSMUSG00000006395	Hyi
7.99706	8.02875	8.38724	8.44971	8.32643	8.43779	8.28177	8.45518	8.30952	8.30024	8.12024	8.12311	8.33791	8.42636	8.28167	8.46169	ENSMUSG00000006398	Cdc20
2.36028	2.43698	2.32643	2.2118	2.26884	2.20952	2.29211	2.31848	2.34239	2.18427	2.4633	2.29849	2.3215	2.19355	2.30221	2.1958	ENSMUSG00000006411	Nectin4
8.442	8.54317	8.41966	8.60375	8.567	8.40251	8.50216	8.58962	8.58045	8.43717	8.53136	8.33763	8.41902	8.40819	8.76023	8.55646	ENSMUSG00000006412	Pfdn2
7.85467	7.62201	7.38883	7.61655	7.48856	7.66114	7.64254	7.58427	7.48224	7.60033	7.63452	7.45692	7.6751	7.70733	7.45487	7.63817	ENSMUSG00000006418	Rnf114
5.13362	5.2262	5.17904	5.04574	5.43551	5.31766	5.50429	5.42683	5.34787	5.26548	5.17058	5.26495	5.3285	5.4125	5.28416	5.20957	ENSMUSG00000006423	C330007P06Rik
4.54768	4.71144	4.29502	4.42826	4.47625	4.52559	4.57375	4.58347	4.44928	4.53071	4.65758	4.52238	4.54769	4.52776	4.63717	4.54936	ENSMUSG00000006435	Neurl1a
9.38299	9.42947	9.45462	9.50366	9.41604	9.61954	9.53154	9.28877	9.53799	9.47277	9.56085	9.65059	9.41575	9.4062	9.4786	9.56248	ENSMUSG00000006442	Srm
7.08778	7.10389	7.05043	7.06387	7.30179	7.39981	7.31168	7.24731	7.43018	7.58617	7.62312	7.57769	7.4135	7.72528	7.36012	7.24273	ENSMUSG00000006445	Epha2
3.41609	3.43134	3.29225	3.49799	3.26254	3.38047	3.30215	3.25426	3.44422	3.50495	3.3946	3.31289	3.23108	3.31793	3.24446	3.26022	ENSMUSG00000006457	Actn3
3.40899	3.25953	3.27489	3.43044	3.13606	3.42042	3.46143	3.39586	3.35986	3.27545	3.57438	3.47003	3.49963	3.4092	3.15611	3.31457	ENSMUSG00000006463	Zdhhc24
2.78264	2.82848	2.83198	2.81609	2.81654	3.00318	2.87784	2.81285	3.05666	2.93102	2.83803	2.85282	2.97346	2.9069	2.72279	2.77381	ENSMUSG00000006469	Slc34a3
4.98584	5.07789	5.24496	5.04175	5.2664	5.22837	5.06104	5.13089	5.21883	5.00515	4.97492	5.35703	5.35779	5.10181	5.18041	5.25131	ENSMUSG00000006471	Ndor1
3.08834	3.01078	3.19708	3.06047	3.14816	3.06255	2.99443	3.05635	2.9891	3.12328	3.0103	2.99558	3.10366	3.14186	2.96936	3.11492	ENSMUSG00000006476	Nsmf
[truncated: 11,620 more rows]
